# Supplementary material for: High-resolution Nanopore methylome-maps reveal random hyper-methylation at CpG-poor regions as driver of chemoresistance in leukemias
Source: Commun Biol. 2023 Apr 8;6:382. doi: 10.1038/s42003-023-04756-8 (PMC10082806; doi:10.1038/s42003-023-04756-8)
Supplement: Supplementary file 4 — Supplemental Data 1 [file 42003_2023_4756_MOESM4_ESM.xlsx]

## Sheet: UD5_RelvsTum_DMRs_anno
seqnames	start	end	width	strand	status	betaDiff	Tum	Rel	GC_num	p.val	annot.seqnames	annot.start	annot.end	annot.width	annot.strand	annot.id	annot.tx_id	annot.gene_id	annot.symbol	annot.type	TF
chr10	440504	440893	390	*	hyper	0.315806878306878	0.392045454545455	0.832407407407407	13	0.000241635909014554	chr10	440481	441195	715	*	dnase:1017961	NA	NA	NA	hg19_custom_dnase
chr10	440504	440893	390	*	hyper	0.315806878306878	0.392045454545455	0.832407407407407	13	0.000241635909014554	chr10	440393	440988	596	*	tfbs:439084	NA	NA	NA	hg19_custom_tfbs	ZNF263
chr10	440504	440893	390	*	hyper	0.315806878306878	0.392045454545455	0.832407407407407	13	0.000241635909014554	chr10	440415	440684	270	*	tfbs:439085	NA	NA	NA	hg19_custom_tfbs	CTCF
chr10	440504	440893	390	*	hyper	0.315806878306878	0.392045454545455	0.832407407407407	13	0.000241635909014554	chr10	436804	445048	8245	-	intron:321762	uc001ifp.3	22982	DIP2C	hg19_genes_introns
chr10	440504	440893	390	*	hyper	0.315806878306878	0.392045454545455	0.832407407407407	13	0.000241635909014554	chr10	436804	445048	8245	-	intron:321797	uc009xhj.1	22982	DIP2C	hg19_genes_introns
chr10	440504	440893	390	*	hyper	0.315806878306878	0.392045454545455	0.832407407407407	13	0.000241635909014554	chr10	426412	440909	14498	*	inter:9512	NA	NA	NA	hg19_cpg_inter
chr10	3108650	3108932	283	*	hyper	0.414285714285714	0.3	0.909090909090909	10	0.00266609764652982	chr10	3108506	3108915	410	*	dnase:1020704	NA	NA	NA	hg19_custom_dnase
chr10	3108650	3108932	283	*	hyper	0.414285714285714	0.3	0.909090909090909	10	0.00266609764652982	chr10	3108926	3111815	2890	*	dnase:1020705	NA	NA	NA	hg19_custom_dnase
chr10	3108650	3108932	283	*	hyper	0.414285714285714	0.3	0.909090909090909	10	0.00266609764652982	chr10	3108386	3108735	350	*	tfbs:442082	NA	NA	NA	hg19_custom_tfbs	HDAC2
chr10	3108650	3108932	283	*	hyper	0.414285714285714	0.3	0.909090909090909	10	0.00266609764652982	chr10	3108514	3108837	324	*	tfbs:442083	NA	NA	NA	hg19_custom_tfbs	BACH1
chr10	3108650	3108932	283	*	hyper	0.414285714285714	0.3	0.909090909090909	10	0.00266609764652982	chr10	3108548	3109387	840	*	tfbs:442084	NA	NA	NA	hg19_custom_tfbs	EZH2
chr10	3108650	3108932	283	*	hyper	0.414285714285714	0.3	0.909090909090909	10	0.00266609764652982	chr10	3108624	3108862	239	*	tfbs:442085	NA	NA	NA	hg19_custom_tfbs	CTCF
chr10	3108650	3108932	283	*	hyper	0.414285714285714	0.3	0.909090909090909	10	0.00266609764652982	chr10	3108638	3108853	216	*	tfbs:442086	NA	NA	NA	hg19_custom_tfbs	RAD21
chr10	3108650	3108932	283	*	hyper	0.414285714285714	0.3	0.909090909090909	10	0.00266609764652982	chr10	3108712	3109711	1000	+	promoter:37582	uc001igp.3	5214	PFKP	hg19_genes_promoters
chr10	3108650	3108932	283	*	hyper	0.414285714285714	0.3	0.909090909090909	10	0.00266609764652982	chr10	3104712	3108711	4000	+	1to5kb:37582	uc001igp.3	5214	PFKP	hg19_genes_1to5kb
chr10	3108650	3108932	283	*	hyper	0.414285714285714	0.3	0.909090909090909	10	0.00266609764652982	chr10	3105819	3109818	4000	+	1to5kb:37583	uc001igq.3	5214	PFKP	hg19_genes_1to5kb
chr10	3108650	3108932	283	*	hyper	0.414285714285714	0.3	0.909090909090909	10	0.00266609764652982	chr10	3106430	3110429	4000	+	1to5kb:37584	uc009xhr.3	5214	PFKP	hg19_genes_1to5kb
chr10	3108650	3108932	283	*	hyper	0.414285714285714	0.3	0.909090909090909	10	0.00266609764652982	chr10	3108651	3111419	2769	*	island:12732	NA	NA	NA	hg19_cpg_islands
chr10	3108650	3108932	283	*	hyper	0.414285714285714	0.3	0.909090909090909	10	0.00266609764652982	chr10	3106651	3108650	2000	*	shore:23282	NA	NA	NA	hg19_cpg_shores
chr10	3255238	3255698	461	*	hyper	-0.466386554621849	0.794736842105263	0.307894736842105	9	0.0379176379176379	chr10	3255426	3255835	410	*	dnase:1020915	NA	NA	NA	hg19_custom_dnase
chr10	3255238	3255698	461	*	hyper	-0.466386554621849	0.794736842105263	0.307894736842105	9	0.0379176379176379	chr10	3219261	3356014	136754	*	inter:9556	NA	NA	NA	hg19_cpg_inter
chr10	4868327	4868613	287	*	hyper	0.504761904761905	0	0.571428571428571	8	0.00192951452998338	chr10	4868166	4868455	290	*	dnase:1022436	NA	NA	NA	hg19_custom_dnase
chr10	4868327	4868613	287	*	hyper	0.504761904761905	0	0.571428571428571	8	0.00192951452998338	chr10	4868526	4868675	150	*	dnase:1022437	NA	NA	NA	hg19_custom_dnase
chr10	4868327	4868613	287	*	hyper	0.504761904761905	0	0.571428571428571	8	0.00192951452998338	chr10	4867856	4868702	847	*	tfbs:446193	NA	NA	NA	hg19_custom_tfbs	EZH2
chr10	4868327	4868613	287	*	hyper	0.504761904761905	0	0.571428571428571	8	0.00192951452998338	chr10	4867955	4868394	440	*	tfbs:446194	NA	NA	NA	hg19_custom_tfbs	CBX3
chr10	4868327	4868613	287	*	hyper	0.504761904761905	0	0.571428571428571	8	0.00192951452998338	chr10	4867969	4868681	713	*	tfbs:446195	NA	NA	NA	hg19_custom_tfbs	MAX
chr10	4868327	4868613	287	*	hyper	0.504761904761905	0	0.571428571428571	8	0.00192951452998338	chr10	4868023	4868649	627	*	tfbs:446196	NA	NA	NA	hg19_custom_tfbs	E2F6
chr10	4868327	4868613	287	*	hyper	0.504761904761905	0	0.571428571428571	8	0.00192951452998338	chr10	4868082	4868476	395	*	tfbs:446197	NA	NA	NA	hg19_custom_tfbs	NFYB
chr10	4868327	4868613	287	*	hyper	0.504761904761905	0	0.571428571428571	8	0.00192951452998338	chr10	4868086	4868449	364	*	tfbs:446198	NA	NA	NA	hg19_custom_tfbs	TEAD4
chr10	4868327	4868613	287	*	hyper	0.504761904761905	0	0.571428571428571	8	0.00192951452998338	chr10	4868104	4868587	484	*	tfbs:446199	NA	NA	NA	hg19_custom_tfbs	SETDB1
chr10	4868327	4868613	287	*	hyper	0.504761904761905	0	0.571428571428571	8	0.00192951452998338	chr10	4868122	4868585	464	*	tfbs:446200	NA	NA	NA	hg19_custom_tfbs	MYC
chr10	4868327	4868613	287	*	hyper	0.504761904761905	0	0.571428571428571	8	0.00192951452998338	chr10	4868127	4868466	340	*	tfbs:446201	NA	NA	NA	hg19_custom_tfbs	CHD2
chr10	4868327	4868613	287	*	hyper	0.504761904761905	0	0.571428571428571	8	0.00192951452998338	chr10	4868130	4868489	360	*	tfbs:446202	NA	NA	NA	hg19_custom_tfbs	IRF1
chr10	4868327	4868613	287	*	hyper	0.504761904761905	0	0.571428571428571	8	0.00192951452998338	chr10	4868157	4868620	464	*	tfbs:446203	NA	NA	NA	hg19_custom_tfbs	YY1
chr10	4868327	4868613	287	*	hyper	0.504761904761905	0	0.571428571428571	8	0.00192951452998338	chr10	4868166	4868411	246	*	tfbs:446204	NA	NA	NA	hg19_custom_tfbs	SP1
chr10	4868327	4868613	287	*	hyper	0.504761904761905	0	0.571428571428571	8	0.00192951452998338	chr10	4868173	4868429	257	*	tfbs:446205	NA	NA	NA	hg19_custom_tfbs	FOS
chr10	4868327	4868613	287	*	hyper	0.504761904761905	0	0.571428571428571	8	0.00192951452998338	chr10	4868187	4869128	942	*	tfbs:446206	NA	NA	NA	hg19_custom_tfbs	POLR2A
chr10	4868327	4868613	287	*	hyper	0.504761904761905	0	0.571428571428571	8	0.00192951452998338	chr10	4868208	4868543	336	*	tfbs:446207	NA	NA	NA	hg19_custom_tfbs	E2F4
chr10	4868327	4868613	287	*	hyper	0.504761904761905	0	0.571428571428571	8	0.00192951452998338	chr10	4868226	4868505	280	*	tfbs:446208	NA	NA	NA	hg19_custom_tfbs	CREB1
chr10	4868327	4868613	287	*	hyper	0.504761904761905	0	0.571428571428571	8	0.00192951452998338	chr10	4868233	4868409	177	*	tfbs:446209	NA	NA	NA	hg19_custom_tfbs	NFYA
chr10	4868327	4868613	287	*	hyper	0.504761904761905	0	0.571428571428571	8	0.00192951452998338	chr10	4868244	4868519	276	*	tfbs:446210	NA	NA	NA	hg19_custom_tfbs	ELF1
chr10	4868327	4868613	287	*	hyper	0.504761904761905	0	0.571428571428571	8	0.00192951452998338	chr10	4868249	4868542	294	*	tfbs:446211	NA	NA	NA	hg19_custom_tfbs	USF1
chr10	4868327	4868613	287	*	hyper	0.504761904761905	0	0.571428571428571	8	0.00192951452998338	chr10	4868289	4868597	309	*	tfbs:446212	NA	NA	NA	hg19_custom_tfbs	ZNF143
chr10	4868327	4868613	287	*	hyper	0.504761904761905	0	0.571428571428571	8	0.00192951452998338	chr10	4868315	4868624	310	*	tfbs:446213	NA	NA	NA	hg19_custom_tfbs	BHLHE40
chr10	4868327	4868613	287	*	hyper	0.504761904761905	0	0.571428571428571	8	0.00192951452998338	chr10	4868404	4869127	724	*	tfbs:446214	NA	NA	NA	hg19_custom_tfbs	RBBP5
chr10	4868327	4868613	287	*	hyper	0.504761904761905	0	0.571428571428571	8	0.00192951452998338	chr10	4868420	4868907	488	*	tfbs:446215	NA	NA	NA	hg19_custom_tfbs	PHF8
chr10	4868327	4868613	287	*	hyper	0.504761904761905	0	0.571428571428571	8	0.00192951452998338	chr10	4868484	4869059	576	*	tfbs:446216	NA	NA	NA	hg19_custom_tfbs	KDM5B
chr10	4868327	4868613	287	*	hyper	0.504761904761905	0	0.571428571428571	8	0.00192951452998338	chr10	4868575	4869070	496	*	tfbs:446217	NA	NA	NA	hg19_custom_tfbs	HMGN3
chr10	4868327	4868613	287	*	hyper	0.504761904761905	0	0.571428571428571	8	0.00192951452998338	chr10	4868583	4869377	795	*	tfbs:446218	NA	NA	NA	hg19_custom_tfbs	TCF7L2
chr10	4868327	4868613	287	*	hyper	0.504761904761905	0	0.571428571428571	8	0.00192951452998338	chr10	4867369	4868368	1000	+	promoter:37595	uc010qam.2	83592	AKR1E2	hg19_genes_promoters
chr10	4868327	4868613	287	*	hyper	0.504761904761905	0	0.571428571428571	8	0.00192951452998338	chr10	4867369	4868368	1000	+	promoter:37596	uc001ihh.2	83592	AKR1E2	hg19_genes_promoters
chr10	4868327	4868613	287	*	hyper	0.504761904761905	0	0.571428571428571	8	0.00192951452998338	chr10	4867369	4868368	1000	+	promoter:37597	uc001ihi.4	83592	AKR1E2	hg19_genes_promoters
chr10	4868327	4868613	287	*	hyper	0.504761904761905	0	0.571428571428571	8	0.00192951452998338	chr10	4867369	4868368	1000	+	promoter:37598	uc001ihj.4	83592	AKR1E2	hg19_genes_promoters
chr10	4868327	4868613	287	*	hyper	0.504761904761905	0	0.571428571428571	8	0.00192951452998338	chr10	4867369	4868368	1000	+	promoter:37599	uc001ihk.4	83592	AKR1E2	hg19_genes_promoters
chr10	4868327	4868613	287	*	hyper	0.504761904761905	0	0.571428571428571	8	0.00192951452998338	chr10	4867369	4868368	1000	+	promoter:37600	uc009xhw.4	83592	AKR1E2	hg19_genes_promoters
chr10	4868327	4868613	287	*	hyper	0.504761904761905	0	0.571428571428571	8	0.00192951452998338	chr10	4867369	4868368	1000	+	promoter:37601	uc031ptd.1	83592	AKR1E2	hg19_genes_promoters
chr10	4868327	4868613	287	*	hyper	0.504761904761905	0	0.571428571428571	8	0.00192951452998338	chr10	4868369	4868516	148	+	5UTR:52275	uc010qam.2	83592	AKR1E2	hg19_genes_5UTRs
chr10	4868327	4868613	287	*	hyper	0.504761904761905	0	0.571428571428571	8	0.00192951452998338	chr10	4868369	4868516	148	+	5UTR:52276	uc001ihi.4	83592	AKR1E2	hg19_genes_5UTRs
chr10	4868327	4868613	287	*	hyper	0.504761904761905	0	0.571428571428571	8	0.00192951452998338	chr10	4868369	4868516	148	+	5UTR:52277	uc001ihk.4	83592	AKR1E2	hg19_genes_5UTRs
chr10	4868327	4868613	287	*	hyper	0.504761904761905	0	0.571428571428571	8	0.00192951452998338	chr10	4868369	4868516	148	+	5UTR:52278	uc009xhw.4	83592	AKR1E2	hg19_genes_5UTRs
chr10	4868327	4868613	287	*	hyper	0.504761904761905	0	0.571428571428571	8	0.00192951452998338	chr10	4868369	4868555	187	+	exon:345882	uc010qam.2	83592	AKR1E2	hg19_genes_exons
chr10	4868327	4868613	287	*	hyper	0.504761904761905	0	0.571428571428571	8	0.00192951452998338	chr10	4868369	4868555	187	+	exon:345888	uc001ihh.2	83592	AKR1E2	hg19_genes_exons
chr10	4868327	4868613	287	*	hyper	0.504761904761905	0	0.571428571428571	8	0.00192951452998338	chr10	4868369	4868555	187	+	exon:345896	uc001ihi.4	83592	AKR1E2	hg19_genes_exons
chr10	4868327	4868613	287	*	hyper	0.504761904761905	0	0.571428571428571	8	0.00192951452998338	chr10	4868369	4868555	187	+	exon:345906	uc001ihj.4	83592	AKR1E2	hg19_genes_exons
chr10	4868327	4868613	287	*	hyper	0.504761904761905	0	0.571428571428571	8	0.00192951452998338	chr10	4868369	4868555	187	+	exon:345916	uc001ihk.4	83592	AKR1E2	hg19_genes_exons
chr10	4868327	4868613	287	*	hyper	0.504761904761905	0	0.571428571428571	8	0.00192951452998338	chr10	4868369	4868555	187	+	exon:345924	uc009xhw.4	83592	AKR1E2	hg19_genes_exons
chr10	4868327	4868613	287	*	hyper	0.504761904761905	0	0.571428571428571	8	0.00192951452998338	chr10	4868369	4868469	101	+	exon:345931	uc031ptd.1	83592	AKR1E2	hg19_genes_exons
chr10	4868327	4868613	287	*	hyper	0.504761904761905	0	0.571428571428571	8	0.00192951452998338	chr10	4868369	4868555	187	+	firstexon:37595	uc010qam.2	83592	AKR1E2	hg19_genes_firstexons
chr10	4868327	4868613	287	*	hyper	0.504761904761905	0	0.571428571428571	8	0.00192951452998338	chr10	4868369	4868555	187	+	firstexon:37596	uc001ihh.2	83592	AKR1E2	hg19_genes_firstexons
chr10	4868327	4868613	287	*	hyper	0.504761904761905	0	0.571428571428571	8	0.00192951452998338	chr10	4868369	4868555	187	+	firstexon:37597	uc001ihi.4	83592	AKR1E2	hg19_genes_firstexons
chr10	4868327	4868613	287	*	hyper	0.504761904761905	0	0.571428571428571	8	0.00192951452998338	chr10	4868369	4868555	187	+	firstexon:37598	uc001ihj.4	83592	AKR1E2	hg19_genes_firstexons
chr10	4868327	4868613	287	*	hyper	0.504761904761905	0	0.571428571428571	8	0.00192951452998338	chr10	4868369	4868555	187	+	firstexon:37599	uc001ihk.4	83592	AKR1E2	hg19_genes_firstexons
chr10	4868327	4868613	287	*	hyper	0.504761904761905	0	0.571428571428571	8	0.00192951452998338	chr10	4868369	4868555	187	+	firstexon:37600	uc009xhw.4	83592	AKR1E2	hg19_genes_firstexons
chr10	4868327	4868613	287	*	hyper	0.504761904761905	0	0.571428571428571	8	0.00192951452998338	chr10	4868369	4868469	101	+	firstexon:37601	uc031ptd.1	83592	AKR1E2	hg19_genes_firstexons
chr10	4868327	4868613	287	*	hyper	0.504761904761905	0	0.571428571428571	8	0.00192951452998338	chr10	4868556	4872866	4311	+	intron:308274	uc010qam.2	83592	AKR1E2	hg19_genes_introns
chr10	4868327	4868613	287	*	hyper	0.504761904761905	0	0.571428571428571	8	0.00192951452998338	chr10	4868556	4872866	4311	+	intron:308279	uc001ihh.2	83592	AKR1E2	hg19_genes_introns
chr10	4868327	4868613	287	*	hyper	0.504761904761905	0	0.571428571428571	8	0.00192951452998338	chr10	4868556	4872866	4311	+	intron:308286	uc001ihi.4	83592	AKR1E2	hg19_genes_introns
chr10	4868327	4868613	287	*	hyper	0.504761904761905	0	0.571428571428571	8	0.00192951452998338	chr10	4868556	4872866	4311	+	intron:308295	uc001ihj.4	83592	AKR1E2	hg19_genes_introns
chr10	4868327	4868613	287	*	hyper	0.504761904761905	0	0.571428571428571	8	0.00192951452998338	chr10	4868556	4872866	4311	+	intron:308304	uc001ihk.4	83592	AKR1E2	hg19_genes_introns
chr10	4868327	4868613	287	*	hyper	0.504761904761905	0	0.571428571428571	8	0.00192951452998338	chr10	4868556	4872866	4311	+	intron:308311	uc009xhw.4	83592	AKR1E2	hg19_genes_introns
chr10	4868327	4868613	287	*	hyper	0.504761904761905	0	0.571428571428571	8	0.00192951452998338	chr10	4868470	4872866	4397	+	intron:308317	uc031ptd.1	83592	AKR1E2	hg19_genes_introns
chr10	4868327	4868613	287	*	hyper	0.504761904761905	0	0.571428571428571	8	0.00192951452998338	chr10	4868126	4868949	824	*	island:12744	NA	NA	NA	hg19_cpg_islands
chr10	5490963	5492110	1148	*	hyper	-0.4	0.526315789473684	0	10	0.00697065905857571	chr10	5490681	5491110	430	*	dnase:1022863	NA	NA	NA	hg19_custom_dnase
chr10	5490963	5492110	1148	*	hyper	-0.4	0.526315789473684	0	10	0.00697065905857571	chr10	5491201	5491570	370	*	dnase:1022864	NA	NA	NA	hg19_custom_dnase
chr10	5490963	5492110	1148	*	hyper	-0.4	0.526315789473684	0	10	0.00697065905857571	chr10	5491826	5492135	310	*	dnase:1022865	NA	NA	NA	hg19_custom_dnase
chr10	5490963	5492110	1148	*	hyper	-0.4	0.526315789473684	0	10	0.00697065905857571	chr10	5491671	5492186	516	*	tfbs:447676	NA	NA	NA	hg19_custom_tfbs	PML
chr10	5490963	5492110	1148	*	hyper	-0.4	0.526315789473684	0	10	0.00697065905857571	chr10	5491674	5492397	724	*	tfbs:447677	NA	NA	NA	hg19_custom_tfbs	RBBP5
chr10	5490963	5492110	1148	*	hyper	-0.4	0.526315789473684	0	10	0.00697065905857571	chr10	5491724	5492373	650	*	tfbs:447678	NA	NA	NA	hg19_custom_tfbs	POLR2A
chr10	5490963	5492110	1148	*	hyper	-0.4	0.526315789473684	0	10	0.00697065905857571	chr10	5491767	5492256	490	*	tfbs:447679	NA	NA	NA	hg19_custom_tfbs	CTCF
chr10	5490963	5492110	1148	*	hyper	-0.4	0.526315789473684	0	10	0.00697065905857571	chr10	5491786	5492295	510	*	tfbs:447680	NA	NA	NA	hg19_custom_tfbs	SAP30
chr10	5490963	5492110	1148	*	hyper	-0.4	0.526315789473684	0	10	0.00697065905857571	chr10	5491789	5492259	471	*	tfbs:447681	NA	NA	NA	hg19_custom_tfbs	MYC
chr10	5490963	5492110	1148	*	hyper	-0.4	0.526315789473684	0	10	0.00697065905857571	chr10	5491789	5492244	456	*	tfbs:447682	NA	NA	NA	hg19_custom_tfbs	JUND
chr10	5490963	5492110	1148	*	hyper	-0.4	0.526315789473684	0	10	0.00697065905857571	chr10	5491790	5491971	182	*	tfbs:447683	NA	NA	NA	hg19_custom_tfbs	SPI1
chr10	5490963	5492110	1148	*	hyper	-0.4	0.526315789473684	0	10	0.00697065905857571	chr10	5491812	5492081	270	*	tfbs:447684	NA	NA	NA	hg19_custom_tfbs	SMC3
chr10	5490963	5492110	1148	*	hyper	-0.4	0.526315789473684	0	10	0.00697065905857571	chr10	5491814	5492183	370	*	tfbs:447685	NA	NA	NA	hg19_custom_tfbs	MAZ
chr10	5490963	5492110	1148	*	hyper	-0.4	0.526315789473684	0	10	0.00697065905857571	chr10	5491817	5492219	403	*	tfbs:447686	NA	NA	NA	hg19_custom_tfbs	MXI1
chr10	5490963	5492110	1148	*	hyper	-0.4	0.526315789473684	0	10	0.00697065905857571	chr10	5491823	5492105	283	*	tfbs:447687	NA	NA	NA	hg19_custom_tfbs	RAD21
chr10	5490963	5492110	1148	*	hyper	-0.4	0.526315789473684	0	10	0.00697065905857571	chr10	5491840	5492203	364	*	tfbs:447688	NA	NA	NA	hg19_custom_tfbs	TEAD4
chr10	5490963	5492110	1148	*	hyper	-0.4	0.526315789473684	0	10	0.00697065905857571	chr10	5491857	5492212	356	*	tfbs:447689	NA	NA	NA	hg19_custom_tfbs	MAX
chr10	5490963	5492110	1148	*	hyper	-0.4	0.526315789473684	0	10	0.00697065905857571	chr10	5491863	5492161	299	*	tfbs:447690	NA	NA	NA	hg19_custom_tfbs	FOS
chr10	5490963	5492110	1148	*	hyper	-0.4	0.526315789473684	0	10	0.00697065905857571	chr10	5491864	5492163	300	*	tfbs:447691	NA	NA	NA	hg19_custom_tfbs	NR3C1
chr10	5490963	5492110	1148	*	hyper	-0.4	0.526315789473684	0	10	0.00697065905857571	chr10	5491866	5492175	310	*	tfbs:447692	NA	NA	NA	hg19_custom_tfbs	BHLHE40
chr10	5490963	5492110	1148	*	hyper	-0.4	0.526315789473684	0	10	0.00697065905857571	chr10	5491883	5492142	260	*	tfbs:447693	NA	NA	NA	hg19_custom_tfbs	SIN3AK20
chr10	5490963	5492110	1148	*	hyper	-0.4	0.526315789473684	0	10	0.00697065905857571	chr10	5491892	5492167	276	*	tfbs:447694	NA	NA	NA	hg19_custom_tfbs	TAL1
chr10	5490963	5492110	1148	*	hyper	-0.4	0.526315789473684	0	10	0.00697065905857571	chr10	5491914	5492157	244	*	tfbs:447695	NA	NA	NA	hg19_custom_tfbs	EGR1
chr10	5490963	5492110	1148	*	hyper	-0.4	0.526315789473684	0	10	0.00697065905857571	chr10	5471193	5493792	22600	+	intron:308394	uc001iia.4	10276	NET1	hg19_genes_introns
chr10	5490963	5492110	1148	*	hyper	-0.4	0.526315789473684	0	10	0.00697065905857571	chr10	5471193	5493792	22600	+	intron:308405	uc010qar.3	10276	NET1	hg19_genes_introns
chr10	5490963	5492110	1148	*	hyper	-0.4	0.526315789473684	0	10	0.00697065905857571	chr10	5488822	5493792	4971	+	intron:308414	uc001iib.4	10276	NET1	hg19_genes_introns
chr10	5490963	5492110	1148	*	hyper	-0.4	0.526315789473684	0	10	0.00697065905857571	chr10	5488822	5493792	4971	+	intron:308423	uc010qas.3	10276	NET1	hg19_genes_introns
chr10	5490963	5492110	1148	*	hyper	-0.4	0.526315789473684	0	10	0.00697065905857571	chr10	5490687	5492686	2000	*	shelf:20117	NA	NA	NA	hg19_cpg_shelves
chr10	7449128	7449896	769	*	hyper	0.777777777777778	0.142857142857143	0.952380952380952	22	3.54451e+06	chr10	7448666	7449375	710	*	dnase:1024802	NA	NA	NA	hg19_custom_dnase
chr10	7449128	7449896	769	*	hyper	0.777777777777778	0.142857142857143	0.952380952380952	22	3.54451e+06	chr10	7449581	7449835	255	*	dnase:1024803	NA	NA	NA	hg19_custom_dnase
chr10	7449128	7449896	769	*	hyper	0.777777777777778	0.142857142857143	0.952380952380952	22	3.54451e+06	chr10	7448966	7449205	240	*	tfbs:452837	NA	NA	NA	hg19_custom_tfbs	MAFK
chr10	7449128	7449896	769	*	hyper	0.777777777777778	0.142857142857143	0.952380952380952	22	3.54451e+06	chr10	7449438	7450107	670	*	tfbs:452838	NA	NA	NA	hg19_custom_tfbs	RBBP5
chr10	7449128	7449896	769	*	hyper	0.777777777777778	0.142857142857143	0.952380952380952	22	3.54451e+06	chr10	7449150	7449274	125	*	enhancer:6357	NA	NA	NA	hg19_enhancers_fantom
chr10	7449128	7449896	769	*	hyper	0.777777777777778	0.142857142857143	0.952380952380952	22	3.54451e+06	chr10	7449888	7450154	267	*	enhancer:6358	NA	NA	NA	hg19_enhancers_fantom
chr10	7449128	7449896	769	*	hyper	0.777777777777778	0.142857142857143	0.952380952380952	22	3.54451e+06	chr10	7423912	7451263	27352	-	intron:322303	uc009xio.2	57713	SFMBT2	hg19_genes_introns
chr10	7449128	7449896	769	*	hyper	0.777777777777778	0.142857142857143	0.952380952380952	22	3.54451e+06	chr10	7423912	7453306	29395	-	intron:322323	uc001ijn.2	57713	SFMBT2	hg19_genes_introns
chr10	7449128	7449896	769	*	hyper	0.777777777777778	0.142857142857143	0.952380952380952	22	3.54451e+06	chr10	7423912	7453306	29395	-	intron:322338	uc010qay.2	57713	SFMBT2	hg19_genes_introns
chr10	7449128	7449896	769	*	hyper	0.777777777777778	0.142857142857143	0.952380952380952	22	3.54451e+06	chr10	7423912	7453306	29395	-	intron:322342	uc001ijo.2	57713	SFMBT2	hg19_genes_introns
chr10	7449128	7449896	769	*	hyper	0.777777777777778	0.142857142857143	0.952380952380952	22	3.54451e+06	chr10	7449377	7455339	5963	*	island:12765	NA	NA	NA	hg19_cpg_islands
chr10	7449128	7449896	769	*	hyper	0.777777777777778	0.142857142857143	0.952380952380952	22	3.54451e+06	chr10	7447377	7449376	2000	*	shore:23346	NA	NA	NA	hg19_cpg_shores
chr10	8672683	8676474	3792	*	hyper	-0.454849498327759	0.846153846153846	0.352941176470588	14	0.00556189164386239	chr10	8674406	8674555	150	*	dnase:1025724	NA	NA	NA	hg19_custom_dnase
chr10	8672683	8676474	3792	*	hyper	-0.454849498327759	0.846153846153846	0.352941176470588	14	0.00556189164386239	chr10	8675801	8676015	215	*	dnase:1025725	NA	NA	NA	hg19_custom_dnase
chr10	8672683	8676474	3792	*	hyper	-0.454849498327759	0.846153846153846	0.352941176470588	14	0.00556189164386239	chr10	8676061	8676255	195	*	dnase:1025726	NA	NA	NA	hg19_custom_dnase
chr10	8672683	8676474	3792	*	hyper	-0.454849498327759	0.846153846153846	0.352941176470588	14	0.00556189164386239	chr10	8560103	9445138	885036	*	inter:9589	NA	NA	NA	hg19_cpg_inter
chr10	13082211	13082602	392	*	hyper	-0.327231121281464	0.708333333333333	0.3	10	0.0339768649493366	chr10	13082286	13082490	205	*	dnase:1028697	NA	NA	NA	hg19_custom_dnase
chr10	13082211	13082602	392	*	hyper	-0.327231121281464	0.708333333333333	0.3	10	0.0339768649493366	chr10	13082174	13082489	316	*	tfbs:460525	NA	NA	NA	hg19_custom_tfbs	EP300
chr10	13082211	13082602	392	*	hyper	-0.327231121281464	0.708333333333333	0.3	10	0.0339768649493366	chr10	13082181	13082544	364	*	tfbs:460526	NA	NA	NA	hg19_custom_tfbs	TEAD4
chr10	13082211	13082602	392	*	hyper	-0.327231121281464	0.708333333333333	0.3	10	0.0339768649493366	chr10	13082183	13082578	396	*	tfbs:460527	NA	NA	NA	hg19_custom_tfbs	JUNB
chr10	13082211	13082602	392	*	hyper	-0.327231121281464	0.708333333333333	0.3	10	0.0339768649493366	chr10	13082190	13082543	354	*	tfbs:460528	NA	NA	NA	hg19_custom_tfbs	JUN
chr10	13082211	13082602	392	*	hyper	-0.327231121281464	0.708333333333333	0.3	10	0.0339768649493366	chr10	13082232	13082515	284	*	tfbs:460529	NA	NA	NA	hg19_custom_tfbs	FOS
chr10	13082211	13082602	392	*	hyper	-0.327231121281464	0.708333333333333	0.3	10	0.0339768649493366	chr10	13082237	13082556	320	*	tfbs:460530	NA	NA	NA	hg19_custom_tfbs	JUND
chr10	13082211	13082602	392	*	hyper	-0.327231121281464	0.708333333333333	0.3	10	0.0339768649493366	chr10	13082242	13082497	256	*	tfbs:460531	NA	NA	NA	hg19_custom_tfbs	ATF1
chr10	13082211	13082602	392	*	hyper	-0.327231121281464	0.708333333333333	0.3	10	0.0339768649493366	chr10	13082243	13082498	256	*	tfbs:460532	NA	NA	NA	hg19_custom_tfbs	GATA2
chr10	13082211	13082602	392	*	hyper	-0.327231121281464	0.708333333333333	0.3	10	0.0339768649493366	chr10	13082279	13082954	676	*	tfbs:460533	NA	NA	NA	hg19_custom_tfbs	KAP1
chr10	13082211	13082602	392	*	hyper	-0.327231121281464	0.708333333333333	0.3	10	0.0339768649493366	chr10	13082279	13082518	240	*	tfbs:460534	NA	NA	NA	hg19_custom_tfbs	FOXA1
chr10	13082211	13082602	392	*	hyper	-0.327231121281464	0.708333333333333	0.3	10	0.0339768649493366	chr10	13082280	13082515	236	*	tfbs:460535	NA	NA	NA	hg19_custom_tfbs	ATF3
chr10	13082211	13082602	392	*	hyper	-0.327231121281464	0.708333333333333	0.3	10	0.0339768649493366	chr10	13082287	13082504	218	*	tfbs:460536	NA	NA	NA	hg19_custom_tfbs	FOSL2
chr10	13082211	13082602	392	*	hyper	-0.327231121281464	0.708333333333333	0.3	10	0.0339768649493366	chr10	13082305	13082442	138	*	tfbs:460537	NA	NA	NA	hg19_custom_tfbs	FOSL1
chr10	13082211	13082602	392	*	hyper	-0.327231121281464	0.708333333333333	0.3	10	0.0339768649493366	chr10	13082311	13082502	192	*	tfbs:460538	NA	NA	NA	hg19_custom_tfbs	FOXA2
chr10	13082211	13082602	392	*	hyper	-0.327231121281464	0.708333333333333	0.3	10	0.0339768649493366	chr10	13082340	13082391	52	*	tfbs:460539	NA	NA	NA	hg19_custom_tfbs	SPI1
chr10	13082211	13082602	392	*	hyper	-0.327231121281464	0.708333333333333	0.3	10	0.0339768649493366	chr10	12940680	13090685	150006	-	intron:322568	uc009xjb.1	83643	CCDC3	hg19_genes_introns
chr10	13082211	13082602	392	*	hyper	-0.327231121281464	0.708333333333333	0.3	10	0.0339768649493366	chr10	13040513	13091673	51161	-	intron:322571	uc001ilr.2	83643	CCDC3	hg19_genes_introns
chr10	13082211	13082602	392	*	hyper	-0.327231121281464	0.708333333333333	0.3	10	0.0339768649493366	chr10	12940680	13140205	199526	-	intron:322576	uc009xjc.1	83643	CCDC3	hg19_genes_introns
chr10	13082211	13082602	392	*	hyper	-0.327231121281464	0.708333333333333	0.3	10	0.0339768649493366	chr10	13049106	13091673	42568	-	intron:322579	uc009xjd.1	NA	NA	hg19_genes_introns
chr10	13082211	13082602	392	*	hyper	-0.327231121281464	0.708333333333333	0.3	10	0.0339768649493366	chr10	13047782	13137778	89997	*	inter:9605	NA	NA	NA	hg19_cpg_inter
chr10	22634121	22634994	874	*	hyper	0.341666666666667	0.075	0.400197628458498	21	4.30892e+09	chr10	22633726	22634690	965	*	dnase:1034264	NA	NA	NA	hg19_custom_dnase
chr10	22634121	22634994	874	*	hyper	0.341666666666667	0.075	0.400197628458498	21	4.30892e+09	chr10	22634766	22635275	510	*	dnase:1034265	NA	NA	NA	hg19_custom_dnase
chr10	22634121	22634994	874	*	hyper	0.341666666666667	0.075	0.400197628458498	21	4.30892e+09	chr10	22633006	22635396	2391	*	tfbs:473474	NA	NA	NA	hg19_custom_tfbs	EZH2
chr10	22634121	22634994	874	*	hyper	0.341666666666667	0.075	0.400197628458498	21	4.30892e+09	chr10	22634025	22634547	523	*	tfbs:473477	NA	NA	NA	hg19_custom_tfbs	POLR2A
chr10	22634121	22634994	874	*	hyper	0.341666666666667	0.075	0.400197628458498	21	4.30892e+09	chr10	22634144	22634663	520	*	tfbs:473478	NA	NA	NA	hg19_custom_tfbs	SIN3A
chr10	22634121	22634994	874	*	hyper	0.341666666666667	0.075	0.400197628458498	21	4.30892e+09	chr10	22634189	22634498	310	*	tfbs:473479	NA	NA	NA	hg19_custom_tfbs	EP300
chr10	22634121	22634994	874	*	hyper	0.341666666666667	0.075	0.400197628458498	21	4.30892e+09	chr10	22634204	22634547	344	*	tfbs:473480	NA	NA	NA	hg19_custom_tfbs	GABPA
chr10	22634121	22634994	874	*	hyper	0.341666666666667	0.075	0.400197628458498	21	4.30892e+09	chr10	22634235	22634514	280	*	tfbs:473481	NA	NA	NA	hg19_custom_tfbs	PAX5
chr10	22634121	22634994	874	*	hyper	0.341666666666667	0.075	0.400197628458498	21	4.30892e+09	chr10	22634248	22634720	473	*	tfbs:473482	NA	NA	NA	hg19_custom_tfbs	JUND
chr10	22634121	22634994	874	*	hyper	0.341666666666667	0.075	0.400197628458498	21	4.30892e+09	chr10	22634337	22634606	270	*	tfbs:473483	NA	NA	NA	hg19_custom_tfbs	CTCF
chr10	22634121	22634994	874	*	hyper	0.341666666666667	0.075	0.400197628458498	21	4.30892e+09	chr10	22633374	22634373	1000	+	promoter:37788	uc001iri.3	9576	SPAG6	hg19_genes_promoters
chr10	22634121	22634994	874	*	hyper	0.341666666666667	0.075	0.400197628458498	21	4.30892e+09	chr10	22633374	22634373	1000	+	promoter:37789	uc001irj.3	9576	SPAG6	hg19_genes_promoters
chr10	22634121	22634994	874	*	hyper	0.341666666666667	0.075	0.400197628458498	21	4.30892e+09	chr10	22633374	22634373	1000	+	promoter:37790	uc009xkh.3	9576	SPAG6	hg19_genes_promoters
chr10	22634121	22634994	874	*	hyper	0.341666666666667	0.075	0.400197628458498	21	4.30892e+09	chr10	22633374	22634373	1000	+	promoter:37791	uc010qct.2	9576	SPAG6	hg19_genes_promoters
chr10	22634121	22634994	874	*	hyper	0.341666666666667	0.075	0.400197628458498	21	4.30892e+09	chr10	22634374	22634540	167	+	5UTR:52519	uc001iri.3	9576	SPAG6	hg19_genes_5UTRs
chr10	22634121	22634994	874	*	hyper	0.341666666666667	0.075	0.400197628458498	21	4.30892e+09	chr10	22634374	22634540	167	+	5UTR:52520	uc001irj.3	9576	SPAG6	hg19_genes_5UTRs
chr10	22634121	22634994	874	*	hyper	0.341666666666667	0.075	0.400197628458498	21	4.30892e+09	chr10	22634374	22634692	319	+	5UTR:52521	uc009xkh.3	9576	SPAG6	hg19_genes_5UTRs
chr10	22634121	22634994	874	*	hyper	0.341666666666667	0.075	0.400197628458498	21	4.30892e+09	chr10	22634374	22634565	192	+	5UTR:52522	uc010qct.2	9576	SPAG6	hg19_genes_5UTRs
chr10	22634121	22634994	874	*	hyper	0.341666666666667	0.075	0.400197628458498	21	4.30892e+09	chr10	22634652	22634747	96	+	5UTR:52523	uc010qct.2	9576	SPAG6	hg19_genes_5UTRs
chr10	22634121	22634994	874	*	hyper	0.341666666666667	0.075	0.400197628458498	21	4.30892e+09	chr10	22634374	22634565	192	+	exon:347642	uc001iri.3	9576	SPAG6	hg19_genes_exons
chr10	22634121	22634994	874	*	hyper	0.341666666666667	0.075	0.400197628458498	21	4.30892e+09	chr10	22634652	22634747	96	+	exon:347643	uc001iri.3	9576	SPAG6	hg19_genes_exons
chr10	22634121	22634994	874	*	hyper	0.341666666666667	0.075	0.400197628458498	21	4.30892e+09	chr10	22634374	22634565	192	+	exon:347653	uc001irj.3	9576	SPAG6	hg19_genes_exons
chr10	22634121	22634994	874	*	hyper	0.341666666666667	0.075	0.400197628458498	21	4.30892e+09	chr10	22634652	22634747	96	+	exon:347654	uc001irj.3	9576	SPAG6	hg19_genes_exons
chr10	22634121	22634994	874	*	hyper	0.341666666666667	0.075	0.400197628458498	21	4.30892e+09	chr10	22634374	22634747	374	+	exon:347663	uc009xkh.3	9576	SPAG6	hg19_genes_exons
chr10	22634121	22634994	874	*	hyper	0.341666666666667	0.075	0.400197628458498	21	4.30892e+09	chr10	22634374	22634565	192	+	exon:347674	uc010qct.2	9576	SPAG6	hg19_genes_exons
chr10	22634121	22634994	874	*	hyper	0.341666666666667	0.075	0.400197628458498	21	4.30892e+09	chr10	22634652	22634747	96	+	exon:347675	uc010qct.2	9576	SPAG6	hg19_genes_exons
chr10	22634121	22634994	874	*	hyper	0.341666666666667	0.075	0.400197628458498	21	4.30892e+09	chr10	22634374	22634565	192	+	firstexon:37788	uc001iri.3	9576	SPAG6	hg19_genes_firstexons
chr10	22634121	22634994	874	*	hyper	0.341666666666667	0.075	0.400197628458498	21	4.30892e+09	chr10	22634374	22634565	192	+	firstexon:37789	uc001irj.3	9576	SPAG6	hg19_genes_firstexons
chr10	22634121	22634994	874	*	hyper	0.341666666666667	0.075	0.400197628458498	21	4.30892e+09	chr10	22634374	22634747	374	+	firstexon:37790	uc009xkh.3	9576	SPAG6	hg19_genes_firstexons
chr10	22634121	22634994	874	*	hyper	0.341666666666667	0.075	0.400197628458498	21	4.30892e+09	chr10	22634374	22634565	192	+	firstexon:37791	uc010qct.2	9576	SPAG6	hg19_genes_firstexons
chr10	22634121	22634994	874	*	hyper	0.341666666666667	0.075	0.400197628458498	21	4.30892e+09	chr10	22634566	22634651	86	+	intron:309841	uc001iri.3	9576	SPAG6	hg19_genes_introns
chr10	22634121	22634994	874	*	hyper	0.341666666666667	0.075	0.400197628458498	21	4.30892e+09	chr10	22634748	22653781	19034	+	intron:309842	uc001iri.3	9576	SPAG6	hg19_genes_introns
chr10	22634121	22634994	874	*	hyper	0.341666666666667	0.075	0.400197628458498	21	4.30892e+09	chr10	22634566	22634651	86	+	intron:309851	uc001irj.3	9576	SPAG6	hg19_genes_introns
chr10	22634121	22634994	874	*	hyper	0.341666666666667	0.075	0.400197628458498	21	4.30892e+09	chr10	22634748	22653781	19034	+	intron:309852	uc001irj.3	9576	SPAG6	hg19_genes_introns
chr10	22634121	22634994	874	*	hyper	0.341666666666667	0.075	0.400197628458498	21	4.30892e+09	chr10	22634748	22653781	19034	+	intron:309860	uc009xkh.3	9576	SPAG6	hg19_genes_introns
chr10	22634121	22634994	874	*	hyper	0.341666666666667	0.075	0.400197628458498	21	4.30892e+09	chr10	22634566	22634651	86	+	intron:309870	uc010qct.2	9576	SPAG6	hg19_genes_introns
chr10	22634121	22634994	874	*	hyper	0.341666666666667	0.075	0.400197628458498	21	4.30892e+09	chr10	22634748	22636945	2198	+	intron:309871	uc010qct.2	9576	SPAG6	hg19_genes_introns
chr10	22634121	22634994	874	*	hyper	0.341666666666667	0.075	0.400197628458498	21	4.30892e+09	chr10	22634001	22634862	862	*	island:12845	NA	NA	NA	hg19_cpg_islands
chr10	22634121	22634994	874	*	hyper	0.341666666666667	0.075	0.400197628458498	21	4.30892e+09	chr10	22634863	22636862	2000	*	shore:23494	NA	NA	NA	hg19_cpg_shores
chr10	22765610	22766046	437	*	hyper	0.46031746031746	0.266666666666667	0.935483870967742	12	0.0383238658407278	chr10	22764666	22767175	2510	*	dnase:1034362	NA	NA	NA	hg19_custom_dnase
chr10	22765610	22766046	437	*	hyper	0.46031746031746	0.266666666666667	0.935483870967742	12	0.0383238658407278	chr10	22764408	22767196	2789	*	tfbs:473758	NA	NA	NA	hg19_custom_tfbs	EZH2
chr10	22765610	22766046	437	*	hyper	0.46031746031746	0.266666666666667	0.935483870967742	12	0.0383238658407278	chr10	22764627	22765705	1079	*	tfbs:473760	NA	NA	NA	hg19_custom_tfbs	SUZ12
chr10	22765610	22766046	437	*	hyper	0.46031746031746	0.266666666666667	0.935483870967742	12	0.0383238658407278	chr10	22765002	22765671	670	*	tfbs:473763	NA	NA	NA	hg19_custom_tfbs	RBBP5
chr10	22765610	22766046	437	*	hyper	0.46031746031746	0.266666666666667	0.935483870967742	12	0.0383238658407278	chr10	22764709	22767050	2342	*	island:12847	NA	NA	NA	hg19_cpg_islands
chr10	23729315	23729513	199	*	hyper	0.366666666666667	0.227272727272727	0.571428571428571	12	0.000808519949105406	chr10	23728146	23730015	1870	*	dnase:1035049	NA	NA	NA	hg19_custom_dnase
chr10	23729315	23729513	199	*	hyper	0.366666666666667	0.227272727272727	0.571428571428571	12	0.000808519949105406	chr10	23728741	23729410	670	*	tfbs:475759	NA	NA	NA	hg19_custom_tfbs	RBBP5
chr10	23729315	23729513	199	*	hyper	0.366666666666667	0.227272727272727	0.571428571428571	12	0.000808519949105406	chr10	23728970	23729805	836	*	tfbs:475760	NA	NA	NA	hg19_custom_tfbs	POLR2A
chr10	23729315	23729513	199	*	hyper	0.366666666666667	0.227272727272727	0.571428571428571	12	0.000808519949105406	chr10	23729187	23729706	520	*	tfbs:475761	NA	NA	NA	hg19_custom_tfbs	SIN3A
chr10	23729315	23729513	199	*	hyper	0.366666666666667	0.227272727272727	0.571428571428571	12	0.000808519949105406	chr10	23729267	23729862	596	*	tfbs:475762	NA	NA	NA	hg19_custom_tfbs	ZNF263
chr10	23729315	23729513	199	*	hyper	0.366666666666667	0.227272727272727	0.571428571428571	12	0.000808519949105406	chr10	23729477	23729748	272	*	tfbs:475763	NA	NA	NA	hg19_custom_tfbs	FOS
chr10	23729315	23729513	199	*	hyper	0.366666666666667	0.227272727272727	0.571428571428571	12	0.000808519949105406	chr10	23728198	23731310	3113	+	exon:347762	uc001irr.2	220213	OTUD1	hg19_genes_exons
chr10	23729315	23729513	199	*	hyper	0.366666666666667	0.227272727272727	0.571428571428571	12	0.000808519949105406	chr10	23728198	23731310	3113	+	firstexon:37801	uc001irr.2	220213	OTUD1	hg19_genes_firstexons
chr10	23729315	23729513	199	*	hyper	0.366666666666667	0.227272727272727	0.571428571428571	12	0.000808519949105406	chr10	23727837	23729523	1687	*	island:12855	NA	NA	NA	hg19_cpg_islands
chr10	27541545	27541876	332	*	hyper	0.380184331797235	0	0.388888888888889	12	0.000162426093484295	chr10	27541246	27541710	465	*	dnase:1037042	NA	NA	NA	hg19_custom_dnase
chr10	27541545	27541876	332	*	hyper	0.380184331797235	0	0.388888888888889	12	0.000162426093484295	chr10	27541726	27542015	290	*	dnase:1037043	NA	NA	NA	hg19_custom_dnase
chr10	27541545	27541876	332	*	hyper	0.380184331797235	0	0.388888888888889	12	0.000162426093484295	chr10	27541190	27541817	628	*	tfbs:480222	NA	NA	NA	hg19_custom_tfbs	CTCF
chr10	27541545	27541876	332	*	hyper	0.380184331797235	0	0.388888888888889	12	0.000162426093484295	chr10	27541290	27542013	724	*	tfbs:480223	NA	NA	NA	hg19_custom_tfbs	RBBP5
chr10	27541545	27541876	332	*	hyper	0.380184331797235	0	0.388888888888889	12	0.000162426093484295	chr10	27541323	27541766	444	*	tfbs:480224	NA	NA	NA	hg19_custom_tfbs	MAX
chr10	27541545	27541876	332	*	hyper	0.380184331797235	0	0.388888888888889	12	0.000162426093484295	chr10	27541347	27541978	632	*	tfbs:480225	NA	NA	NA	hg19_custom_tfbs	POLR2A
chr10	27541545	27541876	332	*	hyper	0.380184331797235	0	0.388888888888889	12	0.000162426093484295	chr10	27541355	27541930	576	*	tfbs:480226	NA	NA	NA	hg19_custom_tfbs	KDM5B
chr10	27541545	27541876	332	*	hyper	0.380184331797235	0	0.388888888888889	12	0.000162426093484295	chr10	27541362	27541881	520	*	tfbs:480227	NA	NA	NA	hg19_custom_tfbs	FOXM1
chr10	27541545	27541876	332	*	hyper	0.380184331797235	0	0.388888888888889	12	0.000162426093484295	chr10	27541364	27541747	384	*	tfbs:480228	NA	NA	NA	hg19_custom_tfbs	MYC
chr10	27541545	27541876	332	*	hyper	0.380184331797235	0	0.388888888888889	12	0.000162426093484295	chr10	27541366	27541745	380	*	tfbs:480229	NA	NA	NA	hg19_custom_tfbs	CHD2
chr10	27541545	27541876	332	*	hyper	0.380184331797235	0	0.388888888888889	12	0.000162426093484295	chr10	27541377	27541892	516	*	tfbs:480230	NA	NA	NA	hg19_custom_tfbs	PML
chr10	27541545	27541876	332	*	hyper	0.380184331797235	0	0.388888888888889	12	0.000162426093484295	chr10	27541397	27541766	370	*	tfbs:480231	NA	NA	NA	hg19_custom_tfbs	MAZ
chr10	27541545	27541876	332	*	hyper	0.380184331797235	0	0.388888888888889	12	0.000162426093484295	chr10	27541405	27541867	463	*	tfbs:480232	NA	NA	NA	hg19_custom_tfbs	TBP
chr10	27541545	27541876	332	*	hyper	0.380184331797235	0	0.388888888888889	12	0.000162426093484295	chr10	27541406	27541675	270	*	tfbs:480233	NA	NA	NA	hg19_custom_tfbs	E2F6
chr10	27541545	27541876	332	*	hyper	0.380184331797235	0	0.388888888888889	12	0.000162426093484295	chr10	27541408	27541745	338	*	tfbs:480234	NA	NA	NA	hg19_custom_tfbs	GABPA
chr10	27541545	27541876	332	*	hyper	0.380184331797235	0	0.388888888888889	12	0.000162426093484295	chr10	27541410	27541567	158	*	tfbs:480235	NA	NA	NA	hg19_custom_tfbs	TCF12
chr10	27541545	27541876	332	*	hyper	0.380184331797235	0	0.388888888888889	12	0.000162426093484295	chr10	27541417	27541852	436	*	tfbs:480236	NA	NA	NA	hg19_custom_tfbs	UBTF
chr10	27541545	27541876	332	*	hyper	0.380184331797235	0	0.388888888888889	12	0.000162426093484295	chr10	27541434	27541797	364	*	tfbs:480237	NA	NA	NA	hg19_custom_tfbs	GTF2F1
chr10	27541545	27541876	332	*	hyper	0.380184331797235	0	0.388888888888889	12	0.000162426093484295	chr10	27541442	27541812	371	*	tfbs:480238	NA	NA	NA	hg19_custom_tfbs	TAF1
chr10	27541545	27541876	332	*	hyper	0.380184331797235	0	0.388888888888889	12	0.000162426093484295	chr10	27541444	27541694	251	*	tfbs:480239	NA	NA	NA	hg19_custom_tfbs	RAD21
chr10	27541545	27541876	332	*	hyper	0.380184331797235	0	0.388888888888889	12	0.000162426093484295	chr10	27541448	27541672	225	*	tfbs:480240	NA	NA	NA	hg19_custom_tfbs	RUNX3
chr10	27541545	27541876	332	*	hyper	0.380184331797235	0	0.388888888888889	12	0.000162426093484295	chr10	27541450	27541674	225	*	tfbs:480241	NA	NA	NA	hg19_custom_tfbs	EGR1
chr10	27541545	27541876	332	*	hyper	0.380184331797235	0	0.388888888888889	12	0.000162426093484295	chr10	27541453	27541622	170	*	tfbs:480242	NA	NA	NA	hg19_custom_tfbs	CTCFL
chr10	27541545	27541876	332	*	hyper	0.380184331797235	0	0.388888888888889	12	0.000162426093484295	chr10	27541458	27541943	486	*	tfbs:480243	NA	NA	NA	hg19_custom_tfbs	PHF8
chr10	27541545	27541876	332	*	hyper	0.380184331797235	0	0.388888888888889	12	0.000162426093484295	chr10	27541464	27541759	296	*	tfbs:480244	NA	NA	NA	hg19_custom_tfbs	PAX5
chr10	27541545	27541876	332	*	hyper	0.380184331797235	0	0.388888888888889	12	0.000162426093484295	chr10	27541465	27541794	330	*	tfbs:480245	NA	NA	NA	hg19_custom_tfbs	REST
chr10	27541545	27541876	332	*	hyper	0.380184331797235	0	0.388888888888889	12	0.000162426093484295	chr10	27541489	27541735	247	*	tfbs:480246	NA	NA	NA	hg19_custom_tfbs	ELF1
chr10	27541545	27541876	332	*	hyper	0.380184331797235	0	0.388888888888889	12	0.000162426093484295	chr10	27541502	27541668	167	*	tfbs:480247	NA	NA	NA	hg19_custom_tfbs	ZBTB7A
chr10	27541545	27541876	332	*	hyper	0.380184331797235	0	0.388888888888889	12	0.000162426093484295	chr10	27541505	27541860	356	*	tfbs:480248	NA	NA	NA	hg19_custom_tfbs	TAF7
chr10	27541545	27541876	332	*	hyper	0.380184331797235	0	0.388888888888889	12	0.000162426093484295	chr10	27541514	27541803	290	*	tfbs:480249	NA	NA	NA	hg19_custom_tfbs	THAP1
chr10	27541545	27541876	332	*	hyper	0.380184331797235	0	0.388888888888889	12	0.000162426093484295	chr10	27541516	27541677	162	*	tfbs:480250	NA	NA	NA	hg19_custom_tfbs	EBF1
chr10	27541545	27541876	332	*	hyper	0.380184331797235	0	0.388888888888889	12	0.000162426093484295	chr10	27541532	27541668	137	*	tfbs:480251	NA	NA	NA	hg19_custom_tfbs	TCF3
chr10	27541545	27541876	332	*	hyper	0.380184331797235	0	0.388888888888889	12	0.000162426093484295	chr10	27541591	27541694	104	*	tfbs:480252	NA	NA	NA	hg19_custom_tfbs	POU2F2
chr10	27541545	27541876	332	*	hyper	0.380184331797235	0	0.388888888888889	12	0.000162426093484295	chr10	27541618	27542153	536	*	tfbs:480253	NA	NA	NA	hg19_custom_tfbs	YY1
chr10	27541545	27541876	332	*	hyper	0.380184331797235	0	0.388888888888889	12	0.000162426093484295	chr10	27541236	27542235	1000	-	promoter:39501	uc001its.2	387646	LRRC37A6P	hg19_genes_promoters
chr10	27541545	27541876	332	*	hyper	0.380184331797235	0	0.388888888888889	12	0.000162426093484295	chr10	27541298	27541883	586	*	island:12875	NA	NA	NA	hg19_cpg_islands
chr10	29759897	29760320	424	*	hyper	0.401785714285714	0.578947368421053	0.96	8	0.00691000707234252	chr10	29759786	29760070	285	*	dnase:1038517	NA	NA	NA	hg19_custom_dnase
chr10	29759897	29760320	424	*	hyper	0.401785714285714	0.578947368421053	0.96	8	0.00691000707234252	chr10	29760226	29760375	150	*	dnase:1038518	NA	NA	NA	hg19_custom_dnase
chr10	29759897	29760320	424	*	hyper	0.401785714285714	0.578947368421053	0.96	8	0.00691000707234252	chr10	29759739	29760054	316	*	tfbs:483311	NA	NA	NA	hg19_custom_tfbs	EBF1
chr10	29759897	29760320	424	*	hyper	0.401785714285714	0.578947368421053	0.96	8	0.00691000707234252	chr10	29760319	29760762	444	*	tfbs:483312	NA	NA	NA	hg19_custom_tfbs	POLR2A
chr10	29759897	29760320	424	*	hyper	0.401785714285714	0.578947368421053	0.96	8	0.00691000707234252	chr10	29760067	29760172	106	-	exon:363589	uc010qdw.1	6840	SVIL	hg19_genes_exons
chr10	29759897	29760320	424	*	hyper	0.401785714285714	0.578947368421053	0.96	8	0.00691000707234252	chr10	29760067	29760172	106	-	exon:363623	uc031ptq.1	6840	SVIL	hg19_genes_exons
chr10	29759897	29760320	424	*	hyper	0.401785714285714	0.578947368421053	0.96	8	0.00691000707234252	chr10	29760067	29760172	106	-	exon:363661	uc001iut.1	6840	SVIL	hg19_genes_exons
chr10	29759897	29760320	424	*	hyper	0.401785714285714	0.578947368421053	0.96	8	0.00691000707234252	chr10	29760067	29760172	106	-	exon:363697	uc001iuu.1	6840	SVIL	hg19_genes_exons
chr10	29759897	29760320	424	*	hyper	0.401785714285714	0.578947368421053	0.96	8	0.00691000707234252	chr10	29704342	29771761	67420	+	intron:310484	uc001iup.3	387647	PTCHD3P1	hg19_genes_introns
chr10	29759897	29760320	424	*	hyper	0.401785714285714	0.578947368421053	0.96	8	0.00691000707234252	chr10	29704342	29776083	71742	+	intron:310486	uc001iuq.2	387647	PTCHD3P1	hg19_genes_introns
chr10	29759897	29760320	424	*	hyper	0.401785714285714	0.578947368421053	0.96	8	0.00691000707234252	chr10	29759413	29760066	654	-	intron:324045	uc010qdw.1	6840	SVIL	hg19_genes_introns
chr10	29759897	29760320	424	*	hyper	0.401785714285714	0.578947368421053	0.96	8	0.00691000707234252	chr10	29760173	29762766	2594	-	intron:324046	uc010qdw.1	6840	SVIL	hg19_genes_introns
chr10	29759897	29760320	424	*	hyper	0.401785714285714	0.578947368421053	0.96	8	0.00691000707234252	chr10	29759413	29760066	654	-	intron:324068	uc031ptq.1	6840	SVIL	hg19_genes_introns
chr10	29759897	29760320	424	*	hyper	0.401785714285714	0.578947368421053	0.96	8	0.00691000707234252	chr10	29760173	29762766	2594	-	intron:324069	uc031ptq.1	6840	SVIL	hg19_genes_introns
chr10	29759897	29760320	424	*	hyper	0.401785714285714	0.578947368421053	0.96	8	0.00691000707234252	chr10	29759413	29760066	654	-	intron:324101	uc001iut.1	6840	SVIL	hg19_genes_introns
chr10	29759897	29760320	424	*	hyper	0.401785714285714	0.578947368421053	0.96	8	0.00691000707234252	chr10	29760173	29762766	2594	-	intron:324102	uc001iut.1	6840	SVIL	hg19_genes_introns
chr10	29759897	29760320	424	*	hyper	0.401785714285714	0.578947368421053	0.96	8	0.00691000707234252	chr10	29759413	29760066	654	-	intron:324138	uc001iuu.1	6840	SVIL	hg19_genes_introns
chr10	29759897	29760320	424	*	hyper	0.401785714285714	0.578947368421053	0.96	8	0.00691000707234252	chr10	29760173	29762766	2594	-	intron:324139	uc001iuu.1	6840	SVIL	hg19_genes_introns
chr10	29759897	29760320	424	*	hyper	0.401785714285714	0.578947368421053	0.96	8	0.00691000707234252	chr10	29703045	30020072	317028	*	inter:9680	NA	NA	NA	hg19_cpg_inter
chr10	32038934	32039448	515	*	hyper	-0.300699300699301	0.714285714285714	0.473684210526316	10	0.00198698044940146	chr10	32038881	32039695	815	*	dnase:1040544	NA	NA	NA	hg19_custom_dnase
chr10	32038934	32039448	515	*	hyper	-0.300699300699301	0.714285714285714	0.473684210526316	10	0.00198698044940146	chr10	32039010	32039473	464	*	tfbs:487609	NA	NA	NA	hg19_custom_tfbs	POLR2A
chr10	32038934	32039448	515	*	hyper	-0.300699300699301	0.714285714285714	0.473684210526316	10	0.00198698044940146	chr10	31896753	32044716	147964	*	inter:9689	NA	NA	NA	hg19_cpg_inter
chr10	35960982	35961561	580	*	hyper	-0.422366522366522	0.834821428571429	0.355042016806723	7	0.0449512427024494	chr10	35961186	35961335	150	*	dnase:1043535	NA	NA	NA	hg19_custom_dnase
chr10	35960982	35961561	580	*	hyper	-0.422366522366522	0.834821428571429	0.355042016806723	7	0.0449512427024494	chr10	35935894	36050122	114229	*	inter:9704	NA	NA	NA	hg19_cpg_inter
chr10	37670642	37672852	2211	*	hyper	-0.306666666666667	0.466666666666667	0.15	16	0.0342772757757322	chr10	37671121	37671270	150	*	dnase:1044290	NA	NA	NA	hg19_custom_dnase
chr10	37670642	37672852	2211	*	hyper	-0.306666666666667	0.466666666666667	0.15	16	0.0342772757757322	chr10	37671401	37671590	190	*	dnase:1044291	NA	NA	NA	hg19_custom_dnase
chr10	37670642	37672852	2211	*	hyper	-0.306666666666667	0.466666666666667	0.15	16	0.0342772757757322	chr10	37418770	37936422	517653	*	inter:9706	NA	NA	NA	hg19_cpg_inter
chr10	45915037	45915749	713	*	hyper	0.361904761904762	0.421052631578947	0.857142857142857	16	1.91056e+09	chr10	45914201	45915430	1230	*	dnase:1047598	NA	NA	NA	hg19_custom_dnase
chr10	45915037	45915749	713	*	hyper	0.361904761904762	0.421052631578947	0.857142857142857	16	1.91056e+09	chr10	45914302	45915657	1356	*	tfbs:500972	NA	NA	NA	hg19_custom_tfbs	POLR2A
chr10	45915037	45915749	713	*	hyper	0.361904761904762	0.421052631578947	0.857142857142857	16	1.91056e+09	chr10	45914669	45915352	684	*	tfbs:500977	NA	NA	NA	hg19_custom_tfbs	PML
chr10	45915037	45915749	713	*	hyper	0.361904761904762	0.421052631578947	0.857142857142857	16	1.91056e+09	chr10	45914693	45915362	670	*	tfbs:500979	NA	NA	NA	hg19_custom_tfbs	RBBP5
chr10	45915037	45915749	713	*	hyper	0.361904761904762	0.421052631578947	0.857142857142857	16	1.91056e+09	chr10	45914732	45915361	630	*	tfbs:500980	NA	NA	NA	hg19_custom_tfbs	EZH2
chr10	45915037	45915749	713	*	hyper	0.361904761904762	0.421052631578947	0.857142857142857	16	1.91056e+09	chr10	45914819	45915162	344	*	tfbs:500981	NA	NA	NA	hg19_custom_tfbs	YY1
chr10	45915037	45915749	713	*	hyper	0.361904761904762	0.421052631578947	0.857142857142857	16	1.91056e+09	chr10	45914829	45915176	348	*	tfbs:500982	NA	NA	NA	hg19_custom_tfbs	TAF1
chr10	45915037	45915749	713	*	hyper	0.361904761904762	0.421052631578947	0.857142857142857	16	1.91056e+09	chr10	45914834	45915163	330	*	tfbs:500983	NA	NA	NA	hg19_custom_tfbs	MAX
chr10	45915037	45915749	713	*	hyper	0.361904761904762	0.421052631578947	0.857142857142857	16	1.91056e+09	chr10	45914843	45915447	605	*	tfbs:500984	NA	NA	NA	hg19_custom_tfbs	RELA
chr10	45915037	45915749	713	*	hyper	0.361904761904762	0.421052631578947	0.857142857142857	16	1.91056e+09	chr10	45914844	45915219	376	*	tfbs:500985	NA	NA	NA	hg19_custom_tfbs	TBP
chr10	45915037	45915749	713	*	hyper	0.361904761904762	0.421052631578947	0.857142857142857	16	1.91056e+09	chr10	45914876	45915139	264	*	tfbs:500986	NA	NA	NA	hg19_custom_tfbs	EBF1
chr10	45915037	45915749	713	*	hyper	0.361904761904762	0.421052631578947	0.857142857142857	16	1.91056e+09	chr10	45914877	45915146	270	*	tfbs:500987	NA	NA	NA	hg19_custom_tfbs	USF1
chr10	45915037	45915749	713	*	hyper	0.361904761904762	0.421052631578947	0.857142857142857	16	1.91056e+09	chr10	45915329	45915592	264	*	tfbs:500988	NA	NA	NA	hg19_custom_tfbs	EBF1
chr10	45915037	45915749	713	*	hyper	0.361904761904762	0.421052631578947	0.857142857142857	16	1.91056e+09	chr10	45915685	45916479	795	*	tfbs:500989	NA	NA	NA	hg19_custom_tfbs	IKZF1
chr10	45915037	45915749	713	*	hyper	0.361904761904762	0.421052631578947	0.857142857142857	16	1.91056e+09	chr10	45915708	45916390	683	*	tfbs:500990	NA	NA	NA	hg19_custom_tfbs	POLR2A
chr10	45915037	45915749	713	*	hyper	0.361904761904762	0.421052631578947	0.857142857142857	16	1.91056e+09	chr10	45915737	45916366	630	*	tfbs:500991	NA	NA	NA	hg19_custom_tfbs	STAT5A
chr10	45915037	45915749	713	*	hyper	0.361904761904762	0.421052631578947	0.857142857142857	16	1.91056e+09	chr10	45915739	45916168	430	*	tfbs:500992	NA	NA	NA	hg19_custom_tfbs	STAT1
chr10	45915037	45915749	713	*	hyper	0.361904761904762	0.421052631578947	0.857142857142857	16	1.91056e+09	chr10	45914845	45915133	289	*	enhancer:7261	NA	NA	NA	hg19_enhancers_fantom
chr10	45915037	45915749	713	*	hyper	0.361904761904762	0.421052631578947	0.857142857142857	16	1.91056e+09	chr10	45907762	45919488	11727	+	intron:311402	uc001jce.4	240	ALOX5	hg19_genes_introns
chr10	45915037	45915749	713	*	hyper	0.361904761904762	0.421052631578947	0.857142857142857	16	1.91056e+09	chr10	45907762	45919488	11727	+	intron:311415	uc009xmt.4	240	ALOX5	hg19_genes_introns
chr10	45915037	45915749	713	*	hyper	0.361904761904762	0.421052631578947	0.857142857142857	16	1.91056e+09	chr10	45907762	45919488	11727	+	intron:311428	uc010qfg.3	240	ALOX5	hg19_genes_introns
chr10	45915037	45915749	713	*	hyper	0.361904761904762	0.421052631578947	0.857142857142857	16	1.91056e+09	chr10	45907762	45919488	11727	+	intron:311440	uc021ppr.2	240	ALOX5	hg19_genes_introns
chr10	45915037	45915749	713	*	hyper	0.361904761904762	0.421052631578947	0.857142857142857	16	1.91056e+09	chr10	45914884	45916883	2000	*	shore:23748	NA	NA	NA	hg19_cpg_shores
chr10	49812616	49813306	691	*	hyper	0.325595238095238	0.205263157894737	0.54502688172043	23	1.8875e+08	chr10	49812506	49813650	1145	*	dnase:1049295	NA	NA	NA	hg19_custom_dnase
chr10	49812616	49813306	691	*	hyper	0.325595238095238	0.205263157894737	0.54502688172043	23	1.8875e+08	chr10	49812578	49812887	310	*	tfbs:504438	NA	NA	NA	hg19_custom_tfbs	MYC
chr10	49812616	49813306	691	*	hyper	0.325595238095238	0.205263157894737	0.54502688172043	23	1.8875e+08	chr10	49812624	49812867	244	*	tfbs:504439	NA	NA	NA	hg19_custom_tfbs	MAX
chr10	49812616	49813306	691	*	hyper	0.325595238095238	0.205263157894737	0.54502688172043	23	1.8875e+08	chr10	49812626	49812865	240	*	tfbs:504440	NA	NA	NA	hg19_custom_tfbs	USF1
chr10	49812616	49813306	691	*	hyper	0.325595238095238	0.205263157894737	0.54502688172043	23	1.8875e+08	chr10	49812750	49814641	1892	*	tfbs:504441	NA	NA	NA	hg19_custom_tfbs	POLR2A
chr10	49812616	49813306	691	*	hyper	0.325595238095238	0.205263157894737	0.54502688172043	23	1.8875e+08	chr10	49813037	49813287	251	*	tfbs:504442	NA	NA	NA	hg19_custom_tfbs	EGR1
chr10	49812616	49813306	691	*	hyper	0.325595238095238	0.205263157894737	0.54502688172043	23	1.8875e+08	chr10	49813177	49814176	1000	-	promoter:39771	uc001jgt.4	58504	ARHGAP22	hg19_genes_promoters
chr10	49812616	49813306	691	*	hyper	0.325595238095238	0.205263157894737	0.54502688172043	23	1.8875e+08	chr10	49813177	49814176	1000	-	promoter:39772	uc001jgu.4	58504	ARHGAP22	hg19_genes_promoters
chr10	49812616	49813306	691	*	hyper	0.325595238095238	0.205263157894737	0.54502688172043	23	1.8875e+08	chr10	49813177	49814176	1000	-	promoter:39773	uc010qgl.3	58504	ARHGAP22	hg19_genes_promoters
chr10	49812616	49813306	691	*	hyper	0.325595238095238	0.205263157894737	0.54502688172043	23	1.8875e+08	chr10	49812842	49813176	335	-	5UTR:55210	uc001jgt.4	58504	ARHGAP22	hg19_genes_5UTRs
chr10	49812616	49813306	691	*	hyper	0.325595238095238	0.205263157894737	0.54502688172043	23	1.8875e+08	chr10	49812842	49813176	335	-	5UTR:55211	uc001jgu.4	58504	ARHGAP22	hg19_genes_5UTRs
chr10	49812616	49813306	691	*	hyper	0.325595238095238	0.205263157894737	0.54502688172043	23	1.8875e+08	chr10	49812842	49813176	335	-	5UTR:55212	uc010qgl.3	58504	ARHGAP22	hg19_genes_5UTRs
chr10	49812616	49813306	691	*	hyper	0.325595238095238	0.205263157894737	0.54502688172043	23	1.8875e+08	chr10	49812808	49813176	369	-	exon:365797	uc001jgt.4	58504	ARHGAP22	hg19_genes_exons
chr10	49812616	49813306	691	*	hyper	0.325595238095238	0.205263157894737	0.54502688172043	23	1.8875e+08	chr10	49812808	49813176	369	-	exon:365807	uc001jgu.4	58504	ARHGAP22	hg19_genes_exons
chr10	49812616	49813306	691	*	hyper	0.325595238095238	0.205263157894737	0.54502688172043	23	1.8875e+08	chr10	49812808	49813176	369	-	exon:365817	uc010qgl.3	58504	ARHGAP22	hg19_genes_exons
chr10	49812616	49813306	691	*	hyper	0.325595238095238	0.205263157894737	0.54502688172043	23	1.8875e+08	chr10	49812808	49813176	369	-	firstexon:39771	uc001jgt.4	58504	ARHGAP22	hg19_genes_firstexons
chr10	49812616	49813306	691	*	hyper	0.325595238095238	0.205263157894737	0.54502688172043	23	1.8875e+08	chr10	49812808	49813176	369	-	firstexon:39772	uc001jgu.4	58504	ARHGAP22	hg19_genes_firstexons
chr10	49812616	49813306	691	*	hyper	0.325595238095238	0.205263157894737	0.54502688172043	23	1.8875e+08	chr10	49812808	49813176	369	-	firstexon:39773	uc010qgl.3	58504	ARHGAP22	hg19_genes_firstexons
chr10	49812616	49813306	691	*	hyper	0.325595238095238	0.205263157894737	0.54502688172043	23	1.8875e+08	chr10	49791198	49812807	21610	-	intron:326021	uc001jgt.4	58504	ARHGAP22	hg19_genes_introns
chr10	49812616	49813306	691	*	hyper	0.325595238095238	0.205263157894737	0.54502688172043	23	1.8875e+08	chr10	49791198	49812807	21610	-	intron:326030	uc001jgu.4	58504	ARHGAP22	hg19_genes_introns
chr10	49812616	49813306	691	*	hyper	0.325595238095238	0.205263157894737	0.54502688172043	23	1.8875e+08	chr10	49791198	49812807	21610	-	intron:326038	uc010qgl.3	58504	ARHGAP22	hg19_genes_introns
chr10	49812616	49813306	691	*	hyper	0.325595238095238	0.205263157894737	0.54502688172043	23	1.8875e+08	chr10	49791198	49860278	69081	-	intron:326047	uc010qgm.3	58504	ARHGAP22	hg19_genes_introns
chr10	49812616	49813306	691	*	hyper	0.325595238095238	0.205263157894737	0.54502688172043	23	1.8875e+08	chr10	49791198	49860278	69081	-	intron:326056	uc001jgv.4	58504	ARHGAP22	hg19_genes_introns
chr10	49812616	49813306	691	*	hyper	0.325595238095238	0.205263157894737	0.54502688172043	23	1.8875e+08	chr10	49812853	49813352	500	*	island:13021	NA	NA	NA	hg19_cpg_islands
chr10	49812616	49813306	691	*	hyper	0.325595238095238	0.205263157894737	0.54502688172043	23	1.8875e+08	chr10	49810853	49812852	2000	*	shore:23834	NA	NA	NA	hg19_cpg_shores
chr10	50142771	50143611	841	*	hyper	-0.395833333333333	0.9	0.44	10	0.000164541341011929	chr10	50142506	50142815	310	*	dnase:1049685	NA	NA	NA	hg19_custom_dnase
chr10	50142771	50143611	841	*	hyper	-0.395833333333333	0.9	0.44	10	0.000164541341011929	chr10	50143286	50143570	285	*	dnase:1049686	NA	NA	NA	hg19_custom_dnase
chr10	50142771	50143611	841	*	hyper	-0.395833333333333	0.9	0.44	10	0.000164541341011929	chr10	50143243	50144242	1000	-	promoter:39779	uc001jhe.1	NA	NA	hg19_genes_promoters
chr10	50142771	50143611	841	*	hyper	-0.395833333333333	0.9	0.44	10	0.000164541341011929	chr10	50143013	50147012	4000	+	1to5kb:38066	uc009xob.3	57705	WDFY4	hg19_genes_1to5kb
chr10	50142771	50143611	841	*	hyper	-0.395833333333333	0.9	0.44	10	0.000164541341011929	chr10	50143013	50147012	4000	+	1to5kb:38067	uc010qgn.1	57705	WDFY4	hg19_genes_1to5kb
chr10	50142771	50143611	841	*	hyper	-0.395833333333333	0.9	0.44	10	0.000164541341011929	chr10	50143222	50143242	21	-	5UTR:55224	uc001jhe.1	NA	NA	hg19_genes_5UTRs
chr10	50142771	50143611	841	*	hyper	-0.395833333333333	0.9	0.44	10	0.000164541341011929	chr10	50143222	50143242	21	-	exon:365852	uc001jhe.1	NA	NA	hg19_genes_exons
chr10	50142771	50143611	841	*	hyper	-0.395833333333333	0.9	0.44	10	0.000164541341011929	chr10	50143222	50143242	21	-	firstexon:39779	uc001jhe.1	NA	NA	hg19_genes_firstexons
chr10	50142771	50143611	841	*	hyper	-0.395833333333333	0.9	0.44	10	0.000164541341011929	chr10	50109909	50149850	39942	+	intron:311943	uc001jha.4	57705	WDFY4	hg19_genes_introns
chr10	50142771	50143611	841	*	hyper	-0.395833333333333	0.9	0.44	10	0.000164541341011929	chr10	50122281	50143221	20941	-	intron:326060	uc001jhe.1	NA	NA	hg19_genes_introns
chr10	50142771	50143611	841	*	hyper	-0.395833333333333	0.9	0.44	10	0.000164541341011929	chr10	49868602	50319184	450583	*	inter:9809	NA	NA	NA	hg19_cpg_inter
chr10	63422584	63423730	1147	*	hyper	0.45	0.5	0.964285714285714	24	3.36909e+07	chr10	63422501	63422975	475	*	dnase:1054959	NA	NA	NA	hg19_custom_dnase
chr10	63422584	63423730	1147	*	hyper	0.45	0.5	0.964285714285714	24	3.36909e+07	chr10	63423241	63423535	295	*	dnase:1054960	NA	NA	NA	hg19_custom_dnase
chr10	63422584	63423730	1147	*	hyper	0.45	0.5	0.964285714285714	24	3.36909e+07	chr10	63422364	63423103	740	*	tfbs:517996	NA	NA	NA	hg19_custom_tfbs	POLR2A
chr10	63422584	63423730	1147	*	hyper	0.45	0.5	0.964285714285714	24	3.36909e+07	chr10	63422428	63422823	396	*	tfbs:517997	NA	NA	NA	hg19_custom_tfbs	CTCF
chr10	63422584	63423730	1147	*	hyper	0.45	0.5	0.964285714285714	24	3.36909e+07	chr10	63422484	63422723	240	*	tfbs:517998	NA	NA	NA	hg19_custom_tfbs	RAD21
chr10	63422584	63423730	1147	*	hyper	0.45	0.5	0.964285714285714	24	3.36909e+07	chr10	63422525	63423194	670	*	tfbs:517999	NA	NA	NA	hg19_custom_tfbs	RBBP5
chr10	63422584	63423730	1147	*	hyper	0.45	0.5	0.964285714285714	24	3.36909e+07	chr10	63422561	63422870	310	*	tfbs:518000	NA	NA	NA	hg19_custom_tfbs	NR3C1
chr10	63422584	63423730	1147	*	hyper	0.45	0.5	0.964285714285714	24	3.36909e+07	chr10	63422605	63423044	440	*	tfbs:518001	NA	NA	NA	hg19_custom_tfbs	SIN3AK20
chr10	63422584	63423730	1147	*	hyper	0.45	0.5	0.964285714285714	24	3.36909e+07	chr10	63421719	63422718	1000	+	promoter:38143	uc010qik.2	219621	CABCOCO1	hg19_genes_promoters
chr10	63422584	63423730	1147	*	hyper	0.45	0.5	0.964285714285714	24	3.36909e+07	chr10	63422719	63422923	205	+	5UTR:53008	uc010qik.2	219621	CABCOCO1	hg19_genes_5UTRs
chr10	63422584	63423730	1147	*	hyper	0.45	0.5	0.964285714285714	24	3.36909e+07	chr10	63422719	63422923	205	+	exon:350680	uc010qik.2	219621	CABCOCO1	hg19_genes_exons
chr10	63422584	63423730	1147	*	hyper	0.45	0.5	0.964285714285714	24	3.36909e+07	chr10	63422719	63422923	205	+	firstexon:38143	uc010qik.2	219621	CABCOCO1	hg19_genes_firstexons
chr10	63422584	63423730	1147	*	hyper	0.45	0.5	0.964285714285714	24	3.36909e+07	chr10	63422924	63440900	17977	+	intron:312524	uc010qik.2	219621	CABCOCO1	hg19_genes_introns
chr10	63422584	63423730	1147	*	hyper	0.45	0.5	0.964285714285714	24	3.36909e+07	chr10	63422539	63423105	567	*	island:13072	NA	NA	NA	hg19_cpg_islands
chr10	63422584	63423730	1147	*	hyper	0.45	0.5	0.964285714285714	24	3.36909e+07	chr10	63423106	63425105	2000	*	shore:23933	NA	NA	NA	hg19_cpg_shores
chr10	70845621	70846184	564	*	hyper	0.444444444444444	0.454545454545455	0.95	10	0.00350026602476295	chr10	70845781	70846235	455	*	dnase:1058297	NA	NA	NA	hg19_custom_dnase
chr10	70845621	70846184	564	*	hyper	0.444444444444444	0.454545454545455	0.95	10	0.00350026602476295	chr10	70845511	70846221	711	*	tfbs:527861	NA	NA	NA	hg19_custom_tfbs	TAF1
chr10	70845621	70846184	564	*	hyper	0.444444444444444	0.454545454545455	0.95	10	0.00350026602476295	chr10	70845652	70846246	595	*	tfbs:527862	NA	NA	NA	hg19_custom_tfbs	TBP
chr10	70845621	70846184	564	*	hyper	0.444444444444444	0.454545454545455	0.95	10	0.00350026602476295	chr10	70845653	70846156	504	*	tfbs:527863	NA	NA	NA	hg19_custom_tfbs	TCF7L2
chr10	70845621	70846184	564	*	hyper	0.444444444444444	0.454545454545455	0.95	10	0.00350026602476295	chr10	70845680	70846366	687	*	tfbs:527864	NA	NA	NA	hg19_custom_tfbs	POLR2A
chr10	70845621	70846184	564	*	hyper	0.444444444444444	0.454545454545455	0.95	10	0.00350026602476295	chr10	70845813	70846268	456	*	tfbs:527865	NA	NA	NA	hg19_custom_tfbs	JUND
chr10	70845621	70846184	564	*	hyper	0.444444444444444	0.454545454545455	0.95	10	0.00350026602476295	chr10	70845897	70846160	264	*	tfbs:527866	NA	NA	NA	hg19_custom_tfbs	GABPA
chr10	70845621	70846184	564	*	hyper	0.444444444444444	0.454545454545455	0.95	10	0.00350026602476295	chr10	70845900	70846362	463	*	tfbs:527867	NA	NA	NA	hg19_custom_tfbs	MYC
chr10	70845621	70846184	564	*	hyper	0.444444444444444	0.454545454545455	0.95	10	0.00350026602476295	chr10	70845926	70846201	276	*	tfbs:527868	NA	NA	NA	hg19_custom_tfbs	ELF1
chr10	70845621	70846184	564	*	hyper	0.444444444444444	0.454545454545455	0.95	10	0.00350026602476295	chr10	70845950	70846319	370	*	tfbs:527869	NA	NA	NA	hg19_custom_tfbs	MAZ
chr10	70845621	70846184	564	*	hyper	0.444444444444444	0.454545454545455	0.95	10	0.00350026602476295	chr10	70845950	70846379	430	*	tfbs:527870	NA	NA	NA	hg19_custom_tfbs	E2F6
chr10	70845621	70846184	564	*	hyper	0.444444444444444	0.454545454545455	0.95	10	0.00350026602476295	chr10	70845977	70846332	356	*	tfbs:527871	NA	NA	NA	hg19_custom_tfbs	MAX
chr10	70845621	70846184	564	*	hyper	0.444444444444444	0.454545454545455	0.95	10	0.00350026602476295	chr10	70846102	70846222	121	*	tfbs:527872	NA	NA	NA	hg19_custom_tfbs	BHLHE40
chr10	70845621	70846184	564	*	hyper	0.444444444444444	0.454545454545455	0.95	10	0.00350026602476295	chr10	70846058	70846170	113	*	enhancer:7694	NA	NA	NA	hg19_enhancers_fantom
chr10	70845621	70846184	564	*	hyper	0.444444444444444	0.454545454545455	0.95	10	0.00350026602476295	chr10	70842828	70846827	4000	+	1to5kb:38209	uc001joz.3	5552	SRGN	hg19_genes_1to5kb
chr10	70845621	70846184	564	*	hyper	0.444444444444444	0.454545454545455	0.95	10	0.00350026602476295	chr10	70842828	70846827	4000	+	1to5kb:38210	uc021prx.1	5552	SRGN	hg19_genes_1to5kb
chr10	70845621	70846184	564	*	hyper	0.444444444444444	0.454545454545455	0.95	10	0.00350026602476295	chr10	70842868	70846867	4000	+	1to5kb:38211	uc001jpa.1	NA	NA	hg19_genes_1to5kb
chr10	70845621	70846184	564	*	hyper	0.444444444444444	0.454545454545455	0.95	10	0.00350026602476295	chr10	70753335	70879663	126329	*	inter:9879	NA	NA	NA	hg19_cpg_inter
chr10	71930775	71930925	151	*	hyper	0.431288032454361	0.384803921568627	0.746428571428571	7	0.025974025974026	chr10	71930861	71931235	375	*	dnase:1059714	NA	NA	NA	hg19_custom_dnase
chr10	71930775	71930925	151	*	hyper	0.431288032454361	0.384803921568627	0.746428571428571	7	0.025974025974026	chr10	71929366	71930925	1560	*	tfbs:530699	NA	NA	NA	hg19_custom_tfbs	POLR2A
chr10	71930775	71930925	151	*	hyper	0.431288032454361	0.384803921568627	0.746428571428571	7	0.025974025974026	chr10	71929820	71930803	984	*	tfbs:530707	NA	NA	NA	hg19_custom_tfbs	PHF8
chr10	71930775	71930925	151	*	hyper	0.431288032454361	0.384803921568627	0.746428571428571	7	0.025974025974026	chr10	71929983	71931140	1158	*	tfbs:530708	NA	NA	NA	hg19_custom_tfbs	SIN3AK20
chr10	71930775	71930925	151	*	hyper	0.431288032454361	0.384803921568627	0.746428571428571	7	0.025974025974026	chr10	71930079	71930953	875	*	tfbs:530715	NA	NA	NA	hg19_custom_tfbs	TBP
chr10	71930775	71930925	151	*	hyper	0.431288032454361	0.384803921568627	0.746428571428571	7	0.025974025974026	chr10	71930116	71930972	857	*	tfbs:530722	NA	NA	NA	hg19_custom_tfbs	E2F1
chr10	71930775	71930925	151	*	hyper	0.431288032454361	0.384803921568627	0.746428571428571	7	0.025974025974026	chr10	71930123	71931215	1093	*	tfbs:530723	NA	NA	NA	hg19_custom_tfbs	TCF12
chr10	71930775	71930925	151	*	hyper	0.431288032454361	0.384803921568627	0.746428571428571	7	0.025974025974026	chr10	71930135	71930828	694	*	tfbs:530725	NA	NA	NA	hg19_custom_tfbs	REST
chr10	71930775	71930925	151	*	hyper	0.431288032454361	0.384803921568627	0.746428571428571	7	0.025974025974026	chr10	71930249	71930864	616	*	tfbs:530746	NA	NA	NA	hg19_custom_tfbs	MYBL2
chr10	71930775	71930925	151	*	hyper	0.431288032454361	0.384803921568627	0.746428571428571	7	0.025974025974026	chr10	71930288	71930807	520	*	tfbs:530754	NA	NA	NA	hg19_custom_tfbs	FOXM1
chr10	71930775	71930925	151	*	hyper	0.431288032454361	0.384803921568627	0.746428571428571	7	0.025974025974026	chr10	71930317	71930892	576	*	tfbs:530760	NA	NA	NA	hg19_custom_tfbs	BCL3
chr10	71930775	71930925	151	*	hyper	0.431288032454361	0.384803921568627	0.746428571428571	7	0.025974025974026	chr10	71930582	71931465	884	*	tfbs:530767	NA	NA	NA	hg19_custom_tfbs	KAP1
chr10	71930775	71930925	151	*	hyper	0.431288032454361	0.384803921568627	0.746428571428571	7	0.025974025974026	chr10	71930711	71931066	356	*	tfbs:530768	NA	NA	NA	hg19_custom_tfbs	GTF3C2
chr10	71930775	71930925	151	*	hyper	0.431288032454361	0.384803921568627	0.746428571428571	7	0.025974025974026	chr10	71930762	71931245	484	*	tfbs:530769	NA	NA	NA	hg19_custom_tfbs	SETDB1
chr10	71930775	71930925	151	*	hyper	0.431288032454361	0.384803921568627	0.746428571428571	7	0.025974025974026	chr10	71930767	71931282	516	*	tfbs:530770	NA	NA	NA	hg19_custom_tfbs	TFAP2C
chr10	71930775	71930925	151	*	hyper	0.431288032454361	0.384803921568627	0.746428571428571	7	0.025974025974026	chr10	71930835	71931250	416	*	tfbs:530771	NA	NA	NA	hg19_custom_tfbs	TRIM28
chr10	71930775	71930925	151	*	hyper	0.431288032454361	0.384803921568627	0.746428571428571	7	0.025974025974026	chr10	71930859	71931134	276	*	tfbs:530772	NA	NA	NA	hg19_custom_tfbs	SPI1
chr10	71930775	71930925	151	*	hyper	0.431288032454361	0.384803921568627	0.746428571428571	7	0.025974025974026	chr10	71930863	71931226	364	*	tfbs:530773	NA	NA	NA	hg19_custom_tfbs	TEAD4
chr10	71930775	71930925	151	*	hyper	0.431288032454361	0.384803921568627	0.746428571428571	7	0.025974025974026	chr10	71930867	71931102	236	*	tfbs:530774	NA	NA	NA	hg19_custom_tfbs	BATF
chr10	71930775	71930925	151	*	hyper	0.431288032454361	0.384803921568627	0.746428571428571	7	0.025974025974026	chr10	71930873	71931148	276	*	tfbs:530775	NA	NA	NA	hg19_custom_tfbs	ELF1
chr10	71930775	71930925	151	*	hyper	0.431288032454361	0.384803921568627	0.746428571428571	7	0.025974025974026	chr10	71930286	71931285	1000	-	promoter:39989	uc010qjh.2	56681	SAR1A	hg19_genes_promoters
chr10	71930775	71930925	151	*	hyper	0.431288032454361	0.384803921568627	0.746428571428571	7	0.025974025974026	chr10	71930286	71931285	1000	-	promoter:39990	uc010qji.2	56681	SAR1A	hg19_genes_promoters
chr10	71930775	71930925	151	*	hyper	0.431288032454361	0.384803921568627	0.746428571428571	7	0.025974025974026	chr10	71930286	71931285	1000	-	promoter:39991	uc010qjj.2	56681	SAR1A	hg19_genes_promoters
chr10	71930775	71930925	151	*	hyper	0.431288032454361	0.384803921568627	0.746428571428571	7	0.025974025974026	chr10	71930588	71932587	2000	*	shore:24017	NA	NA	NA	hg19_cpg_shores
chr10	73723311	73723581	271	*	hyper	0.351190476190476	0.482758620689655	0.846153846153846	12	0.0355643284143614	chr10	73722841	73723675	835	*	dnase:1062275	NA	NA	NA	hg19_custom_dnase
chr10	73723311	73723581	271	*	hyper	0.351190476190476	0.482758620689655	0.846153846153846	12	0.0355643284143614	chr10	73723046	73723681	636	*	tfbs:536318	NA	NA	NA	hg19_custom_tfbs	POLR2A
chr10	73723311	73723581	271	*	hyper	0.351190476190476	0.482758620689655	0.846153846153846	12	0.0355643284143614	chr10	73723221	73723820	600	*	tfbs:536320	NA	NA	NA	hg19_custom_tfbs	CTBP2
chr10	73723311	73723581	271	*	hyper	0.351190476190476	0.482758620689655	0.846153846153846	12	0.0355643284143614	chr10	73723120	73724119	1000	+	promoter:38275	uc001jsn.3	9469	CHST3	hg19_genes_promoters
chr10	73723311	73723581	271	*	hyper	0.351190476190476	0.482758620689655	0.846153846153846	12	0.0355643284143614	chr10	73621217	73982890	361674	+	intron:314111	uc021psn.1	119504	ANAPC16	hg19_genes_introns
chr10	73723311	73723581	271	*	hyper	0.351190476190476	0.482758620689655	0.846153846153846	12	0.0355643284143614	chr10	73721712	73723711	2000	*	shore:24061	NA	NA	NA	hg19_cpg_shores
chr10	77022238	77022769	532	*	hyper	0.342857142857143	0.55	0.933333333333333	10	0.0010797905502021	chr10	77021586	77022455	870	*	dnase:1064835	NA	NA	NA	hg19_custom_dnase
chr10	77022238	77022769	532	*	hyper	0.342857142857143	0.55	0.933333333333333	10	0.0010797905502021	chr10	77022461	77022755	295	*	dnase:1064836	NA	NA	NA	hg19_custom_dnase
chr10	77022238	77022769	532	*	hyper	0.342857142857143	0.55	0.933333333333333	10	0.0010797905502021	chr10	77021482	77022321	840	*	tfbs:546566	NA	NA	NA	hg19_custom_tfbs	EZH2
chr10	77022238	77022769	532	*	hyper	0.342857142857143	0.55	0.933333333333333	10	0.0010797905502021	chr10	77021791	77022246	456	*	tfbs:546572	NA	NA	NA	hg19_custom_tfbs	JUND
chr10	77022238	77022769	532	*	hyper	0.342857142857143	0.55	0.933333333333333	10	0.0010797905502021	chr10	77022187	77022814	628	*	tfbs:546574	NA	NA	NA	hg19_custom_tfbs	EP300
chr10	77022238	77022769	532	*	hyper	0.342857142857143	0.55	0.933333333333333	10	0.0010797905502021	chr10	77022485	77022810	326	*	tfbs:546575	NA	NA	NA	hg19_custom_tfbs	ESR1
chr10	77022238	77022769	532	*	hyper	0.342857142857143	0.55	0.933333333333333	10	0.0010797905502021	chr10	77022495	77022790	296	*	tfbs:546576	NA	NA	NA	hg19_custom_tfbs	GATA3
chr10	77022238	77022769	532	*	hyper	0.342857142857143	0.55	0.933333333333333	10	0.0010797905502021	chr10	77022504	77022813	310	*	tfbs:546577	NA	NA	NA	hg19_custom_tfbs	MYC
chr10	77022238	77022769	532	*	hyper	0.342857142857143	0.55	0.933333333333333	10	0.0010797905502021	chr10	77022514	77022753	240	*	tfbs:546578	NA	NA	NA	hg19_custom_tfbs	FOXA1
chr10	77022238	77022769	532	*	hyper	0.342857142857143	0.55	0.933333333333333	10	0.0010797905502021	chr10	77022417	77022492	76	*	enhancer:7904	NA	NA	NA	hg19_enhancers_fantom
chr10	77022238	77022769	532	*	hyper	0.342857142857143	0.55	0.933333333333333	10	0.0010797905502021	chr10	76999954	77050582	50629	*	inter:9950	NA	NA	NA	hg19_cpg_inter
chr10	77420339	77421139	801	*	hyper	-0.374232521291345	0.83974358974359	0.40976460331299	11	0.00719692102632241	chr10	77420621	77420950	330	*	dnase:1065207	NA	NA	NA	hg19_custom_dnase
chr10	77420339	77421139	801	*	hyper	-0.374232521291345	0.83974358974359	0.40976460331299	11	0.00719692102632241	chr10	77195572	77868083	672512	*	inter:9953	NA	NA	NA	hg19_cpg_inter
chr10	79596126	79596511	386	*	hyper	-0.484247234247234	0.69047619047619	0.196759259259259	9	0.000930972271575002	chr10	79595986	79596355	370	*	dnase:1067019	NA	NA	NA	hg19_custom_dnase
chr10	79596126	79596511	386	*	hyper	-0.484247234247234	0.69047619047619	0.196759259259259	9	0.000930972271575002	chr10	79595942	79596461	520	*	tfbs:549964	NA	NA	NA	hg19_custom_tfbs	EBF1
chr10	79596126	79596511	386	*	hyper	-0.484247234247234	0.69047619047619	0.196759259259259	9	0.000930972271575002	chr10	79595976	79596426	451	*	tfbs:549965	NA	NA	NA	hg19_custom_tfbs	MAZ
chr10	79596126	79596511	386	*	hyper	-0.484247234247234	0.69047619047619	0.196759259259259	9	0.000930972271575002	chr10	79595981	79596420	440	*	tfbs:549966	NA	NA	NA	hg19_custom_tfbs	CBX3
chr10	79596126	79596511	386	*	hyper	-0.484247234247234	0.69047619047619	0.196759259259259	9	0.000930972271575002	chr10	79595990	79596269	280	*	tfbs:549967	NA	NA	NA	hg19_custom_tfbs	MAFF
chr10	79596126	79596511	386	*	hyper	-0.484247234247234	0.69047619047619	0.196759259259259	9	0.000930972271575002	chr10	79595999	79596422	424	*	tfbs:549968	NA	NA	NA	hg19_custom_tfbs	CTCF
chr10	79596126	79596511	386	*	hyper	-0.484247234247234	0.69047619047619	0.196759259259259	9	0.000930972271575002	chr10	79596016	79596455	440	*	tfbs:549969	NA	NA	NA	hg19_custom_tfbs	MYC
chr10	79596126	79596511	386	*	hyper	-0.484247234247234	0.69047619047619	0.196759259259259	9	0.000930972271575002	chr10	79596035	79596330	296	*	tfbs:549970	NA	NA	NA	hg19_custom_tfbs	RCOR1
chr10	79596126	79596511	386	*	hyper	-0.484247234247234	0.69047619047619	0.196759259259259	9	0.000930972271575002	chr10	79596038	79596357	320	*	tfbs:549971	NA	NA	NA	hg19_custom_tfbs	POU2F2
chr10	79596126	79596511	386	*	hyper	-0.484247234247234	0.69047619047619	0.196759259259259	9	0.000930972271575002	chr10	79596039	79596394	356	*	tfbs:549972	NA	NA	NA	hg19_custom_tfbs	MAX
chr10	79596126	79596511	386	*	hyper	-0.484247234247234	0.69047619047619	0.196759259259259	9	0.000930972271575002	chr10	79596039	79596614	576	*	tfbs:549973	NA	NA	NA	hg19_custom_tfbs	KDM5B
chr10	79596126	79596511	386	*	hyper	-0.484247234247234	0.69047619047619	0.196759259259259	9	0.000930972271575002	chr10	79596042	79596557	516	*	tfbs:549974	NA	NA	NA	hg19_custom_tfbs	PML
chr10	79596126	79596511	386	*	hyper	-0.484247234247234	0.69047619047619	0.196759259259259	9	0.000930972271575002	chr10	79596048	79596343	296	*	tfbs:549975	NA	NA	NA	hg19_custom_tfbs	FOXP2
chr10	79596126	79596511	386	*	hyper	-0.484247234247234	0.69047619047619	0.196759259259259	9	0.000930972271575002	chr10	79596048	79596624	577	*	tfbs:549976	NA	NA	NA	hg19_custom_tfbs	POLR2A
chr10	79596126	79596511	386	*	hyper	-0.484247234247234	0.69047619047619	0.196759259259259	9	0.000930972271575002	chr10	79596049	79596328	280	*	tfbs:549977	NA	NA	NA	hg19_custom_tfbs	MAFK
chr10	79596126	79596511	386	*	hyper	-0.484247234247234	0.69047619047619	0.196759259259259	9	0.000930972271575002	chr10	79596052	79596375	324	*	tfbs:549978	NA	NA	NA	hg19_custom_tfbs	CEBPB
chr10	79596126	79596511	386	*	hyper	-0.484247234247234	0.69047619047619	0.196759259259259	9	0.000930972271575002	chr10	79596059	79596338	280	*	tfbs:549979	NA	NA	NA	hg19_custom_tfbs	JUND
chr10	79596126	79596511	386	*	hyper	-0.484247234247234	0.69047619047619	0.196759259259259	9	0.000930972271575002	chr10	79596067	79596576	510	*	tfbs:549980	NA	NA	NA	hg19_custom_tfbs	SAP30
chr10	79596126	79596511	386	*	hyper	-0.484247234247234	0.69047619047619	0.196759259259259	9	0.000930972271575002	chr10	79596080	79596439	360	*	tfbs:549981	NA	NA	NA	hg19_custom_tfbs	IRF1
chr10	79596126	79596511	386	*	hyper	-0.484247234247234	0.69047619047619	0.196759259259259	9	0.000930972271575002	chr10	79596080	79596479	400	*	tfbs:549982	NA	NA	NA	hg19_custom_tfbs	TBP
chr10	79596126	79596511	386	*	hyper	-0.484247234247234	0.69047619047619	0.196759259259259	9	0.000930972271575002	chr10	79596092	79596347	256	*	tfbs:549983	NA	NA	NA	hg19_custom_tfbs	ATF1
chr10	79596126	79596511	386	*	hyper	-0.484247234247234	0.69047619047619	0.196759259259259	9	0.000930972271575002	chr10	79596109	79596368	260	*	tfbs:549984	NA	NA	NA	hg19_custom_tfbs	SIN3AK20
chr10	79596126	79596511	386	*	hyper	-0.484247234247234	0.69047619047619	0.196759259259259	9	0.000930972271575002	chr10	79596112	79596435	324	*	tfbs:549985	NA	NA	NA	hg19_custom_tfbs	E2F6
chr10	79596126	79596511	386	*	hyper	-0.484247234247234	0.69047619047619	0.196759259259259	9	0.000930972271575002	chr10	79596115	79596738	624	*	tfbs:549986	NA	NA	NA	hg19_custom_tfbs	PHF8
chr10	79596126	79596511	386	*	hyper	-0.484247234247234	0.69047619047619	0.196759259259259	9	0.000930972271575002	chr10	79596118	79596427	310	*	tfbs:549987	NA	NA	NA	hg19_custom_tfbs	GABPA
chr10	79596126	79596511	386	*	hyper	-0.484247234247234	0.69047619047619	0.196759259259259	9	0.000930972271575002	chr10	79596120	79596355	236	*	tfbs:549988	NA	NA	NA	hg19_custom_tfbs	HDAC2
chr10	79596126	79596511	386	*	hyper	-0.484247234247234	0.69047619047619	0.196759259259259	9	0.000930972271575002	chr10	79596162	79596405	244	*	tfbs:549989	NA	NA	NA	hg19_custom_tfbs	EGR1
chr10	79596126	79596511	386	*	hyper	-0.484247234247234	0.69047619047619	0.196759259259259	9	0.000930972271575002	chr10	79596217	79596366	150	*	tfbs:549990	NA	NA	NA	hg19_custom_tfbs	ELF1
chr10	79596126	79596511	386	*	hyper	-0.484247234247234	0.69047619047619	0.196759259259259	9	0.000930972271575002	chr10	79596220	79596583	364	*	tfbs:549991	NA	NA	NA	hg19_custom_tfbs	TEAD4
chr10	79596126	79596511	386	*	hyper	-0.484247234247234	0.69047619047619	0.196759259259259	9	0.000930972271575002	chr10	79596231	79596486	256	*	tfbs:549992	NA	NA	NA	hg19_custom_tfbs	GATA2
chr10	79596126	79596511	386	*	hyper	-0.484247234247234	0.69047619047619	0.196759259259259	9	0.000930972271575002	chr10	79596232	79596368	137	*	tfbs:549993	NA	NA	NA	hg19_custom_tfbs	TAF1
chr10	79596126	79596511	386	*	hyper	-0.484247234247234	0.69047619047619	0.196759259259259	9	0.000930972271575002	chr10	79596033	79596523	491	*	enhancer:7992	NA	NA	NA	hg19_enhancers_fantom
chr10	79596126	79596511	386	*	hyper	-0.484247234247234	0.69047619047619	0.196759259259259	9	0.000930972271575002	chr10	79595681	79601638	5958	-	intron:329784	uc001jzj.3	9231	DLG5	hg19_genes_introns
chr10	79596126	79596511	386	*	hyper	-0.484247234247234	0.69047619047619	0.196759259259259	9	0.000930972271575002	chr10	79595681	79601638	5958	-	intron:329811	uc001jzk.3	9231	DLG5	hg19_genes_introns
chr10	79596126	79596511	386	*	hyper	-0.484247234247234	0.69047619047619	0.196759259259259	9	0.000930972271575002	chr10	79595681	79601638	5958	-	intron:329839	uc009xru.1	9231	DLG5	hg19_genes_introns
chr10	79596126	79596511	386	*	hyper	-0.484247234247234	0.69047619047619	0.196759259259259	9	0.000930972271575002	chr10	79595681	79601638	5958	-	intron:329860	uc001jzl.4	9231	DLG5	hg19_genes_introns
chr10	79596126	79596511	386	*	hyper	-0.484247234247234	0.69047619047619	0.196759259259259	9	0.000930972271575002	chr10	79475426	79681719	206294	*	inter:9956	NA	NA	NA	hg19_cpg_inter
chr10	80760733	80761432	700	*	hyper	-0.538461538461538	0.538461538461538	0.0434782608695652	8	0.00206877862166875	chr10	80760841	80761510	670	*	dnase:1068607	NA	NA	NA	hg19_custom_dnase
chr10	80760733	80761432	700	*	hyper	-0.538461538461538	0.538461538461538	0.0434782608695652	8	0.00206877862166875	chr10	80760689	80761052	364	*	tfbs:552716	NA	NA	NA	hg19_custom_tfbs	TEAD4
chr10	80760733	80761432	700	*	hyper	-0.538461538461538	0.538461538461538	0.0434782608695652	8	0.00206877862166875	chr10	80760769	80761044	276	*	tfbs:552717	NA	NA	NA	hg19_custom_tfbs	TAL1
chr10	80760733	80761432	700	*	hyper	-0.538461538461538	0.538461538461538	0.0434782608695652	8	0.00206877862166875	chr10	80760843	80761166	324	*	tfbs:552718	NA	NA	NA	hg19_custom_tfbs	CEBPB
chr10	80760733	80761432	700	*	hyper	-0.538461538461538	0.538461538461538	0.0434782608695652	8	0.00206877862166875	chr10	80760958	80761357	400	*	tfbs:552719	NA	NA	NA	hg19_custom_tfbs	FOS
chr10	80760733	80761432	700	*	hyper	-0.538461538461538	0.538461538461538	0.0434782608695652	8	0.00206877862166875	chr10	80761037	80761326	290	*	tfbs:552720	NA	NA	NA	hg19_custom_tfbs	ZNF143
chr10	80760733	80761432	700	*	hyper	-0.538461538461538	0.538461538461538	0.0434782608695652	8	0.00206877862166875	chr10	80761051	80761368	318	*	tfbs:552721	NA	NA	NA	hg19_custom_tfbs	CTCF
chr10	80760733	80761432	700	*	hyper	-0.538461538461538	0.538461538461538	0.0434782608695652	8	0.00206877862166875	chr10	80760241	80761993	1753	-	exon:370100	uc001kaa.1	NA	NA	hg19_genes_exons
chr10	80760733	80761432	700	*	hyper	-0.538461538461538	0.538461538461538	0.0434782608695652	8	0.00206877862166875	chr10	80721807	80808530	86724	-	intron:329894	uc001jzx.3	283050	ZMIZ1-AS1	hg19_genes_introns
chr10	80760733	80761432	700	*	hyper	-0.538461538461538	0.538461538461538	0.0434782608695652	8	0.00206877862166875	chr10	80722644	80825503	102860	-	intron:329902	uc001jzy.3	283050	ZMIZ1-AS1	hg19_genes_introns
chr10	80760733	80761432	700	*	hyper	-0.538461538461538	0.538461538461538	0.0434782608695652	8	0.00206877862166875	chr10	80722644	80808530	85887	-	intron:329909	uc001jzz.3	283050	ZMIZ1-AS1	hg19_genes_introns
chr10	80760733	80761432	700	*	hyper	-0.538461538461538	0.538461538461538	0.0434782608695652	8	0.00206877862166875	chr10	80760241	80761857	1617	-	3UTR:31251	uc001kaa.1	NA	NA	hg19_genes_3UTRs
chr10	80760733	80761432	700	*	hyper	-0.538461538461538	0.538461538461538	0.0434782608695652	8	0.00206877862166875	chr10	80738014	80823070	85057	*	inter:9960	NA	NA	NA	hg19_cpg_inter
chr10	81025712	81027504	1793	*	hyper	0.364035087719298	0.277777777777778	0.833333333333333	16	0.00245164087749863	chr10	81025701	81025915	215	*	dnase:1069031	NA	NA	NA	hg19_custom_dnase
chr10	81025712	81027504	1793	*	hyper	0.364035087719298	0.277777777777778	0.833333333333333	16	0.00245164087749863	chr10	81025926	81026715	790	*	dnase:1069032	NA	NA	NA	hg19_custom_dnase
chr10	81025712	81027504	1793	*	hyper	0.364035087719298	0.277777777777778	0.833333333333333	16	0.00245164087749863	chr10	81026786	81026995	210	*	dnase:1069033	NA	NA	NA	hg19_custom_dnase
chr10	81025712	81027504	1793	*	hyper	0.364035087719298	0.277777777777778	0.833333333333333	16	0.00245164087749863	chr10	81027281	81027575	295	*	dnase:1069034	NA	NA	NA	hg19_custom_dnase
chr10	81025712	81027504	1793	*	hyper	0.364035087719298	0.277777777777778	0.833333333333333	16	0.00245164087749863	chr10	81025745	81026727	983	*	tfbs:554495	NA	NA	NA	hg19_custom_tfbs	POLR2A
chr10	81025712	81027504	1793	*	hyper	0.364035087719298	0.277777777777778	0.833333333333333	16	0.00245164087749863	chr10	81025823	81026062	240	*	tfbs:554496	NA	NA	NA	hg19_custom_tfbs	EGR1
chr10	81025712	81027504	1793	*	hyper	0.364035087719298	0.277777777777778	0.833333333333333	16	0.00245164087749863	chr10	81025866	81026181	316	*	tfbs:554497	NA	NA	NA	hg19_custom_tfbs	EBF1
chr10	81025712	81027504	1793	*	hyper	0.364035087719298	0.277777777777778	0.833333333333333	16	0.00245164087749863	chr10	81026260	81026535	276	*	tfbs:554498	NA	NA	NA	hg19_custom_tfbs	MAX
chr10	81025712	81027504	1793	*	hyper	0.364035087719298	0.277777777777778	0.833333333333333	16	0.00245164087749863	chr10	81026300	81026799	500	*	tfbs:554499	NA	NA	NA	hg19_custom_tfbs	RUNX3
chr10	81025712	81027504	1793	*	hyper	0.364035087719298	0.277777777777778	0.833333333333333	16	0.00245164087749863	chr10	81026302	81026985	684	*	tfbs:554500	NA	NA	NA	hg19_custom_tfbs	PML
chr10	81025712	81027504	1793	*	hyper	0.364035087719298	0.277777777777778	0.833333333333333	16	0.00245164087749863	chr10	81026317	81026556	240	*	tfbs:554501	NA	NA	NA	hg19_custom_tfbs	USF1
chr10	81025712	81027504	1793	*	hyper	0.364035087719298	0.277777777777778	0.833333333333333	16	0.00245164087749863	chr10	81026323	81026720	398	*	tfbs:554502	NA	NA	NA	hg19_custom_tfbs	EBF1
chr10	81025712	81027504	1793	*	hyper	0.364035087719298	0.277777777777778	0.833333333333333	16	0.00245164087749863	chr10	81026334	81026743	410	*	tfbs:554503	NA	NA	NA	hg19_custom_tfbs	TBL1XR1
chr10	81025712	81027504	1793	*	hyper	0.364035087719298	0.277777777777778	0.833333333333333	16	0.00245164087749863	chr10	81026348	81026671	324	*	tfbs:554504	NA	NA	NA	hg19_custom_tfbs	REST
chr10	81025712	81027504	1793	*	hyper	0.364035087719298	0.277777777777778	0.833333333333333	16	0.00245164087749863	chr10	81026352	81026790	439	*	tfbs:554505	NA	NA	NA	hg19_custom_tfbs	RELA
chr10	81025712	81027504	1793	*	hyper	0.364035087719298	0.277777777777778	0.833333333333333	16	0.00245164087749863	chr10	81026352	81026607	256	*	tfbs:554506	NA	NA	NA	hg19_custom_tfbs	CEBPB
chr10	81025712	81027504	1793	*	hyper	0.364035087719298	0.277777777777778	0.833333333333333	16	0.00245164087749863	chr10	81026364	81026679	316	*	tfbs:554507	NA	NA	NA	hg19_custom_tfbs	MYC
chr10	81025712	81027504	1793	*	hyper	0.364035087719298	0.277777777777778	0.833333333333333	16	0.00245164087749863	chr10	81026366	81026709	344	*	tfbs:554508	NA	NA	NA	hg19_custom_tfbs	YY1
chr10	81025712	81027504	1793	*	hyper	0.364035087719298	0.277777777777778	0.833333333333333	16	0.00245164087749863	chr10	81026371	81026790	420	*	tfbs:554509	NA	NA	NA	hg19_custom_tfbs	BCLAF1
chr10	81025712	81027504	1793	*	hyper	0.364035087719298	0.277777777777778	0.833333333333333	16	0.00245164087749863	chr10	81026405	81026734	330	*	tfbs:554510	NA	NA	NA	hg19_custom_tfbs	BHLHE40
chr10	81025712	81027504	1793	*	hyper	0.364035087719298	0.277777777777778	0.833333333333333	16	0.00245164087749863	chr10	81026411	81026808	398	*	tfbs:554511	NA	NA	NA	hg19_custom_tfbs	NFIC
chr10	81025712	81027504	1793	*	hyper	0.364035087719298	0.277777777777778	0.833333333333333	16	0.00245164087749863	chr10	81026412	81026811	400	*	tfbs:554512	NA	NA	NA	hg19_custom_tfbs	FOS
chr10	81025712	81027504	1793	*	hyper	0.364035087719298	0.277777777777778	0.833333333333333	16	0.00245164087749863	chr10	81026419	81026658	240	*	tfbs:554513	NA	NA	NA	hg19_custom_tfbs	EGR1
chr10	81025712	81027504	1793	*	hyper	0.364035087719298	0.277777777777778	0.833333333333333	16	0.00245164087749863	chr10	81026423	81026996	574	*	tfbs:554514	NA	NA	NA	hg19_custom_tfbs	EP300
chr10	81025712	81027504	1793	*	hyper	0.364035087719298	0.277777777777778	0.833333333333333	16	0.00245164087749863	chr10	81026435	81026744	310	*	tfbs:554515	NA	NA	NA	hg19_custom_tfbs	PAX5
chr10	81025712	81027504	1793	*	hyper	0.364035087719298	0.277777777777778	0.833333333333333	16	0.00245164087749863	chr10	81026436	81026871	436	*	tfbs:554516	NA	NA	NA	hg19_custom_tfbs	MAZ
chr10	81025712	81027504	1793	*	hyper	0.364035087719298	0.277777777777778	0.833333333333333	16	0.00245164087749863	chr10	81026438	81026733	296	*	tfbs:554517	NA	NA	NA	hg19_custom_tfbs	MEF2C
chr10	81025712	81027504	1793	*	hyper	0.364035087719298	0.277777777777778	0.833333333333333	16	0.00245164087749863	chr10	81026458	81026761	304	*	tfbs:554518	NA	NA	NA	hg19_custom_tfbs	TCF3
chr10	81025712	81027504	1793	*	hyper	0.364035087719298	0.277777777777778	0.833333333333333	16	0.00245164087749863	chr10	81026465	81026784	320	*	tfbs:554519	NA	NA	NA	hg19_custom_tfbs	SP1
chr10	81025712	81027504	1793	*	hyper	0.364035087719298	0.277777777777778	0.833333333333333	16	0.00245164087749863	chr10	81026465	81026676	212	*	tfbs:554520	NA	NA	NA	hg19_custom_tfbs	ELF1
chr10	81025712	81027504	1793	*	hyper	0.364035087719298	0.277777777777778	0.833333333333333	16	0.00245164087749863	chr10	81026477	81026786	310	*	tfbs:554521	NA	NA	NA	hg19_custom_tfbs	POU2F2
chr10	81025712	81027504	1793	*	hyper	0.364035087719298	0.277777777777778	0.833333333333333	16	0.00245164087749863	chr10	81026477	81026843	367	*	tfbs:554522	NA	NA	NA	hg19_custom_tfbs	MTA3
chr10	81025712	81027504	1793	*	hyper	0.364035087719298	0.277777777777778	0.833333333333333	16	0.00245164087749863	chr10	81026480	81027015	536	*	tfbs:554523	NA	NA	NA	hg19_custom_tfbs	SIN3A
chr10	81025712	81027504	1793	*	hyper	0.364035087719298	0.277777777777778	0.833333333333333	16	0.00245164087749863	chr10	81026489	81026794	306	*	tfbs:554524	NA	NA	NA	hg19_custom_tfbs	RAD21
chr10	81025712	81027504	1793	*	hyper	0.364035087719298	0.277777777777778	0.833333333333333	16	0.00245164087749863	chr10	81026493	81026752	260	*	tfbs:554525	NA	NA	NA	hg19_custom_tfbs	TCF12
chr10	81025712	81027504	1793	*	hyper	0.364035087719298	0.277777777777778	0.833333333333333	16	0.00245164087749863	chr10	81026506	81026941	436	*	tfbs:554526	NA	NA	NA	hg19_custom_tfbs	MXI1
chr10	81025712	81027504	1793	*	hyper	0.364035087719298	0.277777777777778	0.833333333333333	16	0.00245164087749863	chr10	81026508	81026797	290	*	tfbs:554527	NA	NA	NA	hg19_custom_tfbs	MEF2A
chr10	81025712	81027504	1793	*	hyper	0.364035087719298	0.277777777777778	0.833333333333333	16	0.00245164087749863	chr10	81026516	81026734	219	*	tfbs:554528	NA	NA	NA	hg19_custom_tfbs	FOXM1
chr10	81025712	81027504	1793	*	hyper	0.364035087719298	0.277777777777778	0.833333333333333	16	0.00245164087749863	chr10	81026521	81026790	270	*	tfbs:554529	NA	NA	NA	hg19_custom_tfbs	SMC3
chr10	81025712	81027504	1793	*	hyper	0.364035087719298	0.277777777777778	0.833333333333333	16	0.00245164087749863	chr10	81026522	81026717	196	*	tfbs:554530	NA	NA	NA	hg19_custom_tfbs	STAT5A
chr10	81025712	81027504	1793	*	hyper	0.364035087719298	0.277777777777778	0.833333333333333	16	0.00245164087749863	chr10	81026522	81026745	224	*	tfbs:554531	NA	NA	NA	hg19_custom_tfbs	ATF2
chr10	81025712	81027504	1793	*	hyper	0.364035087719298	0.277777777777778	0.833333333333333	16	0.00245164087749863	chr10	81026522	81026745	224	*	tfbs:554532	NA	NA	NA	hg19_custom_tfbs	ETS1
chr10	81025712	81027504	1793	*	hyper	0.364035087719298	0.277777777777778	0.833333333333333	16	0.00245164087749863	chr10	81026523	81026782	260	*	tfbs:554533	NA	NA	NA	hg19_custom_tfbs	BATF
chr10	81025712	81027504	1793	*	hyper	0.364035087719298	0.277777777777778	0.833333333333333	16	0.00245164087749863	chr10	81026537	81026788	252	*	tfbs:554534	NA	NA	NA	hg19_custom_tfbs	IRF4
chr10	81025712	81027504	1793	*	hyper	0.364035087719298	0.277777777777778	0.833333333333333	16	0.00245164087749863	chr10	81026548	81026771	224	*	tfbs:554535	NA	NA	NA	hg19_custom_tfbs	SRF
chr10	81025712	81027504	1793	*	hyper	0.364035087719298	0.277777777777778	0.833333333333333	16	0.00245164087749863	chr10	81026558	81026806	249	*	tfbs:554536	NA	NA	NA	hg19_custom_tfbs	SPI1
chr10	81025712	81027504	1793	*	hyper	0.364035087719298	0.277777777777778	0.833333333333333	16	0.00245164087749863	chr10	81026558	81026921	364	*	tfbs:554537	NA	NA	NA	hg19_custom_tfbs	CTCF
chr10	81025712	81027504	1793	*	hyper	0.364035087719298	0.277777777777778	0.833333333333333	16	0.00245164087749863	chr10	81026560	81026753	194	*	tfbs:554538	NA	NA	NA	hg19_custom_tfbs	BCL11A
chr10	81025712	81027504	1793	*	hyper	0.364035087719298	0.277777777777778	0.833333333333333	16	0.00245164087749863	chr10	81026567	81026672	106	*	tfbs:554539	NA	NA	NA	hg19_custom_tfbs	BCL3
chr10	81025712	81027504	1793	*	hyper	0.364035087719298	0.277777777777778	0.833333333333333	16	0.00245164087749863	chr10	81026870	81027042	173	*	tfbs:554540	NA	NA	NA	hg19_custom_tfbs	ZNF263
chr10	81025712	81027504	1793	*	hyper	0.364035087719298	0.277777777777778	0.833333333333333	16	0.00245164087749863	chr10	81026919	81027319	401	*	tfbs:554541	NA	NA	NA	hg19_custom_tfbs	EBF1
chr10	81025712	81027504	1793	*	hyper	0.364035087719298	0.277777777777778	0.833333333333333	16	0.00245164087749863	chr10	81027177	81027466	290	*	tfbs:554542	NA	NA	NA	hg19_custom_tfbs	ZNF143
chr10	81025712	81027504	1793	*	hyper	0.364035087719298	0.277777777777778	0.833333333333333	16	0.00245164087749863	chr10	81027200	81027495	296	*	tfbs:554543	NA	NA	NA	hg19_custom_tfbs	RCOR1
chr10	81025712	81027504	1793	*	hyper	0.364035087719298	0.277777777777778	0.833333333333333	16	0.00245164087749863	chr10	81027201	81027677	477	*	tfbs:554544	NA	NA	NA	hg19_custom_tfbs	CTCF
chr10	81025712	81027504	1793	*	hyper	0.364035087719298	0.277777777777778	0.833333333333333	16	0.00245164087749863	chr10	81027268	81027537	270	*	tfbs:554545	NA	NA	NA	hg19_custom_tfbs	GTF3C2
chr10	81025712	81027504	1793	*	hyper	0.364035087719298	0.277777777777778	0.833333333333333	16	0.00245164087749863	chr10	81027313	81027552	240	*	tfbs:554546	NA	NA	NA	hg19_custom_tfbs	RAD21
chr10	81025712	81027504	1793	*	hyper	0.364035087719298	0.277777777777778	0.833333333333333	16	0.00245164087749863	chr10	81027344	81027613	270	*	tfbs:554547	NA	NA	NA	hg19_custom_tfbs	SMC3
chr10	81025712	81027504	1793	*	hyper	0.364035087719298	0.277777777777778	0.833333333333333	16	0.00245164087749863	chr10	81025992	81026714	723	*	enhancer:8054	NA	NA	NA	hg19_enhancers_fantom
chr10	81025712	81027504	1793	*	hyper	0.364035087719298	0.277777777777778	0.833333333333333	16	0.00245164087749863	chr10	80976032	81036937	60906	+	intron:314902	uc001kaf.2	57178	ZMIZ1	hg19_genes_introns
chr10	81025712	81027504	1793	*	hyper	0.364035087719298	0.277777777777778	0.833333333333333	16	0.00245164087749863	chr10	81003496	81036937	33442	+	intron:314924	uc001kag.2	57178	ZMIZ1	hg19_genes_introns
chr10	81025712	81027504	1793	*	hyper	0.364035087719298	0.277777777777778	0.833333333333333	16	0.00245164087749863	chr10	81007688	81103082	95395	*	inter:9962	NA	NA	NA	hg19_cpg_inter
chr10	81892030	81892238	209	*	hyper	0.352455716586151	0.474537037037037	0.795833333333333	9	0.0104118104118104	chr10	81892026	81892850	825	*	dnase:1069729	NA	NA	NA	hg19_custom_dnase
chr10	81892030	81892238	209	*	hyper	0.352455716586151	0.474537037037037	0.795833333333333	9	0.0104118104118104	chr10	81892231	81893049	819	*	tfbs:555970	NA	NA	NA	hg19_custom_tfbs	EZH2
chr10	81892030	81892238	209	*	hyper	0.352455716586151	0.474537037037037	0.795833333333333	9	0.0104118104118104	chr10	81891258	81892257	1000	+	promoter:38464	uc001kbp.1	219348	PLAC9	hg19_genes_promoters
chr10	81892030	81892238	209	*	hyper	0.352455716586151	0.474537037037037	0.795833333333333	9	0.0104118104118104	chr10	81892223	81892640	418	*	island:13204	NA	NA	NA	hg19_cpg_islands
chr10	81892030	81892238	209	*	hyper	0.352455716586151	0.474537037037037	0.795833333333333	9	0.0104118104118104	chr10	81890223	81892222	2000	*	shore:24188	NA	NA	NA	hg19_cpg_shores
chr10	81918482	81919045	564	*	hyper	0.333333333333333	0.411764705882353	0.818181818181818	12	0.0352006643202646	chr10	81918381	81918655	275	*	dnase:1069760	NA	NA	NA	hg19_custom_dnase
chr10	81918482	81919045	564	*	hyper	0.333333333333333	0.411764705882353	0.818181818181818	12	0.0352006643202646	chr10	81918746	81918935	190	*	dnase:1069761	NA	NA	NA	hg19_custom_dnase
chr10	81918482	81919045	564	*	hyper	0.333333333333333	0.411764705882353	0.818181818181818	12	0.0352006643202646	chr10	81919021	81919390	370	*	dnase:1069762	NA	NA	NA	hg19_custom_dnase
chr10	81918482	81919045	564	*	hyper	0.333333333333333	0.411764705882353	0.818181818181818	12	0.0352006643202646	chr10	81918135	81918810	676	*	tfbs:556014	NA	NA	NA	hg19_custom_tfbs	KAP1
chr10	81918482	81919045	564	*	hyper	0.333333333333333	0.411764705882353	0.818181818181818	12	0.0352006643202646	chr10	81918209	81918718	510	*	tfbs:556015	NA	NA	NA	hg19_custom_tfbs	SAP30
chr10	81918482	81919045	564	*	hyper	0.333333333333333	0.411764705882353	0.818181818181818	12	0.0352006643202646	chr10	81918228	81918757	530	*	tfbs:556016	NA	NA	NA	hg19_custom_tfbs	ETS1
chr10	81918482	81919045	564	*	hyper	0.333333333333333	0.411764705882353	0.818181818181818	12	0.0352006643202646	chr10	81918235	81918764	530	*	tfbs:556017	NA	NA	NA	hg19_custom_tfbs	TFAP2A
chr10	81918482	81919045	564	*	hyper	0.333333333333333	0.411764705882353	0.818181818181818	12	0.0352006643202646	chr10	81918242	81918817	576	*	tfbs:556018	NA	NA	NA	hg19_custom_tfbs	TCF12
chr10	81918482	81919045	564	*	hyper	0.333333333333333	0.411764705882353	0.818181818181818	12	0.0352006643202646	chr10	81918249	81918844	596	*	tfbs:556019	NA	NA	NA	hg19_custom_tfbs	TCF7L2
chr10	81918482	81919045	564	*	hyper	0.333333333333333	0.411764705882353	0.818181818181818	12	0.0352006643202646	chr10	81918274	81918797	524	*	tfbs:556020	NA	NA	NA	hg19_custom_tfbs	HDAC1
chr10	81918482	81919045	564	*	hyper	0.333333333333333	0.411764705882353	0.818181818181818	12	0.0352006643202646	chr10	81918277	81918731	455	*	tfbs:556021	NA	NA	NA	hg19_custom_tfbs	MYC
chr10	81918482	81919045	564	*	hyper	0.333333333333333	0.411764705882353	0.818181818181818	12	0.0352006643202646	chr10	81918277	81918780	504	*	tfbs:556022	NA	NA	NA	hg19_custom_tfbs	FOXP2
chr10	81918482	81919045	564	*	hyper	0.333333333333333	0.411764705882353	0.818181818181818	12	0.0352006643202646	chr10	81918283	81919017	735	*	tfbs:556023	NA	NA	NA	hg19_custom_tfbs	POLR2A
chr10	81918482	81919045	564	*	hyper	0.333333333333333	0.411764705882353	0.818181818181818	12	0.0352006643202646	chr10	81918286	81918619	334	*	tfbs:556024	NA	NA	NA	hg19_custom_tfbs	MAFK
chr10	81918482	81919045	564	*	hyper	0.333333333333333	0.411764705882353	0.818181818181818	12	0.0352006643202646	chr10	81918295	81918890	596	*	tfbs:556025	NA	NA	NA	hg19_custom_tfbs	ZNF263
chr10	81918482	81919045	564	*	hyper	0.333333333333333	0.411764705882353	0.818181818181818	12	0.0352006643202646	chr10	81918309	81918958	650	*	tfbs:556026	NA	NA	NA	hg19_custom_tfbs	SMARCC1
chr10	81918482	81919045	564	*	hyper	0.333333333333333	0.411764705882353	0.818181818181818	12	0.0352006643202646	chr10	81918331	81918709	379	*	tfbs:556027	NA	NA	NA	hg19_custom_tfbs	MAX
chr10	81918482	81919045	564	*	hyper	0.333333333333333	0.411764705882353	0.818181818181818	12	0.0352006643202646	chr10	81918335	81918734	400	*	tfbs:556028	NA	NA	NA	hg19_custom_tfbs	FOS
chr10	81918482	81919045	564	*	hyper	0.333333333333333	0.411764705882353	0.818181818181818	12	0.0352006643202646	chr10	81918339	81918722	384	*	tfbs:556029	NA	NA	NA	hg19_custom_tfbs	RCOR1
chr10	81918482	81919045	564	*	hyper	0.333333333333333	0.411764705882353	0.818181818181818	12	0.0352006643202646	chr10	81918340	81918697	358	*	tfbs:556030	NA	NA	NA	hg19_custom_tfbs	STAT3
chr10	81918482	81919045	564	*	hyper	0.333333333333333	0.411764705882353	0.818181818181818	12	0.0352006643202646	chr10	81918341	81918703	363	*	tfbs:556031	NA	NA	NA	hg19_custom_tfbs	EP300
chr10	81918482	81919045	564	*	hyper	0.333333333333333	0.411764705882353	0.818181818181818	12	0.0352006643202646	chr10	81918343	81918852	510	*	tfbs:556032	NA	NA	NA	hg19_custom_tfbs	SMARCC2
chr10	81918482	81919045	564	*	hyper	0.333333333333333	0.411764705882353	0.818181818181818	12	0.0352006643202646	chr10	81918351	81918834	484	*	tfbs:556033	NA	NA	NA	hg19_custom_tfbs	ATF3
chr10	81918482	81919045	564	*	hyper	0.333333333333333	0.411764705882353	0.818181818181818	12	0.0352006643202646	chr10	81918355	81918716	362	*	tfbs:556034	NA	NA	NA	hg19_custom_tfbs	JUN
chr10	81918482	81919045	564	*	hyper	0.333333333333333	0.411764705882353	0.818181818181818	12	0.0352006643202646	chr10	81918356	81918670	315	*	tfbs:556035	NA	NA	NA	hg19_custom_tfbs	RAD21
chr10	81918482	81919045	564	*	hyper	0.333333333333333	0.411764705882353	0.818181818181818	12	0.0352006643202646	chr10	81918358	81918733	376	*	tfbs:556036	NA	NA	NA	hg19_custom_tfbs	TBP
chr10	81918482	81919045	564	*	hyper	0.333333333333333	0.411764705882353	0.818181818181818	12	0.0352006643202646	chr10	81918361	81918730	370	*	tfbs:556037	NA	NA	NA	hg19_custom_tfbs	CHD2
chr10	81918482	81919045	564	*	hyper	0.333333333333333	0.411764705882353	0.818181818181818	12	0.0352006643202646	chr10	81918361	81918800	440	*	tfbs:556038	NA	NA	NA	hg19_custom_tfbs	CBX3
chr10	81918482	81919045	564	*	hyper	0.333333333333333	0.411764705882353	0.818181818181818	12	0.0352006643202646	chr10	81918361	81918714	354	*	tfbs:556039	NA	NA	NA	hg19_custom_tfbs	JUND
chr10	81918482	81919045	564	*	hyper	0.333333333333333	0.411764705882353	0.818181818181818	12	0.0352006643202646	chr10	81918363	81918666	304	*	tfbs:556040	NA	NA	NA	hg19_custom_tfbs	BRCA1
chr10	81918482	81919045	564	*	hyper	0.333333333333333	0.411764705882353	0.818181818181818	12	0.0352006643202646	chr10	81918363	81918626	264	*	tfbs:556041	NA	NA	NA	hg19_custom_tfbs	CEBPB
chr10	81918482	81919045	564	*	hyper	0.333333333333333	0.411764705882353	0.818181818181818	12	0.0352006643202646	chr10	81918364	81919023	660	*	tfbs:556042	NA	NA	NA	hg19_custom_tfbs	SMARCB1
chr10	81918482	81919045	564	*	hyper	0.333333333333333	0.411764705882353	0.818181818181818	12	0.0352006643202646	chr10	81918364	81918623	260	*	tfbs:556043	NA	NA	NA	hg19_custom_tfbs	SIN3AK20
chr10	81918482	81919045	564	*	hyper	0.333333333333333	0.411764705882353	0.818181818181818	12	0.0352006643202646	chr10	81918366	81918618	253	*	tfbs:556044	NA	NA	NA	hg19_custom_tfbs	MXI1
chr10	81918482	81919045	564	*	hyper	0.333333333333333	0.411764705882353	0.818181818181818	12	0.0352006643202646	chr10	81918369	81918651	283	*	tfbs:556045	NA	NA	NA	hg19_custom_tfbs	USF1
chr10	81918482	81919045	564	*	hyper	0.333333333333333	0.411764705882353	0.818181818181818	12	0.0352006643202646	chr10	81918371	81918660	290	*	tfbs:556046	NA	NA	NA	hg19_custom_tfbs	USF2
chr10	81918482	81919045	564	*	hyper	0.333333333333333	0.411764705882353	0.818181818181818	12	0.0352006643202646	chr10	81918379	81918688	310	*	tfbs:556047	NA	NA	NA	hg19_custom_tfbs	BHLHE40
chr10	81918482	81919045	564	*	hyper	0.333333333333333	0.411764705882353	0.818181818181818	12	0.0352006643202646	chr10	81918381	81918616	236	*	tfbs:556048	NA	NA	NA	hg19_custom_tfbs	HDAC2
chr10	81918482	81919045	564	*	hyper	0.333333333333333	0.411764705882353	0.818181818181818	12	0.0352006643202646	chr10	81918382	81918641	260	*	tfbs:556049	NA	NA	NA	hg19_custom_tfbs	SMC3
chr10	81918482	81919045	564	*	hyper	0.333333333333333	0.411764705882353	0.818181818181818	12	0.0352006643202646	chr10	81918397	81918686	290	*	tfbs:556050	NA	NA	NA	hg19_custom_tfbs	ZNF143
chr10	81918482	81919045	564	*	hyper	0.333333333333333	0.411764705882353	0.818181818181818	12	0.0352006643202646	chr10	81918402	81918681	280	*	tfbs:556051	NA	NA	NA	hg19_custom_tfbs	ZBTB33
chr10	81918482	81919045	564	*	hyper	0.333333333333333	0.411764705882353	0.818181818181818	12	0.0352006643202646	chr10	81918403	81918712	310	*	tfbs:556052	NA	NA	NA	hg19_custom_tfbs	TAF1
chr10	81918482	81919045	564	*	hyper	0.333333333333333	0.411764705882353	0.818181818181818	12	0.0352006643202646	chr10	81918406	81918729	324	*	tfbs:556053	NA	NA	NA	hg19_custom_tfbs	E2F6
chr10	81918482	81919045	564	*	hyper	0.333333333333333	0.411764705882353	0.818181818181818	12	0.0352006643202646	chr10	81918407	81918682	276	*	tfbs:556054	NA	NA	NA	hg19_custom_tfbs	ELF1
chr10	81918482	81919045	564	*	hyper	0.333333333333333	0.411764705882353	0.818181818181818	12	0.0352006643202646	chr10	81918415	81918673	259	*	tfbs:556055	NA	NA	NA	hg19_custom_tfbs	REST
chr10	81918482	81919045	564	*	hyper	0.333333333333333	0.411764705882353	0.818181818181818	12	0.0352006643202646	chr10	81918416	81918745	330	*	tfbs:556056	NA	NA	NA	hg19_custom_tfbs	RFX5
chr10	81918482	81919045	564	*	hyper	0.333333333333333	0.411764705882353	0.818181818181818	12	0.0352006643202646	chr10	81918418	81918787	370	*	tfbs:556057	NA	NA	NA	hg19_custom_tfbs	MAZ
chr10	81918482	81919045	564	*	hyper	0.333333333333333	0.411764705882353	0.818181818181818	12	0.0352006643202646	chr10	81918424	81918657	234	*	tfbs:556058	NA	NA	NA	hg19_custom_tfbs	TFAP2C
chr10	81918482	81919045	564	*	hyper	0.333333333333333	0.411764705882353	0.818181818181818	12	0.0352006643202646	chr10	81918437	81918652	216	*	tfbs:556059	NA	NA	NA	hg19_custom_tfbs	MEF2A
chr10	81918482	81919045	564	*	hyper	0.333333333333333	0.411764705882353	0.818181818181818	12	0.0352006643202646	chr10	81918441	81918660	220	*	tfbs:556060	NA	NA	NA	hg19_custom_tfbs	FOSL2
chr10	81918482	81919045	564	*	hyper	0.333333333333333	0.411764705882353	0.818181818181818	12	0.0352006643202646	chr10	81918445	81918700	256	*	tfbs:556061	NA	NA	NA	hg19_custom_tfbs	ATF1
chr10	81918482	81919045	564	*	hyper	0.333333333333333	0.411764705882353	0.818181818181818	12	0.0352006643202646	chr10	81918475	81918832	358	*	tfbs:556062	NA	NA	NA	hg19_custom_tfbs	CTCF
chr10	81918482	81919045	564	*	hyper	0.333333333333333	0.411764705882353	0.818181818181818	12	0.0352006643202646	chr10	81918486	81918614	129	*	tfbs:556063	NA	NA	NA	hg19_custom_tfbs	JUNB
chr10	81918482	81919045	564	*	hyper	0.333333333333333	0.411764705882353	0.818181818181818	12	0.0352006643202646	chr10	81918488	81918691	204	*	tfbs:556064	NA	NA	NA	hg19_custom_tfbs	SPI1
chr10	81918482	81919045	564	*	hyper	0.333333333333333	0.411764705882353	0.818181818181818	12	0.0352006643202646	chr10	81918492	81918601	110	*	tfbs:556065	NA	NA	NA	hg19_custom_tfbs	FOSL1
chr10	81918482	81919045	564	*	hyper	0.333333333333333	0.411764705882353	0.818181818181818	12	0.0352006643202646	chr10	81918542	81918654	113	*	tfbs:556066	NA	NA	NA	hg19_custom_tfbs	GABPA
chr10	81918482	81919045	564	*	hyper	0.333333333333333	0.411764705882353	0.818181818181818	12	0.0352006643202646	chr10	81918568	81918864	297	*	tfbs:556067	NA	NA	NA	hg19_custom_tfbs	STAT1
chr10	81918482	81919045	564	*	hyper	0.333333333333333	0.411764705882353	0.818181818181818	12	0.0352006643202646	chr10	81918707	81918950	244	*	tfbs:556068	NA	NA	NA	hg19_custom_tfbs	EGR1
chr10	81918482	81919045	564	*	hyper	0.333333333333333	0.411764705882353	0.818181818181818	12	0.0352006643202646	chr10	81918849	81919258	410	*	tfbs:556069	NA	NA	NA	hg19_custom_tfbs	GATA2
chr10	81918482	81919045	564	*	hyper	0.333333333333333	0.411764705882353	0.818181818181818	12	0.0352006643202646	chr10	81918856	81918951	96	-	exon:370181	uc010qlx.1	311	ANXA11	hg19_genes_exons
chr10	81918482	81919045	564	*	hyper	0.333333333333333	0.411764705882353	0.818181818181818	12	0.0352006643202646	chr10	81918856	81918951	96	-	exon:370198	uc001kbq.1	311	ANXA11	hg19_genes_exons
chr10	81918482	81919045	564	*	hyper	0.333333333333333	0.411764705882353	0.818181818181818	12	0.0352006643202646	chr10	81918856	81918951	96	-	exon:370215	uc001kbr.1	311	ANXA11	hg19_genes_exons
chr10	81918482	81919045	564	*	hyper	0.333333333333333	0.411764705882353	0.818181818181818	12	0.0352006643202646	chr10	81918856	81918951	96	-	exon:370231	uc001kbs.1	311	ANXA11	hg19_genes_exons
chr10	81918482	81919045	564	*	hyper	0.333333333333333	0.411764705882353	0.818181818181818	12	0.0352006643202646	chr10	81918856	81918951	96	-	exon:370246	uc001kbt.1	311	ANXA11	hg19_genes_exons
chr10	81918482	81919045	564	*	hyper	0.333333333333333	0.411764705882353	0.818181818181818	12	0.0352006643202646	chr10	81918856	81918951	96	-	exon:370263	uc010qly.1	311	ANXA11	hg19_genes_exons
chr10	81918482	81919045	564	*	hyper	0.333333333333333	0.411764705882353	0.818181818181818	12	0.0352006643202646	chr10	81918856	81918951	96	-	exon:370280	uc001kbu.1	311	ANXA11	hg19_genes_exons
chr10	81918482	81919045	564	*	hyper	0.333333333333333	0.411764705882353	0.818181818181818	12	0.0352006643202646	chr10	81917782	81918855	1074	-	intron:329971	uc010qlx.1	311	ANXA11	hg19_genes_introns
chr10	81918482	81919045	564	*	hyper	0.333333333333333	0.411764705882353	0.818181818181818	12	0.0352006643202646	chr10	81918952	81921690	2739	-	intron:329972	uc010qlx.1	311	ANXA11	hg19_genes_introns
chr10	81918482	81919045	564	*	hyper	0.333333333333333	0.411764705882353	0.818181818181818	12	0.0352006643202646	chr10	81917782	81918855	1074	-	intron:329983	uc001kbq.1	311	ANXA11	hg19_genes_introns
chr10	81918482	81919045	564	*	hyper	0.333333333333333	0.411764705882353	0.818181818181818	12	0.0352006643202646	chr10	81918952	81921690	2739	-	intron:329984	uc001kbq.1	311	ANXA11	hg19_genes_introns
chr10	81918482	81919045	564	*	hyper	0.333333333333333	0.411764705882353	0.818181818181818	12	0.0352006643202646	chr10	81917782	81918855	1074	-	intron:329999	uc001kbr.1	311	ANXA11	hg19_genes_introns
chr10	81918482	81919045	564	*	hyper	0.333333333333333	0.411764705882353	0.818181818181818	12	0.0352006643202646	chr10	81918952	81921690	2739	-	intron:330000	uc001kbr.1	311	ANXA11	hg19_genes_introns
chr10	81918482	81919045	564	*	hyper	0.333333333333333	0.411764705882353	0.818181818181818	12	0.0352006643202646	chr10	81917782	81918855	1074	-	intron:330015	uc001kbs.1	311	ANXA11	hg19_genes_introns
chr10	81918482	81919045	564	*	hyper	0.333333333333333	0.411764705882353	0.818181818181818	12	0.0352006643202646	chr10	81918952	81921690	2739	-	intron:330016	uc001kbs.1	311	ANXA11	hg19_genes_introns
chr10	81918482	81919045	564	*	hyper	0.333333333333333	0.411764705882353	0.818181818181818	12	0.0352006643202646	chr10	81917782	81918855	1074	-	intron:330030	uc001kbt.1	311	ANXA11	hg19_genes_introns
chr10	81918482	81919045	564	*	hyper	0.333333333333333	0.411764705882353	0.818181818181818	12	0.0352006643202646	chr10	81918952	81921690	2739	-	intron:330031	uc001kbt.1	311	ANXA11	hg19_genes_introns
chr10	81918482	81919045	564	*	hyper	0.333333333333333	0.411764705882353	0.818181818181818	12	0.0352006643202646	chr10	81917782	81918855	1074	-	intron:330044	uc010qly.1	311	ANXA11	hg19_genes_introns
chr10	81918482	81919045	564	*	hyper	0.333333333333333	0.411764705882353	0.818181818181818	12	0.0352006643202646	chr10	81918952	81921690	2739	-	intron:330045	uc010qly.1	311	ANXA11	hg19_genes_introns
chr10	81918482	81919045	564	*	hyper	0.333333333333333	0.411764705882353	0.818181818181818	12	0.0352006643202646	chr10	81917782	81918855	1074	-	intron:330060	uc001kbu.1	311	ANXA11	hg19_genes_introns
chr10	81918482	81919045	564	*	hyper	0.333333333333333	0.411764705882353	0.818181818181818	12	0.0352006643202646	chr10	81918952	81921690	2739	-	intron:330061	uc001kbu.1	311	ANXA11	hg19_genes_introns
chr10	81918482	81919045	564	*	hyper	0.333333333333333	0.411764705882353	0.818181818181818	12	0.0352006643202646	chr10	81896641	81960681	64041	*	inter:9973	NA	NA	NA	hg19_cpg_inter
chr10	86016727	86017107	381	*	hyper	-0.350630850630851	0.794736842105263	0.369924812030075	11	0.0155255216611798	chr10	86016346	86016770	425	*	dnase:1071487	NA	NA	NA	hg19_custom_dnase
chr10	86016727	86017107	381	*	hyper	-0.350630850630851	0.794736842105263	0.369924812030075	11	0.0155255216611798	chr10	86016821	86017135	315	*	dnase:1071488	NA	NA	NA	hg19_custom_dnase
chr10	86016727	86017107	381	*	hyper	-0.350630850630851	0.794736842105263	0.369924812030075	11	0.0155255216611798	chr10	86016699	86017114	416	*	tfbs:559657	NA	NA	NA	hg19_custom_tfbs	TRIM28
chr10	86016727	86017107	381	*	hyper	-0.350630850630851	0.794736842105263	0.369924812030075	11	0.0155255216611798	chr10	86016745	86017108	364	*	tfbs:559658	NA	NA	NA	hg19_custom_tfbs	TEAD4
chr10	86016727	86017107	381	*	hyper	-0.350630850630851	0.794736842105263	0.369924812030075	11	0.0155255216611798	chr10	86016755	86017194	440	*	tfbs:559659	NA	NA	NA	hg19_custom_tfbs	MYC
chr10	86016727	86017107	381	*	hyper	-0.350630850630851	0.794736842105263	0.369924812030075	11	0.0155255216611798	chr10	86016767	86017116	350	*	tfbs:559660	NA	NA	NA	hg19_custom_tfbs	MAX
chr10	86016727	86017107	381	*	hyper	-0.350630850630851	0.794736842105263	0.369924812030075	11	0.0155255216611798	chr10	86016777	86017200	424	*	tfbs:559661	NA	NA	NA	hg19_custom_tfbs	CTCF
chr10	86016727	86017107	381	*	hyper	-0.350630850630851	0.794736842105263	0.369924812030075	11	0.0155255216611798	chr10	86016782	86017128	347	*	tfbs:559662	NA	NA	NA	hg19_custom_tfbs	E2F6
chr10	86016727	86017107	381	*	hyper	-0.350630850630851	0.794736842105263	0.369924812030075	11	0.0155255216611798	chr10	86016799	86017108	310	*	tfbs:559663	NA	NA	NA	hg19_custom_tfbs	EP300
chr10	86016727	86017107	381	*	hyper	-0.350630850630851	0.794736842105263	0.369924812030075	11	0.0155255216611798	chr10	86016802	86017117	316	*	tfbs:559664	NA	NA	NA	hg19_custom_tfbs	YY1
chr10	86016727	86017107	381	*	hyper	-0.350630850630851	0.794736842105263	0.369924812030075	11	0.0155255216611798	chr10	86016804	86017173	370	*	tfbs:559665	NA	NA	NA	hg19_custom_tfbs	MAZ
chr10	86016727	86017107	381	*	hyper	-0.350630850630851	0.794736842105263	0.369924812030075	11	0.0155255216611798	chr10	86016812	86017097	286	*	tfbs:559666	NA	NA	NA	hg19_custom_tfbs	RAD21
chr10	86016727	86017107	381	*	hyper	-0.350630850630851	0.794736842105263	0.369924812030075	11	0.0155255216611798	chr10	86016817	86017114	298	*	tfbs:559667	NA	NA	NA	hg19_custom_tfbs	JUND
chr10	86016727	86017107	381	*	hyper	-0.350630850630851	0.794736842105263	0.369924812030075	11	0.0155255216611798	chr10	86016820	86017155	336	*	tfbs:559668	NA	NA	NA	hg19_custom_tfbs	POLR2A
chr10	86016727	86017107	381	*	hyper	-0.350630850630851	0.794736842105263	0.369924812030075	11	0.0155255216611798	chr10	86016826	86017119	294	*	tfbs:559669	NA	NA	NA	hg19_custom_tfbs	ZNF143
chr10	86016727	86017107	381	*	hyper	-0.350630850630851	0.794736842105263	0.369924812030075	11	0.0155255216611798	chr10	86016827	86017162	336	*	tfbs:559670	NA	NA	NA	hg19_custom_tfbs	E2F4
chr10	86016727	86017107	381	*	hyper	-0.350630850630851	0.794736842105263	0.369924812030075	11	0.0155255216611798	chr10	86016845	86017140	296	*	tfbs:559671	NA	NA	NA	hg19_custom_tfbs	RCOR1
chr10	86016727	86017107	381	*	hyper	-0.350630850630851	0.794736842105263	0.369924812030075	11	0.0155255216611798	chr10	86016871	86017140	270	*	tfbs:559672	NA	NA	NA	hg19_custom_tfbs	SMC3
chr10	86016727	86017107	381	*	hyper	-0.350630850630851	0.794736842105263	0.369924812030075	11	0.0155255216611798	chr10	86016892	86017001	110	*	tfbs:559673	NA	NA	NA	hg19_custom_tfbs	CBX3
chr10	86016727	86017107	381	*	hyper	-0.350630850630851	0.794736842105263	0.369924812030075	11	0.0155255216611798	chr10	86016896	86017139	244	*	tfbs:559674	NA	NA	NA	hg19_custom_tfbs	EGR1
chr10	86016727	86017107	381	*	hyper	-0.350630850630851	0.794736842105263	0.369924812030075	11	0.0155255216611798	chr10	86016912	86017037	126	*	tfbs:559675	NA	NA	NA	hg19_custom_tfbs	CTCFL
chr10	86016727	86017107	381	*	hyper	-0.350630850630851	0.794736842105263	0.369924812030075	11	0.0155255216611798	chr10	86014200	86017648	3449	+	intron:315341	uc001kdc.1	5995	RGR	hg19_genes_introns
chr10	86016727	86017107	381	*	hyper	-0.350630850630851	0.794736842105263	0.369924812030075	11	0.0155255216611798	chr10	86014200	86017648	3449	+	intron:315347	uc001kdd.1	5995	RGR	hg19_genes_introns
chr10	86016727	86017107	381	*	hyper	-0.350630850630851	0.794736842105263	0.369924812030075	11	0.0155255216611798	chr10	86014200	86018263	4064	+	intron:315353	uc001kde.1	5995	RGR	hg19_genes_introns
chr10	86016727	86017107	381	*	hyper	-0.350630850630851	0.794736842105263	0.369924812030075	11	0.0155255216611798	chr10	86001428	86084395	82968	*	inter:9983	NA	NA	NA	hg19_cpg_inter
chr10	88728070	88728685	616	*	hyper	0.352380952380952	0.534632034632035	0.894704433497537	25	9.6181e+07	chr10	88727681	88729855	2175	*	dnase:1073451	NA	NA	NA	hg19_custom_dnase
chr10	88728070	88728685	616	*	hyper	0.352380952380952	0.534632034632035	0.894704433497537	25	9.6181e+07	chr10	88728009	88728498	490	*	tfbs:562758	NA	NA	NA	hg19_custom_tfbs	E2F1
chr10	88728070	88728685	616	*	hyper	0.352380952380952	0.534632034632035	0.894704433497537	25	9.6181e+07	chr10	88728030	88728813	784	*	tfbs:562759	NA	NA	NA	hg19_custom_tfbs	EZH2
chr10	88728070	88728685	616	*	hyper	0.352380952380952	0.534632034632035	0.894704433497537	25	9.6181e+07	chr10	88728044	88728351	308	*	tfbs:562760	NA	NA	NA	hg19_custom_tfbs	STAT3
chr10	88728070	88728685	616	*	hyper	0.352380952380952	0.534632034632035	0.894704433497537	25	9.6181e+07	chr10	88728077	88728485	409	*	tfbs:562761	NA	NA	NA	hg19_custom_tfbs	POLR2A
chr10	88728070	88728685	616	*	hyper	0.352380952380952	0.534632034632035	0.894704433497537	25	9.6181e+07	chr10	88728101	88728430	330	*	tfbs:562762	NA	NA	NA	hg19_custom_tfbs	EP300
chr10	88728070	88728685	616	*	hyper	0.352380952380952	0.534632034632035	0.894704433497537	25	9.6181e+07	chr10	88728113	88728388	276	*	tfbs:562763	NA	NA	NA	hg19_custom_tfbs	ESR1
chr10	88728070	88728685	616	*	hyper	0.352380952380952	0.534632034632035	0.894704433497537	25	9.6181e+07	chr10	88728116	88728411	296	*	tfbs:562764	NA	NA	NA	hg19_custom_tfbs	GATA3
chr10	88728070	88728685	616	*	hyper	0.352380952380952	0.534632034632035	0.894704433497537	25	9.6181e+07	chr10	88728168	88728477	310	*	tfbs:562765	NA	NA	NA	hg19_custom_tfbs	MYC
chr10	88728070	88728685	616	*	hyper	0.352380952380952	0.534632034632035	0.894704433497537	25	9.6181e+07	chr10	88728172	88728441	270	*	tfbs:562766	NA	NA	NA	hg19_custom_tfbs	YY1
chr10	88728070	88728685	616	*	hyper	0.352380952380952	0.534632034632035	0.894704433497537	25	9.6181e+07	chr10	88727188	88728187	1000	+	promoter:38541	uc001ked.2	10974	ADIRF	hg19_genes_promoters
chr10	88728070	88728685	616	*	hyper	0.352380952380952	0.534632034632035	0.894704433497537	25	9.6181e+07	chr10	88725498	88729497	4000	+	1to5kb:38542	uc001kee.2	119385	AGAP11	hg19_genes_1to5kb
chr10	88728070	88728685	616	*	hyper	0.352380952380952	0.534632034632035	0.894704433497537	25	9.6181e+07	chr10	88728188	88728301	114	+	5UTR:53500	uc001ked.2	10974	ADIRF	hg19_genes_5UTRs
chr10	88728070	88728685	616	*	hyper	0.352380952380952	0.534632034632035	0.894704433497537	25	9.6181e+07	chr10	88728188	88728362	175	+	exon:354081	uc001ked.2	10974	ADIRF	hg19_genes_exons
chr10	88728070	88728685	616	*	hyper	0.352380952380952	0.534632034632035	0.894704433497537	25	9.6181e+07	chr10	88726914	88730364	3451	-	exon:370480	uc001kec.1	NA	NA	hg19_genes_exons
chr10	88728070	88728685	616	*	hyper	0.352380952380952	0.534632034632035	0.894704433497537	25	9.6181e+07	chr10	88728188	88728362	175	+	firstexon:38541	uc001ked.2	10974	ADIRF	hg19_genes_firstexons
chr10	88728070	88728685	616	*	hyper	0.352380952380952	0.534632034632035	0.894704433497537	25	9.6181e+07	chr10	88728363	88729956	1594	+	intron:315527	uc001ked.2	10974	ADIRF	hg19_genes_introns
chr10	88728070	88728685	616	*	hyper	0.352380952380952	0.534632034632035	0.894704433497537	25	9.6181e+07	chr10	88726914	88729978	3065	-	3UTR:31285	uc001kec.1	NA	NA	hg19_genes_3UTRs
chr10	88728070	88728685	616	*	hyper	0.352380952380952	0.534632034632035	0.894704433497537	25	9.6181e+07	chr10	88728040	88728720	681	*	island:13230	NA	NA	NA	hg19_cpg_islands
chr10	93555699	93557060	1362	*	hyper	0.653040415276233	0.11437908496732	0.826836581709145	11	0.00100355638010353	chr10	93556106	93556355	250	*	dnase:1076200	NA	NA	NA	hg19_custom_dnase
chr10	93555699	93557060	1362	*	hyper	0.653040415276233	0.11437908496732	0.826836581709145	11	0.00100355638010353	chr10	93556421	93556915	495	*	dnase:1076201	NA	NA	NA	hg19_custom_dnase
chr10	93555699	93557060	1362	*	hyper	0.653040415276233	0.11437908496732	0.826836581709145	11	0.00100355638010353	chr10	93556053	93556516	464	*	tfbs:570862	NA	NA	NA	hg19_custom_tfbs	POLR2A
chr10	93555699	93557060	1362	*	hyper	0.653040415276233	0.11437908496732	0.826836581709145	11	0.00100355638010353	chr10	93556088	93556397	310	*	tfbs:570863	NA	NA	NA	hg19_custom_tfbs	MYC
chr10	93555699	93557060	1362	*	hyper	0.653040415276233	0.11437908496732	0.826836581709145	11	0.00100355638010353	chr10	93556426	93556945	520	*	tfbs:570864	NA	NA	NA	hg19_custom_tfbs	FOXM1
chr10	93555699	93557060	1362	*	hyper	0.653040415276233	0.11437908496732	0.826836581709145	11	0.00100355638010353	chr10	93556430	93556945	516	*	tfbs:570865	NA	NA	NA	hg19_custom_tfbs	CEBPB
chr10	93555699	93557060	1362	*	hyper	0.653040415276233	0.11437908496732	0.826836581709145	11	0.00100355638010353	chr10	93556437	93557032	596	*	tfbs:570866	NA	NA	NA	hg19_custom_tfbs	NFIC
chr10	93555699	93557060	1362	*	hyper	0.653040415276233	0.11437908496732	0.826836581709145	11	0.00100355638010353	chr10	93556441	93556960	520	*	tfbs:570867	NA	NA	NA	hg19_custom_tfbs	ATF2
chr10	93555699	93557060	1362	*	hyper	0.653040415276233	0.11437908496732	0.826836581709145	11	0.00100355638010353	chr10	93556527	93556896	370	*	tfbs:570868	NA	NA	NA	hg19_custom_tfbs	RUNX3
chr10	93555699	93557060	1362	*	hyper	0.653040415276233	0.11437908496732	0.826836581709145	11	0.00100355638010353	chr10	93556541	93556857	317	*	tfbs:570869	NA	NA	NA	hg19_custom_tfbs	PAX5
chr10	93555699	93557060	1362	*	hyper	0.653040415276233	0.11437908496732	0.826836581709145	11	0.00100355638010353	chr10	93556573	93556699	127	*	tfbs:570870	NA	NA	NA	hg19_custom_tfbs	POU2F2
chr10	93555699	93557060	1362	*	hyper	0.653040415276233	0.11437908496732	0.826836581709145	11	0.00100355638010353	chr10	93556598	93556927	330	*	tfbs:570871	NA	NA	NA	hg19_custom_tfbs	IRF4
chr10	93555699	93557060	1362	*	hyper	0.653040415276233	0.11437908496732	0.826836581709145	11	0.00100355638010353	chr10	93556663	93556830	168	*	tfbs:570872	NA	NA	NA	hg19_custom_tfbs	BATF
chr10	93555699	93557060	1362	*	hyper	0.653040415276233	0.11437908496732	0.826836581709145	11	0.00100355638010353	chr10	93556818	93557037	220	*	tfbs:570873	NA	NA	NA	hg19_custom_tfbs	PBX3
chr10	93555699	93557060	1362	*	hyper	0.653040415276233	0.11437908496732	0.826836581709145	11	0.00100355638010353	chr10	93553151	93557150	4000	+	1to5kb:38632	uc001khp.3	80351	TNKS2	hg19_genes_1to5kb
chr10	93555699	93557060	1362	*	hyper	0.653040415276233	0.11437908496732	0.826836581709145	11	0.00100355638010353	chr10	93555971	93557970	2000	*	shore:24289	NA	NA	NA	hg19_cpg_shores
chr10	93555699	93557060	1362	*	hyper	0.653040415276233	0.11437908496732	0.826836581709145	11	0.00100355638010353	chr10	93553971	93555970	2000	*	shelf:21045	NA	NA	NA	hg19_cpg_shelves
chr10	94179947	94180736	790	*	hyper	0.366125760649087	0.35	0.857142857142857	24	0.000143421103619178	chr10	94179886	94180850	965	*	dnase:1076593	NA	NA	NA	hg19_custom_dnase
chr10	94179947	94180736	790	*	hyper	0.366125760649087	0.35	0.857142857142857	24	0.000143421103619178	chr10	94179814	94180265	452	*	tfbs:571988	NA	NA	NA	hg19_custom_tfbs	CTCF
chr10	94179947	94180736	790	*	hyper	0.366125760649087	0.35	0.857142857142857	24	0.000143421103619178	chr10	94179905	94180164	260	*	tfbs:571989	NA	NA	NA	hg19_custom_tfbs	RAD21
chr10	94179947	94180736	790	*	hyper	0.366125760649087	0.35	0.857142857142857	24	0.000143421103619178	chr10	94179922	94180181	260	*	tfbs:571990	NA	NA	NA	hg19_custom_tfbs	TCF12
chr10	94179947	94180736	790	*	hyper	0.366125760649087	0.35	0.857142857142857	24	0.000143421103619178	chr10	94179923	94180222	300	*	tfbs:571991	NA	NA	NA	hg19_custom_tfbs	RXRA
chr10	94179947	94180736	790	*	hyper	0.366125760649087	0.35	0.857142857142857	24	0.000143421103619178	chr10	94180461	94180780	320	*	tfbs:571992	NA	NA	NA	hg19_custom_tfbs	POU2F2
chr10	94179947	94180736	790	*	hyper	0.366125760649087	0.35	0.857142857142857	24	0.000143421103619178	chr10	94180348	94181347	1000	-	promoter:40288	uc031pwv.1	NA	NA	hg19_genes_promoters
chr10	94179947	94180736	790	*	hyper	0.366125760649087	0.35	0.857142857142857	24	0.000143421103619178	chr10	94180306	94180347	42	-	5UTR:55963	uc031pwv.1	NA	NA	hg19_genes_5UTRs
chr10	94179947	94180736	790	*	hyper	0.366125760649087	0.35	0.857142857142857	24	0.000143421103619178	chr10	94179928	94180137	210	-	5UTR:55964	uc031pwv.1	NA	NA	hg19_genes_5UTRs
chr10	94179947	94180736	790	*	hyper	0.366125760649087	0.35	0.857142857142857	24	0.000143421103619178	chr10	94180306	94180347	42	-	exon:370827	uc031pwv.1	NA	NA	hg19_genes_exons
chr10	94179947	94180736	790	*	hyper	0.366125760649087	0.35	0.857142857142857	24	0.000143421103619178	chr10	94178243	94180137	1895	-	exon:370828	uc031pwv.1	NA	NA	hg19_genes_exons
chr10	94179947	94180736	790	*	hyper	0.366125760649087	0.35	0.857142857142857	24	0.000143421103619178	chr10	94180306	94180347	42	-	firstexon:40288	uc031pwv.1	NA	NA	hg19_genes_firstexons
chr10	94179947	94180736	790	*	hyper	0.366125760649087	0.35	0.857142857142857	24	0.000143421103619178	chr10	94180138	94180305	168	-	intron:330526	uc031pwv.1	NA	NA	hg19_genes_introns
chr10	94179947	94180736	790	*	hyper	0.366125760649087	0.35	0.857142857142857	24	0.000143421103619178	chr10	94180316	94180754	439	*	island:13263	NA	NA	NA	hg19_cpg_islands
chr10	94179947	94180736	790	*	hyper	0.366125760649087	0.35	0.857142857142857	24	0.000143421103619178	chr10	94178316	94180315	2000	*	shore:24303	NA	NA	NA	hg19_cpg_shores
chr10	102016800	102017141	342	*	hyper	0.495798983625071	0.300714285714286	0.87593984962406	7	0.00499812476508246	chr10	102016846	102017050	205	*	dnase:1082689	NA	NA	NA	hg19_custom_dnase
chr10	102016800	102017141	342	*	hyper	0.495798983625071	0.300714285714286	0.87593984962406	7	0.00499812476508246	chr10	102013328	102017327	4000	+	1to5kb:38779	uc031pwz.1	NA	NA	hg19_genes_1to5kb
chr10	102016800	102017141	342	*	hyper	0.495798983625071	0.300714285714286	0.87593984962406	7	0.00499812476508246	chr10	102016234	102019974	3741	-	intron:332545	uc001kqq.1	55280	CWF19L1	hg19_genes_introns
chr10	102016800	102017141	342	*	hyper	0.495798983625071	0.300714285714286	0.87593984962406	7	0.00499812476508246	chr10	102016234	102019974	3741	-	intron:332557	uc001kqr.1	55280	CWF19L1	hg19_genes_introns
chr10	102016800	102017141	342	*	hyper	0.495798983625071	0.300714285714286	0.87593984962406	7	0.00499812476508246	chr10	102013297	102019974	6678	-	intron:332569	uc001kqs.1	55280	CWF19L1	hg19_genes_introns
chr10	102016800	102017141	342	*	hyper	0.495798983625071	0.300714285714286	0.87593984962406	7	0.00499812476508246	chr10	102013297	102020722	7426	-	intron:332581	uc001kqt.1	55280	CWF19L1	hg19_genes_introns
chr10	102016800	102017141	342	*	hyper	0.495798983625071	0.300714285714286	0.87593984962406	7	0.00499812476508246	chr10	102016234	102027327	11094	-	intron:332593	uc010qpn.1	55280	CWF19L1	hg19_genes_introns
chr10	102016800	102017141	342	*	hyper	0.495798983625071	0.300714285714286	0.87593984962406	7	0.00499812476508246	chr10	101993534	102023099	29566	*	inter:10091	NA	NA	NA	hg19_cpg_inter
chr10	103536184	103536482	299	*	hyper	0.417366946778711	0.107142857142857	0.714285714285714	10	0.00777457836281366	chr10	103535406	103536595	1190	*	dnase:1084368	NA	NA	NA	hg19_custom_dnase
chr10	103536184	103536482	299	*	hyper	0.417366946778711	0.107142857142857	0.714285714285714	10	0.00777457836281366	chr10	103535954	103536623	670	*	tfbs:591615	NA	NA	NA	hg19_custom_tfbs	RBBP5
chr10	103536184	103536482	299	*	hyper	0.417366946778711	0.107142857142857	0.714285714285714	10	0.00777457836281366	chr10	103535994	103537092	1099	*	tfbs:591616	NA	NA	NA	hg19_custom_tfbs	EZH2
chr10	103536184	103536482	299	*	hyper	0.417366946778711	0.107142857142857	0.714285714285714	10	0.00777457836281366	chr10	103535760	103536759	1000	-	promoter:40501	uc001ktp.2	2253	FGF8	hg19_genes_promoters
chr10	103536184	103536482	299	*	hyper	0.417366946778711	0.107142857142857	0.714285714285714	10	0.00777457836281366	chr10	103535760	103536759	1000	-	promoter:40502	uc001ktq.2	2253	FGF8	hg19_genes_promoters
chr10	103536184	103536482	299	*	hyper	0.417366946778711	0.107142857142857	0.714285714285714	10	0.00777457836281366	chr10	103535760	103536759	1000	-	promoter:40503	uc001ktr.2	2253	FGF8	hg19_genes_promoters
chr10	103536184	103536482	299	*	hyper	0.417366946778711	0.107142857142857	0.714285714285714	10	0.00777457836281366	chr10	103535760	103536759	1000	-	promoter:40504	uc001kts.2	2253	FGF8	hg19_genes_promoters
chr10	103536184	103536482	299	*	hyper	0.417366946778711	0.107142857142857	0.714285714285714	10	0.00777457836281366	chr10	103535760	103536759	1000	-	promoter:40505	uc009xwr.2	2253	FGF8	hg19_genes_promoters
chr10	103536184	103536482	299	*	hyper	0.417366946778711	0.107142857142857	0.714285714285714	10	0.00777457836281366	chr10	103535534	103540052	4519	-	intron:333000	uc021pxg.1	2253	FGF8	hg19_genes_introns
chr10	103536184	103536482	299	*	hyper	0.417366946778711	0.107142857142857	0.714285714285714	10	0.00777457836281366	chr10	103535637	103536505	869	*	island:13414	NA	NA	NA	hg19_cpg_islands
chr10	104363772	104364320	549	*	hyper	0.32685291858679	0.498641304347826	0.883759733036708	13	0.0284206976224744	chr10	104363701	104364135	435	*	dnase:1085195	NA	NA	NA	hg19_custom_dnase
chr10	104363772	104364320	549	*	hyper	0.32685291858679	0.498641304347826	0.883759733036708	13	0.0284206976224744	chr10	104364186	104364615	430	*	dnase:1085196	NA	NA	NA	hg19_custom_dnase
chr10	104363772	104364320	549	*	hyper	0.32685291858679	0.498641304347826	0.883759733036708	13	0.0284206976224744	chr10	104363668	104363923	256	*	tfbs:594647	NA	NA	NA	hg19_custom_tfbs	CEBPB
chr10	104363772	104364320	549	*	hyper	0.32685291858679	0.498641304347826	0.883759733036708	13	0.0284206976224744	chr10	104363678	104363993	316	*	tfbs:594648	NA	NA	NA	hg19_custom_tfbs	MYC
chr10	104363772	104364320	549	*	hyper	0.32685291858679	0.498641304347826	0.883759733036708	13	0.0284206976224744	chr10	104363742	104364017	276	*	tfbs:594649	NA	NA	NA	hg19_custom_tfbs	MAX
chr10	104363772	104364320	549	*	hyper	0.32685291858679	0.498641304347826	0.883759733036708	13	0.0284206976224744	chr10	104363756	104363999	244	*	tfbs:594650	NA	NA	NA	hg19_custom_tfbs	EGR1
chr10	104363772	104364320	549	*	hyper	0.32685291858679	0.498641304347826	0.883759733036708	13	0.0284206976224744	chr10	104363963	104364622	660	*	tfbs:594651	NA	NA	NA	hg19_custom_tfbs	SMARCB1
chr10	104363772	104364320	549	*	hyper	0.32685291858679	0.498641304347826	0.883759733036708	13	0.0284206976224744	chr10	104363991	104364500	510	*	tfbs:594652	NA	NA	NA	hg19_custom_tfbs	SMARCC2
chr10	104363772	104364320	549	*	hyper	0.32685291858679	0.498641304347826	0.883759733036708	13	0.0284206976224744	chr10	104364069	104364572	504	*	tfbs:594653	NA	NA	NA	hg19_custom_tfbs	TCF7L2
chr10	104363772	104364320	549	*	hyper	0.32685291858679	0.498641304347826	0.883759733036708	13	0.0284206976224744	chr10	104364078	104364617	540	*	tfbs:594654	NA	NA	NA	hg19_custom_tfbs	GABPA
chr10	104363772	104364320	549	*	hyper	0.32685291858679	0.498641304347826	0.883759733036708	13	0.0284206976224744	chr10	104364111	104364566	456	*	tfbs:594655	NA	NA	NA	hg19_custom_tfbs	JUND
chr10	104363772	104364320	549	*	hyper	0.32685291858679	0.498641304347826	0.883759733036708	13	0.0284206976224744	chr10	104364116	104364511	396	*	tfbs:594656	NA	NA	NA	hg19_custom_tfbs	MAX
chr10	104363772	104364320	549	*	hyper	0.32685291858679	0.498641304347826	0.883759733036708	13	0.0284206976224744	chr10	104364116	104364559	444	*	tfbs:594657	NA	NA	NA	hg19_custom_tfbs	GATA2
chr10	104363772	104364320	549	*	hyper	0.32685291858679	0.498641304347826	0.883759733036708	13	0.0284206976224744	chr10	104364120	104364489	370	*	tfbs:594658	NA	NA	NA	hg19_custom_tfbs	CHD2
chr10	104363772	104364320	549	*	hyper	0.32685291858679	0.498641304347826	0.883759733036708	13	0.0284206976224744	chr10	104364121	104364444	324	*	tfbs:594659	NA	NA	NA	hg19_custom_tfbs	CEBPB
chr10	104363772	104364320	549	*	hyper	0.32685291858679	0.498641304347826	0.883759733036708	13	0.0284206976224744	chr10	104364121	104364596	476	*	tfbs:594660	NA	NA	NA	hg19_custom_tfbs	POLR2A
chr10	104363772	104364320	549	*	hyper	0.32685291858679	0.498641304347826	0.883759733036708	13	0.0284206976224744	chr10	104364128	104364427	300	*	tfbs:594661	NA	NA	NA	hg19_custom_tfbs	MYC
chr10	104363772	104364320	549	*	hyper	0.32685291858679	0.498641304347826	0.883759733036708	13	0.0284206976224744	chr10	104364139	104364522	384	*	tfbs:594662	NA	NA	NA	hg19_custom_tfbs	RCOR1
chr10	104363772	104364320	549	*	hyper	0.32685291858679	0.498641304347826	0.883759733036708	13	0.0284206976224744	chr10	104364141	104364490	350	*	tfbs:594663	NA	NA	NA	hg19_custom_tfbs	STAT3
chr10	104363772	104364320	549	*	hyper	0.32685291858679	0.498641304347826	0.883759733036708	13	0.0284206976224744	chr10	104364156	104364537	382	*	tfbs:594664	NA	NA	NA	hg19_custom_tfbs	JUN
chr10	104363772	104364320	549	*	hyper	0.32685291858679	0.498641304347826	0.883759733036708	13	0.0284206976224744	chr10	104364161	104364440	280	*	tfbs:594665	NA	NA	NA	hg19_custom_tfbs	ZBTB33
chr10	104363772	104364320	549	*	hyper	0.32685291858679	0.498641304347826	0.883759733036708	13	0.0284206976224744	chr10	104364161	104364490	330	*	tfbs:594666	NA	NA	NA	hg19_custom_tfbs	EP300
chr10	104363772	104364320	549	*	hyper	0.32685291858679	0.498641304347826	0.883759733036708	13	0.0284206976224744	chr10	104364165	104364520	356	*	tfbs:594667	NA	NA	NA	hg19_custom_tfbs	TAF1
chr10	104363772	104364320	549	*	hyper	0.32685291858679	0.498641304347826	0.883759733036708	13	0.0284206976224744	chr10	104364186	104364865	680	*	tfbs:594668	NA	NA	NA	hg19_custom_tfbs	SMARCA4
chr10	104363772	104364320	549	*	hyper	0.32685291858679	0.498641304347826	0.883759733036708	13	0.0284206976224744	chr10	104364187	104364456	270	*	tfbs:594669	NA	NA	NA	hg19_custom_tfbs	YY1
chr10	104363772	104364320	549	*	hyper	0.32685291858679	0.498641304347826	0.883759733036708	13	0.0284206976224744	chr10	104364192	104364841	650	*	tfbs:594670	NA	NA	NA	hg19_custom_tfbs	SMARCC1
chr10	104363772	104364320	549	*	hyper	0.32685291858679	0.498641304347826	0.883759733036708	13	0.0284206976224744	chr10	104364199	104364468	270	*	tfbs:594671	NA	NA	NA	hg19_custom_tfbs	MAFK
chr10	104363772	104364320	549	*	hyper	0.32685291858679	0.498641304347826	0.883759733036708	13	0.0284206976224744	chr10	104364213	104364442	230	*	tfbs:594672	NA	NA	NA	hg19_custom_tfbs	REST
chr10	104363772	104364320	549	*	hyper	0.32685291858679	0.498641304347826	0.883759733036708	13	0.0284206976224744	chr10	104364215	104364489	275	*	tfbs:594673	NA	NA	NA	hg19_custom_tfbs	FOSL2
chr10	104363772	104364320	549	*	hyper	0.32685291858679	0.498641304347826	0.883759733036708	13	0.0284206976224744	chr10	104364219	104364502	284	*	tfbs:594674	NA	NA	NA	hg19_custom_tfbs	FOS
chr10	104363772	104364320	549	*	hyper	0.32685291858679	0.498641304347826	0.883759733036708	13	0.0284206976224744	chr10	104364242	104364471	230	*	tfbs:594675	NA	NA	NA	hg19_custom_tfbs	FOSL1
chr10	104363772	104364320	549	*	hyper	0.32685291858679	0.498641304347826	0.883759733036708	13	0.0284206976224744	chr10	104364254	104364650	397	*	tfbs:594676	NA	NA	NA	hg19_custom_tfbs	CTCF
chr10	104363772	104364320	549	*	hyper	0.32685291858679	0.498641304347826	0.883759733036708	13	0.0284206976224744	chr10	104364220	104364413	194	*	enhancer:8573	NA	NA	NA	hg19_enhancers_fantom
chr10	104363772	104364320	549	*	hyper	0.32685291858679	0.498641304347826	0.883759733036708	13	0.0284206976224744	chr10	104359302	104375024	15723	+	intron:318189	uc001kvw.2	51684	SUFU	hg19_genes_introns
chr10	104363772	104364320	549	*	hyper	0.32685291858679	0.498641304347826	0.883759733036708	13	0.0284206976224744	chr10	104359302	104375024	15723	+	intron:318198	uc001kvx.3	51684	SUFU	hg19_genes_introns
chr10	104363772	104364320	549	*	hyper	0.32685291858679	0.498641304347826	0.883759733036708	13	0.0284206976224744	chr10	104359302	104375024	15723	+	intron:318208	uc001kvy.2	51684	SUFU	hg19_genes_introns
chr10	104363772	104364320	549	*	hyper	0.32685291858679	0.498641304347826	0.883759733036708	13	0.0284206976224744	chr10	104359302	104375024	15723	+	intron:318214	uc009xxe.2	51684	SUFU	hg19_genes_introns
chr10	104363772	104364320	549	*	hyper	0.32685291858679	0.498641304347826	0.883759733036708	13	0.0284206976224744	chr10	104359302	104375024	15723	+	intron:318219	uc009xxf.2	51684	SUFU	hg19_genes_introns
chr10	104363772	104364320	549	*	hyper	0.32685291858679	0.498641304347826	0.883759733036708	13	0.0284206976224744	chr10	104268156	104397821	129666	*	inter:10137	NA	NA	NA	hg19_cpg_inter
chr10	115255962	115256219	258	*	hyper	-0.396103896103896	0.396103896103896	0	9	0.000675416378699592	chr10	115255861	115256110	250	*	dnase:1092013	NA	NA	NA	hg19_custom_dnase
chr10	115255962	115256219	258	*	hyper	-0.396103896103896	0.396103896103896	0	9	0.000675416378699592	chr10	115256166	115256315	150	*	dnase:1092014	NA	NA	NA	hg19_custom_dnase
chr10	115255962	115256219	258	*	hyper	-0.396103896103896	0.396103896103896	0	9	0.000675416378699592	chr10	114929752	115435007	505256	*	inter:10188	NA	NA	NA	hg19_cpg_inter
chr10	115796469	115796767	299	*	hyper	-0.376406898889736	0.87593984962406	0.427083333333333	9	0.00535103439018157	chr10	115796566	115796715	150	*	dnase:1092449	NA	NA	NA	hg19_custom_dnase
chr10	115796469	115796767	299	*	hyper	-0.376406898889736	0.87593984962406	0.427083333333333	9	0.00535103439018157	chr10	115619057	115799358	180302	*	inter:10190	NA	NA	NA	hg19_cpg_inter
chr10	116639367	116639969	603	*	hyper	0.339285714285714	0.2	0.67741935483871	12	0.00311055982941533	chr10	116639381	116639395	15	*	dnase:1093230	NA	NA	NA	hg19_custom_dnase
chr10	116639367	116639969	603	*	hyper	0.339285714285714	0.2	0.67741935483871	12	0.00311055982941533	chr10	116639401	116639655	255	*	dnase:1093231	NA	NA	NA	hg19_custom_dnase
chr10	116639367	116639969	603	*	hyper	0.339285714285714	0.2	0.67741935483871	12	0.00311055982941533	chr10	116639741	116639890	150	*	dnase:1093232	NA	NA	NA	hg19_custom_dnase
chr10	116639367	116639969	603	*	hyper	0.339285714285714	0.2	0.67741935483871	12	0.00311055982941533	chr10	116639295	116639910	616	*	tfbs:613416	NA	NA	NA	hg19_custom_tfbs	CTCF
chr10	116639367	116639969	603	*	hyper	0.339285714285714	0.2	0.67741935483871	12	0.00311055982941533	chr10	116639350	116639705	356	*	tfbs:613417	NA	NA	NA	hg19_custom_tfbs	GTF3C2
chr10	116639367	116639969	603	*	hyper	0.339285714285714	0.2	0.67741935483871	12	0.00311055982941533	chr10	116639350	116639680	331	*	tfbs:613418	NA	NA	NA	hg19_custom_tfbs	SMC3
chr10	116639367	116639969	603	*	hyper	0.339285714285714	0.2	0.67741935483871	12	0.00311055982941533	chr10	116639356	116639650	295	*	tfbs:613419	NA	NA	NA	hg19_custom_tfbs	RAD21
chr10	116639367	116639969	603	*	hyper	0.339285714285714	0.2	0.67741935483871	12	0.00311055982941533	chr10	116639360	116639623	264	*	tfbs:613420	NA	NA	NA	hg19_custom_tfbs	PAX5
chr10	116639367	116639969	603	*	hyper	0.339285714285714	0.2	0.67741935483871	12	0.00311055982941533	chr10	116639374	116639668	295	*	tfbs:613421	NA	NA	NA	hg19_custom_tfbs	ZNF143
chr10	116639367	116639969	603	*	hyper	0.339285714285714	0.2	0.67741935483871	12	0.00311055982941533	chr10	116639416	116639659	244	*	tfbs:613422	NA	NA	NA	hg19_custom_tfbs	REST
chr10	116639367	116639969	603	*	hyper	0.339285714285714	0.2	0.67741935483871	12	0.00311055982941533	chr10	116621094	116659248	38155	+	intron:319577	uc001lcc.3	57700	FAM160B1	hg19_genes_introns
chr10	116639367	116639969	603	*	hyper	0.339285714285714	0.2	0.67741935483871	12	0.00311055982941533	chr10	116586435	116693893	107459	*	inter:10199	NA	NA	NA	hg19_cpg_inter
chr10	120896039	120896799	761	*	hyper	0.4375	0.4375	0.9	14	0.000265045892020076	chr10	120896326	120896555	230	*	dnase:1096169	NA	NA	NA	hg19_custom_dnase
chr10	120896039	120896799	761	*	hyper	0.4375	0.4375	0.9	14	0.000265045892020076	chr10	120895983	120897376	1394	+	exon:358891	uc001ldw.3	55855	DENND10P1	hg19_genes_exons
chr10	120896039	120896799	761	*	hyper	0.4375	0.4375	0.9	14	0.000265045892020076	chr10	120895983	120897376	1394	+	exon:358901	uc010qsv.2	55855	DENND10P1	hg19_genes_exons
chr10	120896039	120896799	761	*	hyper	0.4375	0.4375	0.9	14	0.000265045892020076	chr10	120895983	120897376	1394	+	exon:358909	uc010qsw.2	55855	DENND10P1	hg19_genes_exons
chr10	120896039	120896799	761	*	hyper	0.4375	0.4375	0.9	14	0.000265045892020076	chr10	120895983	120897376	1394	+	exon:358917	uc010qsx.2	55855	DENND10P1	hg19_genes_exons
chr10	120896039	120896799	761	*	hyper	0.4375	0.4375	0.9	14	0.000265045892020076	chr10	120895983	120897376	1394	+	exon:358926	uc010qsy.2	55855	DENND10P1	hg19_genes_exons
chr10	120896039	120896799	761	*	hyper	0.4375	0.4375	0.9	14	0.000265045892020076	chr10	120896160	120897376	1217	+	3UTR:30362	uc001ldw.3	55855	DENND10P1	hg19_genes_3UTRs
chr10	120896039	120896799	761	*	hyper	0.4375	0.4375	0.9	14	0.000265045892020076	chr10	120896160	120897376	1217	+	3UTR:30363	uc010qsv.2	55855	DENND10P1	hg19_genes_3UTRs
chr10	120896039	120896799	761	*	hyper	0.4375	0.4375	0.9	14	0.000265045892020076	chr10	120896160	120897376	1217	+	3UTR:30364	uc010qsw.2	55855	DENND10P1	hg19_genes_3UTRs
chr10	120896039	120896799	761	*	hyper	0.4375	0.4375	0.9	14	0.000265045892020076	chr10	120896160	120897376	1217	+	3UTR:30365	uc010qsy.2	55855	DENND10P1	hg19_genes_3UTRs
chr10	120896039	120896799	761	*	hyper	0.4375	0.4375	0.9	14	0.000265045892020076	chr10	120868217	120920785	52569	*	inter:10224	NA	NA	NA	hg19_cpg_inter
chr10	120897853	120898684	832	*	hyper	-0.456897759103641	0.87843137254902	0.370833333333333	9	0.0236388362523979	chr10	120898001	120898330	330	*	dnase:1096171	NA	NA	NA	hg19_custom_dnase
chr10	120897853	120898684	832	*	hyper	-0.456897759103641	0.87843137254902	0.370833333333333	9	0.0236388362523979	chr10	120898341	120898790	450	*	dnase:1096172	NA	NA	NA	hg19_custom_dnase
chr10	120897853	120898684	832	*	hyper	-0.456897759103641	0.87843137254902	0.370833333333333	9	0.0236388362523979	chr10	120897840	120898275	436	*	tfbs:617765	NA	NA	NA	hg19_custom_tfbs	TAF1
chr10	120897853	120898684	832	*	hyper	-0.456897759103641	0.87843137254902	0.370833333333333	9	0.0236388362523979	chr10	120898123	120898572	450	*	tfbs:617766	NA	NA	NA	hg19_custom_tfbs	POLR2A
chr10	120897853	120898684	832	*	hyper	-0.456897759103641	0.87843137254902	0.370833333333333	9	0.0236388362523979	chr10	120868217	120920785	52569	*	inter:10224	NA	NA	NA	hg19_cpg_inter
chr10	121030542	121031197	656	*	hyper	-0.318878833584716	0.535897435897436	0.205263157894737	17	0.00592238875406432	chr10	121030321	121031535	1215	*	dnase:1096313	NA	NA	NA	hg19_custom_dnase
chr10	121030542	121031197	656	*	hyper	-0.318878833584716	0.535897435897436	0.205263157894737	17	0.00592238875406432	chr10	121030341	121030676	336	*	tfbs:618325	NA	NA	NA	hg19_custom_tfbs	SP1
chr10	121030542	121031197	656	*	hyper	-0.318878833584716	0.535897435897436	0.205263157894737	17	0.00592238875406432	chr10	121030361	121030804	444	*	tfbs:618326	NA	NA	NA	hg19_custom_tfbs	GATA2
chr10	121030542	121031197	656	*	hyper	-0.318878833584716	0.535897435897436	0.205263157894737	17	0.00592238875406432	chr10	121030364	121031038	675	*	tfbs:618327	NA	NA	NA	hg19_custom_tfbs	STAT1
chr10	121030542	121031197	656	*	hyper	-0.318878833584716	0.535897435897436	0.205263157894737	17	0.00592238875406432	chr10	121030415	121031320	906	*	tfbs:618328	NA	NA	NA	hg19_custom_tfbs	TCF7L2
chr10	121030542	121031197	656	*	hyper	-0.318878833584716	0.535897435897436	0.205263157894737	17	0.00592238875406432	chr10	121030420	121031449	1030	*	tfbs:618329	NA	NA	NA	hg19_custom_tfbs	EP300
chr10	121030542	121031197	656	*	hyper	-0.318878833584716	0.535897435897436	0.205263157894737	17	0.00592238875406432	chr10	121030430	121031025	596	*	tfbs:618330	NA	NA	NA	hg19_custom_tfbs	NFIC
chr10	121030542	121031197	656	*	hyper	-0.318878833584716	0.535897435897436	0.205263157894737	17	0.00592238875406432	chr10	121030435	121031352	918	*	tfbs:618331	NA	NA	NA	hg19_custom_tfbs	POLR2A
chr10	121030542	121031197	656	*	hyper	-0.318878833584716	0.535897435897436	0.205263157894737	17	0.00592238875406432	chr10	121030448	121030923	476	*	tfbs:618332	NA	NA	NA	hg19_custom_tfbs	ELK4
chr10	121030542	121031197	656	*	hyper	-0.318878833584716	0.535897435897436	0.205263157894737	17	0.00592238875406432	chr10	121030450	121030989	540	*	tfbs:618333	NA	NA	NA	hg19_custom_tfbs	GABPA
chr10	121030542	121031197	656	*	hyper	-0.318878833584716	0.535897435897436	0.205263157894737	17	0.00592238875406432	chr10	121030456	121030923	468	*	tfbs:618334	NA	NA	NA	hg19_custom_tfbs	MYC
chr10	121030542	121031197	656	*	hyper	-0.318878833584716	0.535897435897436	0.205263157894737	17	0.00592238875406432	chr10	121030457	121031112	656	*	tfbs:618335	NA	NA	NA	hg19_custom_tfbs	E2F1
chr10	121030542	121031197	656	*	hyper	-0.318878833584716	0.535897435897436	0.205263157894737	17	0.00592238875406432	chr10	121030473	121030842	370	*	tfbs:618336	NA	NA	NA	hg19_custom_tfbs	CHD2
chr10	121030542	121031197	656	*	hyper	-0.318878833584716	0.535897435897436	0.205263157894737	17	0.00592238875406432	chr10	121030492	121030927	436	*	tfbs:618337	NA	NA	NA	hg19_custom_tfbs	MAX
chr10	121030542	121031197	656	*	hyper	-0.318878833584716	0.535897435897436	0.205263157894737	17	0.00592238875406432	chr10	121030497	121030956	460	*	tfbs:618338	NA	NA	NA	hg19_custom_tfbs	MXI1
chr10	121030542	121031197	656	*	hyper	-0.318878833584716	0.535897435897436	0.205263157894737	17	0.00592238875406432	chr10	121030504	121031019	516	*	tfbs:618339	NA	NA	NA	hg19_custom_tfbs	TFAP2C
chr10	121030542	121031197	656	*	hyper	-0.318878833584716	0.535897435897436	0.205263157894737	17	0.00592238875406432	chr10	121030515	121030878	364	*	tfbs:618340	NA	NA	NA	hg19_custom_tfbs	ELF1
chr10	121030542	121031197	656	*	hyper	-0.318878833584716	0.535897435897436	0.205263157894737	17	0.00592238875406432	chr10	121030519	121031048	530	*	tfbs:618341	NA	NA	NA	hg19_custom_tfbs	TFAP2A
chr10	121030542	121031197	656	*	hyper	-0.318878833584716	0.535897435897436	0.205263157894737	17	0.00592238875406432	chr10	121030523	121030826	304	*	tfbs:618342	NA	NA	NA	hg19_custom_tfbs	BRCA1
chr10	121030542	121031197	656	*	hyper	-0.318878833584716	0.535897435897436	0.205263157894737	17	0.00592238875406432	chr10	121030523	121030812	290	*	tfbs:618343	NA	NA	NA	hg19_custom_tfbs	HNF4G
chr10	121030542	121031197	656	*	hyper	-0.318878833584716	0.535897435897436	0.205263157894737	17	0.00592238875406432	chr10	121030529	121030844	316	*	tfbs:618344	NA	NA	NA	hg19_custom_tfbs	YY1
chr10	121030542	121031197	656	*	hyper	-0.318878833584716	0.535897435897436	0.205263157894737	17	0.00592238875406432	chr10	121030532	121031084	553	*	tfbs:618345	NA	NA	NA	hg19_custom_tfbs	NR3C1
chr10	121030542	121031197	656	*	hyper	-0.318878833584716	0.535897435897436	0.205263157894737	17	0.00592238875406432	chr10	121030539	121030942	404	*	tfbs:618346	NA	NA	NA	hg19_custom_tfbs	RELA
chr10	121030542	121031197	656	*	hyper	-0.318878833584716	0.535897435897436	0.205263157894737	17	0.00592238875406432	chr10	121030546	121030801	256	*	tfbs:618347	NA	NA	NA	hg19_custom_tfbs	JUND
chr10	121030542	121031197	656	*	hyper	-0.318878833584716	0.535897435897436	0.205263157894737	17	0.00592238875406432	chr10	121030547	121030788	242	*	tfbs:618348	NA	NA	NA	hg19_custom_tfbs	CTCF
chr10	121030542	121031197	656	*	hyper	-0.318878833584716	0.535897435897436	0.205263157894737	17	0.00592238875406432	chr10	121030556	121031019	464	*	tfbs:618349	NA	NA	NA	hg19_custom_tfbs	MAZ
chr10	121030542	121031197	656	*	hyper	-0.318878833584716	0.535897435897436	0.205263157894737	17	0.00592238875406432	chr10	121030557	121030886	330	*	tfbs:618350	NA	NA	NA	hg19_custom_tfbs	BHLHE40
chr10	121030542	121031197	656	*	hyper	-0.318878833584716	0.535897435897436	0.205263157894737	17	0.00592238875406432	chr10	121030558	121030861	304	*	tfbs:618351	NA	NA	NA	hg19_custom_tfbs	FOXP2
chr10	121030542	121031197	656	*	hyper	-0.318878833584716	0.535897435897436	0.205263157894737	17	0.00592238875406432	chr10	121030559	121030998	440	*	tfbs:618352	NA	NA	NA	hg19_custom_tfbs	SIN3AK20
chr10	121030542	121031197	656	*	hyper	-0.318878833584716	0.535897435897436	0.205263157894737	17	0.00592238875406432	chr10	121030562	121030785	224	*	tfbs:618353	NA	NA	NA	hg19_custom_tfbs	RAD21
chr10	121030542	121031197	656	*	hyper	-0.318878833584716	0.535897435897436	0.205263157894737	17	0.00592238875406432	chr10	121030564	121030829	266	*	tfbs:618354	NA	NA	NA	hg19_custom_tfbs	RUNX3
chr10	121030542	121031197	656	*	hyper	-0.318878833584716	0.535897435897436	0.205263157894737	17	0.00592238875406432	chr10	121030576	121031011	436	*	tfbs:618355	NA	NA	NA	hg19_custom_tfbs	TAF1
chr10	121030542	121031197	656	*	hyper	-0.318878833584716	0.535897435897436	0.205263157894737	17	0.00592238875406432	chr10	121030578	121030688	111	*	tfbs:618356	NA	NA	NA	hg19_custom_tfbs	CEBPB
chr10	121030542	121031197	656	*	hyper	-0.318878833584716	0.535897435897436	0.205263157894737	17	0.00592238875406432	chr10	121030578	121030847	270	*	tfbs:618357	NA	NA	NA	hg19_custom_tfbs	USF1
chr10	121030542	121031197	656	*	hyper	-0.318878833584716	0.535897435897436	0.205263157894737	17	0.00592238875406432	chr10	121030583	121030862	280	*	tfbs:618358	NA	NA	NA	hg19_custom_tfbs	CREB1
chr10	121030542	121031197	656	*	hyper	-0.318878833584716	0.535897435897436	0.205263157894737	17	0.00592238875406432	chr10	121030586	121030945	360	*	tfbs:618359	NA	NA	NA	hg19_custom_tfbs	TBP
chr10	121030542	121031197	656	*	hyper	-0.318878833584716	0.535897435897436	0.205263157894737	17	0.00592238875406432	chr10	121030593	121030856	264	*	tfbs:618360	NA	NA	NA	hg19_custom_tfbs	EBF1
chr10	121030542	121031197	656	*	hyper	-0.318878833584716	0.535897435897436	0.205263157894737	17	0.00592238875406432	chr10	121030596	121030885	290	*	tfbs:618361	NA	NA	NA	hg19_custom_tfbs	USF2
chr10	121030542	121031197	656	*	hyper	-0.318878833584716	0.535897435897436	0.205263157894737	17	0.00592238875406432	chr10	121030624	121030788	165	*	tfbs:618362	NA	NA	NA	hg19_custom_tfbs	E2F6
chr10	121030542	121031197	656	*	hyper	-0.318878833584716	0.535897435897436	0.205263157894737	17	0.00592238875406432	chr10	121030730	121031233	504	*	tfbs:618363	NA	NA	NA	hg19_custom_tfbs	REST
chr10	121030542	121031197	656	*	hyper	-0.318878833584716	0.535897435897436	0.205263157894737	17	0.00592238875406432	chr10	121030767	121031426	660	*	tfbs:618364	NA	NA	NA	hg19_custom_tfbs	SMARCB1
chr10	121030542	121031197	656	*	hyper	-0.318878833584716	0.535897435897436	0.205263157894737	17	0.00592238875406432	chr10	121030802	121031091	290	*	tfbs:618365	NA	NA	NA	hg19_custom_tfbs	FOXA2
chr10	121030542	121031197	656	*	hyper	-0.318878833584716	0.535897435897436	0.205263157894737	17	0.00592238875406432	chr10	121030809	121031318	510	*	tfbs:618366	NA	NA	NA	hg19_custom_tfbs	E2F6
chr10	121030542	121031197	656	*	hyper	-0.318878833584716	0.535897435897436	0.205263157894737	17	0.00592238875406432	chr10	121030810	121031459	650	*	tfbs:618367	NA	NA	NA	hg19_custom_tfbs	SMARCC1
chr10	121030542	121031197	656	*	hyper	-0.318878833584716	0.535897435897436	0.205263157894737	17	0.00592238875406432	chr10	121030816	121031127	312	*	tfbs:618368	NA	NA	NA	hg19_custom_tfbs	FOXA1
chr10	121030542	121031197	656	*	hyper	-0.318878833584716	0.535897435897436	0.205263157894737	17	0.00592238875406432	chr10	121030821	121031396	576	*	tfbs:618369	NA	NA	NA	hg19_custom_tfbs	TCF12
chr10	121030542	121031197	656	*	hyper	-0.318878833584716	0.535897435897436	0.205263157894737	17	0.00592238875406432	chr10	121030852	121031196	345	*	tfbs:618370	NA	NA	NA	hg19_custom_tfbs	MAFK
chr10	121030542	121031197	656	*	hyper	-0.318878833584716	0.535897435897436	0.205263157894737	17	0.00592238875406432	chr10	121030855	121031514	660	*	tfbs:618371	NA	NA	NA	hg19_custom_tfbs	MTA3
chr10	121030542	121031197	656	*	hyper	-0.318878833584716	0.535897435897436	0.205263157894737	17	0.00592238875406432	chr10	121030917	121031480	564	*	tfbs:618372	NA	NA	NA	hg19_custom_tfbs	JUN
chr10	121030542	121031197	656	*	hyper	-0.318878833584716	0.535897435897436	0.205263157894737	17	0.00592238875406432	chr10	121030923	121031374	452	*	tfbs:618373	NA	NA	NA	hg19_custom_tfbs	CTCF
chr10	121030542	121031197	656	*	hyper	-0.318878833584716	0.535897435897436	0.205263157894737	17	0.00592238875406432	chr10	121030924	121031319	396	*	tfbs:618374	NA	NA	NA	hg19_custom_tfbs	JUNB
chr10	121030542	121031197	656	*	hyper	-0.318878833584716	0.535897435897436	0.205263157894737	17	0.00592238875406432	chr10	121030931	121031257	327	*	tfbs:618375	NA	NA	NA	hg19_custom_tfbs	FOSL2
chr10	121030542	121031197	656	*	hyper	-0.318878833584716	0.535897435897436	0.205263157894737	17	0.00592238875406432	chr10	121030934	121031321	388	*	tfbs:618376	NA	NA	NA	hg19_custom_tfbs	RCOR1
chr10	121030542	121031197	656	*	hyper	-0.318878833584716	0.535897435897436	0.205263157894737	17	0.00592238875406432	chr10	121030935	121031210	276	*	tfbs:618377	NA	NA	NA	hg19_custom_tfbs	MAFF
chr10	121030542	121031197	656	*	hyper	-0.318878833584716	0.535897435897436	0.205263157894737	17	0.00592238875406432	chr10	121030959	121031258	300	*	tfbs:618378	NA	NA	NA	hg19_custom_tfbs	FOS
chr10	121030542	121031197	656	*	hyper	-0.318878833584716	0.535897435897436	0.205263157894737	17	0.00592238875406432	chr10	121030969	121031248	280	*	tfbs:618379	NA	NA	NA	hg19_custom_tfbs	ZBTB33
chr10	121030542	121031197	656	*	hyper	-0.318878833584716	0.535897435897436	0.205263157894737	17	0.00592238875406432	chr10	121030990	121031269	280	*	tfbs:618380	NA	NA	NA	hg19_custom_tfbs	CREB1
chr10	121030542	121031197	656	*	hyper	-0.318878833584716	0.535897435897436	0.205263157894737	17	0.00592238875406432	chr10	121030999	121031234	236	*	tfbs:618381	NA	NA	NA	hg19_custom_tfbs	JUND
chr10	121030542	121031197	656	*	hyper	-0.318878833584716	0.535897435897436	0.205263157894737	17	0.00592238875406432	chr10	121031004	121031419	416	*	tfbs:618382	NA	NA	NA	hg19_custom_tfbs	MYC
chr10	121030542	121031197	656	*	hyper	-0.318878833584716	0.535897435897436	0.205263157894737	17	0.00592238875406432	chr10	121031004	121031399	396	*	tfbs:618383	NA	NA	NA	hg19_custom_tfbs	MAX
chr10	121030542	121031197	656	*	hyper	-0.318878833584716	0.535897435897436	0.205263157894737	17	0.00592238875406432	chr10	121031007	121031276	270	*	tfbs:618384	NA	NA	NA	hg19_custom_tfbs	YY1
chr10	121030542	121031197	656	*	hyper	-0.318878833584716	0.535897435897436	0.205263157894737	17	0.00592238875406432	chr10	121031009	121031244	236	*	tfbs:618385	NA	NA	NA	hg19_custom_tfbs	ATF3
chr10	121030542	121031197	656	*	hyper	-0.318878833584716	0.535897435897436	0.205263157894737	17	0.00592238875406432	chr10	121031010	121031282	273	*	tfbs:618386	NA	NA	NA	hg19_custom_tfbs	SMC3
chr10	121030542	121031197	656	*	hyper	-0.318878833584716	0.535897435897436	0.205263157894737	17	0.00592238875406432	chr10	121031017	121031297	281	*	tfbs:618387	NA	NA	NA	hg19_custom_tfbs	RAD21
chr10	121030542	121031197	656	*	hyper	-0.318878833584716	0.535897435897436	0.205263157894737	17	0.00592238875406432	chr10	121031030	121031137	108	*	tfbs:618388	NA	NA	NA	hg19_custom_tfbs	FOSL1
chr10	121030542	121031197	656	*	hyper	-0.318878833584716	0.535897435897436	0.205263157894737	17	0.00592238875406432	chr10	121031115	121031410	296	*	tfbs:618389	NA	NA	NA	hg19_custom_tfbs	HNF4A
chr10	121030542	121031197	656	*	hyper	-0.318878833584716	0.535897435897436	0.205263157894737	17	0.00592238875406432	chr10	121031125	121031494	370	*	tfbs:618390	NA	NA	NA	hg19_custom_tfbs	CHD2
chr10	121030542	121031197	656	*	hyper	-0.318878833584716	0.535897435897436	0.205263157894737	17	0.00592238875406432	chr10	121031160	121031475	316	*	tfbs:618391	NA	NA	NA	hg19_custom_tfbs	STAT3
chr10	121030542	121031197	656	*	hyper	-0.318878833584716	0.535897435897436	0.205263157894737	17	0.00592238875406432	chr10	121030439	121030814	376	*	enhancer:8917	NA	NA	NA	hg19_enhancers_fantom
chr10	121030542	121031197	656	*	hyper	-0.318878833584716	0.535897435897436	0.205263157894737	17	0.00592238875406432	chr10	121031142	121031480	339	*	enhancer:8918	NA	NA	NA	hg19_enhancers_fantom
chr10	121030542	121031197	656	*	hyper	-0.318878833584716	0.535897435897436	0.205263157894737	17	0.00592238875406432	chr10	120967482	121086027	118546	+	intron:319859	uc001led.3	2869	GRK5	hg19_genes_introns
chr10	121030542	121031197	656	*	hyper	-0.318878833584716	0.535897435897436	0.205263157894737	17	0.00592238875406432	chr10	120967482	121086027	118546	+	intron:319874	uc009xzh.3	2869	GRK5	hg19_genes_introns
chr10	121030542	121031197	656	*	hyper	-0.318878833584716	0.535897435897436	0.205263157894737	17	0.00592238875406432	chr10	120968163	121086027	117865	+	intron:319889	uc010qta.1	2869	GRK5	hg19_genes_introns
chr10	121030542	121031197	656	*	hyper	-0.318878833584716	0.535897435897436	0.205263157894737	17	0.00592238875406432	chr10	120971624	121297478	325855	*	inter:10227	NA	NA	NA	hg19_cpg_inter
chr10	126423392	126424059	668	*	hyper	-0.3546918767507	0.821200510855683	0.475232198142415	13	0.000201171825885785	chr10	126423121	126423490	370	*	dnase:1101707	NA	NA	NA	hg19_custom_dnase
chr10	126423392	126424059	668	*	hyper	-0.3546918767507	0.821200510855683	0.475232198142415	13	0.000201171825885785	chr10	126423541	126423710	170	*	dnase:1101708	NA	NA	NA	hg19_custom_dnase
chr10	126423392	126424059	668	*	hyper	-0.3546918767507	0.821200510855683	0.475232198142415	13	0.000201171825885785	chr10	126423480	126423739	260	*	tfbs:627778	NA	NA	NA	hg19_custom_tfbs	TCF12
chr10	126423392	126424059	668	*	hyper	-0.3546918767507	0.821200510855683	0.475232198142415	13	0.000201171825885785	chr10	126395457	126448954	53498	-	intron:335564	uc001lhu.1	9679	FAM53B	hg19_genes_introns
chr10	126423392	126424059	668	*	hyper	-0.3546918767507	0.821200510855683	0.475232198142415	13	0.000201171825885785	chr10	126395457	126432581	37125	-	intron:335572	uc001lhv.1	9679	FAM53B	hg19_genes_introns
chr10	126423392	126424059	668	*	hyper	-0.3546918767507	0.821200510855683	0.475232198142415	13	0.000201171825885785	chr10	126395457	126432581	37125	-	intron:335576	uc001lhw.3	9679	FAM53B	hg19_genes_introns
chr10	126423392	126424059	668	*	hyper	-0.3546918767507	0.821200510855683	0.475232198142415	13	0.000201171825885785	chr10	126308214	126427314	119101	*	inter:10268	NA	NA	NA	hg19_cpg_inter
chr10	128411709	128412579	871	*	hyper	-0.42494019138756	0.885281385281385	0.336363636363636	9	0.023845234869951	chr10	128412026	128412175	150	*	dnase:1103483	NA	NA	NA	hg19_custom_dnase
chr10	128411709	128412579	871	*	hyper	-0.42494019138756	0.885281385281385	0.336363636363636	9	0.023845234869951	chr10	128197532	128589609	392078	*	inter:10282	NA	NA	NA	hg19_cpg_inter
chr10	128946556	128947281	726	*	hyper	-0.3125	0.818181818181818	0.411764705882353	10	0.037481966397552	chr10	128946461	128946715	255	*	dnase:1103795	NA	NA	NA	hg19_custom_dnase
chr10	128946556	128947281	726	*	hyper	-0.3125	0.818181818181818	0.411764705882353	10	0.037481966397552	chr10	128946741	128946990	250	*	dnase:1103796	NA	NA	NA	hg19_custom_dnase
chr10	128946556	128947281	726	*	hyper	-0.3125	0.818181818181818	0.411764705882353	10	0.037481966397552	chr10	128947146	128947430	285	*	dnase:1103797	NA	NA	NA	hg19_custom_dnase
chr10	128946556	128947281	726	*	hyper	-0.3125	0.818181818181818	0.411764705882353	10	0.037481966397552	chr10	128946563	128946971	409	*	tfbs:631262	NA	NA	NA	hg19_custom_tfbs	YY1
chr10	128946556	128947281	726	*	hyper	-0.3125	0.818181818181818	0.411764705882353	10	0.037481966397552	chr10	128946570	128947035	466	*	tfbs:631263	NA	NA	NA	hg19_custom_tfbs	MYC
chr10	128946556	128947281	726	*	hyper	-0.3125	0.818181818181818	0.411764705882353	10	0.037481966397552	chr10	128946678	128947053	376	*	tfbs:631264	NA	NA	NA	hg19_custom_tfbs	TCF7L2
chr10	128946556	128947281	726	*	hyper	-0.3125	0.818181818181818	0.411764705882353	10	0.037481966397552	chr10	128946704	128947027	324	*	tfbs:631265	NA	NA	NA	hg19_custom_tfbs	BACH1
chr10	128946556	128947281	726	*	hyper	-0.3125	0.818181818181818	0.411764705882353	10	0.037481966397552	chr10	128946722	128947065	344	*	tfbs:631266	NA	NA	NA	hg19_custom_tfbs	EP300
chr10	128946556	128947281	726	*	hyper	-0.3125	0.818181818181818	0.411764705882353	10	0.037481966397552	chr10	128946731	128947070	340	*	tfbs:631267	NA	NA	NA	hg19_custom_tfbs	JUN
chr10	128946556	128947281	726	*	hyper	-0.3125	0.818181818181818	0.411764705882353	10	0.037481966397552	chr10	128946739	128947015	277	*	tfbs:631268	NA	NA	NA	hg19_custom_tfbs	FOS
chr10	128946556	128947281	726	*	hyper	-0.3125	0.818181818181818	0.411764705882353	10	0.037481966397552	chr10	128946745	128947060	316	*	tfbs:631269	NA	NA	NA	hg19_custom_tfbs	STAT3
chr10	128946556	128947281	726	*	hyper	-0.3125	0.818181818181818	0.411764705882353	10	0.037481966397552	chr10	128946753	128947032	280	*	tfbs:631270	NA	NA	NA	hg19_custom_tfbs	FOSL2
chr10	128946556	128947281	726	*	hyper	-0.3125	0.818181818181818	0.411764705882353	10	0.037481966397552	chr10	128946757	128947026	270	*	tfbs:631271	NA	NA	NA	hg19_custom_tfbs	MAFK
chr10	128946556	128947281	726	*	hyper	-0.3125	0.818181818181818	0.411764705882353	10	0.037481966397552	chr10	128946759	128947034	276	*	tfbs:631272	NA	NA	NA	hg19_custom_tfbs	JUND
chr10	128946556	128947281	726	*	hyper	-0.3125	0.818181818181818	0.411764705882353	10	0.037481966397552	chr10	128947194	128947503	310	*	tfbs:631273	NA	NA	NA	hg19_custom_tfbs	MYC
chr10	128946556	128947281	726	*	hyper	-0.3125	0.818181818181818	0.411764705882353	10	0.037481966397552	chr10	128947214	128947469	256	*	tfbs:631274	NA	NA	NA	hg19_custom_tfbs	CEBPB
chr10	128946556	128947281	726	*	hyper	-0.3125	0.818181818181818	0.411764705882353	10	0.037481966397552	chr10	128947244	128947408	165	*	tfbs:631275	NA	NA	NA	hg19_custom_tfbs	FOS
chr10	128946556	128947281	726	*	hyper	-0.3125	0.818181818181818	0.411764705882353	10	0.037481966397552	chr10	128946860	128946983	124	*	enhancer:9162	NA	NA	NA	hg19_enhancers_fantom
chr10	128946556	128947281	726	*	hyper	-0.3125	0.818181818181818	0.411764705882353	10	0.037481966397552	chr10	128926029	129046271	120243	+	intron:321069	uc001ljt.3	1793	DOCK1	hg19_genes_introns
chr10	128946556	128947281	726	*	hyper	-0.3125	0.818181818181818	0.411764705882353	10	0.037481966397552	chr10	128926029	129046271	120243	+	intron:321120	uc010qun.2	1793	DOCK1	hg19_genes_introns
chr10	128946556	128947281	726	*	hyper	-0.3125	0.818181818181818	0.411764705882353	10	0.037481966397552	chr10	128936285	128952115	15831	-	intron:335848	uc001lju.1	642938	INSYN2A	hg19_genes_introns
chr10	128946556	128947281	726	*	hyper	-0.3125	0.818181818181818	0.411764705882353	10	0.037481966397552	chr10	128936285	128973475	37191	-	intron:335850	uc009yap.1	642938	INSYN2A	hg19_genes_introns
chr10	128946556	128947281	726	*	hyper	-0.3125	0.818181818181818	0.411764705882353	10	0.037481966397552	chr10	128936285	128973475	37191	-	intron:335851	uc010quo.1	642938	INSYN2A	hg19_genes_introns
chr10	128946556	128947281	726	*	hyper	-0.3125	0.818181818181818	0.411764705882353	10	0.037481966397552	chr10	128936285	128952115	15831	-	intron:335853	uc001ljv.1	642938	INSYN2A	hg19_genes_introns
chr10	128946556	128947281	726	*	hyper	-0.3125	0.818181818181818	0.411764705882353	10	0.037481966397552	chr10	128599049	128969590	370542	*	inter:10283	NA	NA	NA	hg19_cpg_inter
chr10	129151755	129152201	447	*	hyper	-0.438706391647568	0.755952380952381	0.245	15	4.74102e+09	chr10	129151566	129152215	650	*	dnase:1104016	NA	NA	NA	hg19_custom_dnase
chr10	129151755	129152201	447	*	hyper	-0.438706391647568	0.755952380952381	0.245	15	4.74102e+09	chr10	129151868	129152147	280	*	tfbs:631410	NA	NA	NA	hg19_custom_tfbs	BCL11A
chr10	129151755	129152201	447	*	hyper	-0.438706391647568	0.755952380952381	0.245	15	4.74102e+09	chr10	129151890	129152153	264	*	tfbs:631411	NA	NA	NA	hg19_custom_tfbs	EBF1
chr10	129151755	129152201	447	*	hyper	-0.438706391647568	0.755952380952381	0.245	15	4.74102e+09	chr10	129151898	129152117	220	*	tfbs:631412	NA	NA	NA	hg19_custom_tfbs	PBX3
chr10	129151755	129152201	447	*	hyper	-0.438706391647568	0.755952380952381	0.245	15	4.74102e+09	chr10	129151899	129152158	260	*	tfbs:631413	NA	NA	NA	hg19_custom_tfbs	TCF12
chr10	129151755	129152201	447	*	hyper	-0.438706391647568	0.755952380952381	0.245	15	4.74102e+09	chr10	129151906	129152275	370	*	tfbs:631414	NA	NA	NA	hg19_custom_tfbs	EP300
chr10	129151755	129152201	447	*	hyper	-0.438706391647568	0.755952380952381	0.245	15	4.74102e+09	chr10	129142011	129152932	10922	+	intron:321073	uc001ljt.3	1793	DOCK1	hg19_genes_introns
chr10	129151755	129152201	447	*	hyper	-0.438706391647568	0.755952380952381	0.245	15	4.74102e+09	chr10	129142011	129152932	10922	+	intron:321124	uc010qun.2	1793	DOCK1	hg19_genes_introns
chr10	129151755	129152201	447	*	hyper	-0.438706391647568	0.755952380952381	0.245	15	4.74102e+09	chr10	129142011	129152932	10922	+	intron:321148	uc009yaq.3	1793	DOCK1	hg19_genes_introns
chr10	129151755	129152201	447	*	hyper	-0.438706391647568	0.755952380952381	0.245	15	4.74102e+09	chr10	128999168	129191296	192129	*	inter:10285	NA	NA	NA	hg19_cpg_inter
chr10	129985335	129986226	892	*	hyper	-0.351282051282051	0.772727272727273	0.416666666666667	12	0.000808519949105406	chr10	129985406	129986015	610	*	dnase:1104848	NA	NA	NA	hg19_custom_dnase
chr10	129985335	129986226	892	*	hyper	-0.351282051282051	0.772727272727273	0.416666666666667	12	0.000808519949105406	chr10	129986226	129986495	270	*	dnase:1104849	NA	NA	NA	hg19_custom_dnase
chr10	129985335	129986226	892	*	hyper	-0.351282051282051	0.772727272727273	0.416666666666667	12	0.000808519949105406	chr10	129985350	129985619	270	*	tfbs:632224	NA	NA	NA	hg19_custom_tfbs	REST
chr10	129985335	129986226	892	*	hyper	-0.351282051282051	0.772727272727273	0.416666666666667	12	0.000808519949105406	chr10	129985402	129985832	431	*	tfbs:632225	NA	NA	NA	hg19_custom_tfbs	GATA2
chr10	129985335	129986226	892	*	hyper	-0.351282051282051	0.772727272727273	0.416666666666667	12	0.000808519949105406	chr10	129985430	129985873	444	*	tfbs:632226	NA	NA	NA	hg19_custom_tfbs	POLR2A
chr10	129985335	129986226	892	*	hyper	-0.351282051282051	0.772727272727273	0.416666666666667	12	0.000808519949105406	chr10	129985437	129986050	614	*	tfbs:632227	NA	NA	NA	hg19_custom_tfbs	GATA3
chr10	129985335	129986226	892	*	hyper	-0.351282051282051	0.772727272727273	0.416666666666667	12	0.000808519949105406	chr10	129985481	129985792	312	*	tfbs:632228	NA	NA	NA	hg19_custom_tfbs	EP300
chr10	129985335	129986226	892	*	hyper	-0.351282051282051	0.772727272727273	0.416666666666667	12	0.000808519949105406	chr10	129985733	129986042	310	*	tfbs:632229	NA	NA	NA	hg19_custom_tfbs	CTCF
chr10	129985335	129986226	892	*	hyper	-0.351282051282051	0.772727272727273	0.416666666666667	12	0.000808519949105406	chr10	129985932	129986341	410	*	enhancer:9188	NA	NA	NA	hg19_enhancers_fantom
chr10	129985335	129986226	892	*	hyper	-0.351282051282051	0.772727272727273	0.416666666666667	12	0.000808519949105406	chr10	129979477	130084215	104739	+	intron:321279	uc001lkg.1	NA	NA	hg19_genes_introns
chr10	129985335	129986226	892	*	hyper	-0.351282051282051	0.772727272727273	0.416666666666667	12	0.000808519949105406	chr10	129953100	130004558	51459	*	inter:10290	NA	NA	NA	hg19_cpg_inter
chr10	133534852	133535294	443	*	hyper	-0.438320064868052	0.898989898989899	0.390092879256966	13	0.000272975817538196	chr10	133534826	133534995	170	*	dnase:1108942	NA	NA	NA	hg19_custom_dnase
chr10	133534852	133535294	443	*	hyper	-0.438320064868052	0.898989898989899	0.390092879256966	13	0.000272975817538196	chr10	133535006	133535210	205	*	dnase:1108943	NA	NA	NA	hg19_custom_dnase
chr10	133534852	133535294	443	*	hyper	-0.438320064868052	0.898989898989899	0.390092879256966	13	0.000272975817538196	chr10	133535011	133535320	310	*	tfbs:634255	NA	NA	NA	hg19_custom_tfbs	CTCF
chr10	133534852	133535294	443	*	hyper	-0.438320064868052	0.898989898989899	0.390092879256966	13	0.000272975817538196	chr10	133512592	133640552	127961	*	inter:10319	NA	NA	NA	hg19_cpg_inter
chr10	133794438	133794764	327	*	hyper	0.304827586206897	0.333333333333333	0.75	14	0.00763999673409604	chr10	133794221	133794730	510	*	dnase:1109265	NA	NA	NA	hg19_custom_dnase
chr10	133794438	133794764	327	*	hyper	0.304827586206897	0.333333333333333	0.75	14	0.00763999673409604	chr10	133794179	133794462	284	*	tfbs:634468	NA	NA	NA	hg19_custom_tfbs	FOXA1
chr10	133794438	133794764	327	*	hyper	0.304827586206897	0.333333333333333	0.75	14	0.00763999673409604	chr10	133794216	133794460	245	*	tfbs:634469	NA	NA	NA	hg19_custom_tfbs	USF1
chr10	133794438	133794764	327	*	hyper	0.304827586206897	0.333333333333333	0.75	14	0.00763999673409604	chr10	133794246	133794585	340	*	tfbs:634471	NA	NA	NA	hg19_custom_tfbs	HDAC2
chr10	133794438	133794764	327	*	hyper	0.304827586206897	0.333333333333333	0.75	14	0.00763999673409604	chr10	133794277	133794566	290	*	tfbs:634472	NA	NA	NA	hg19_custom_tfbs	THAP1
chr10	133794438	133794764	327	*	hyper	0.304827586206897	0.333333333333333	0.75	14	0.00763999673409604	chr10	133794323	133794648	326	*	tfbs:634473	NA	NA	NA	hg19_custom_tfbs	POLR2A
chr10	133794438	133794764	327	*	hyper	0.304827586206897	0.333333333333333	0.75	14	0.00763999673409604	chr10	133794363	133794866	504	*	tfbs:634474	NA	NA	NA	hg19_custom_tfbs	CHD1
chr10	133794438	133794764	327	*	hyper	0.304827586206897	0.333333333333333	0.75	14	0.00763999673409604	chr10	133794376	133794556	181	*	tfbs:634475	NA	NA	NA	hg19_custom_tfbs	TAF1
chr10	133794438	133794764	327	*	hyper	0.304827586206897	0.333333333333333	0.75	14	0.00763999673409604	chr10	133794569	133795292	724	*	tfbs:634476	NA	NA	NA	hg19_custom_tfbs	RBBP5
chr10	133794438	133794764	327	*	hyper	0.304827586206897	0.333333333333333	0.75	14	0.00763999673409604	chr10	133794743	133795191	449	*	tfbs:634477	NA	NA	NA	hg19_custom_tfbs	CTCF
chr10	133794438	133794764	327	*	hyper	0.304827586206897	0.333333333333333	0.75	14	0.00763999673409604	chr10	133787448	133795264	7817	-	intron:335964	uc001lkv.1	664	BNIP3	hg19_genes_introns
chr10	133794438	133794764	327	*	hyper	0.304827586206897	0.333333333333333	0.75	14	0.00763999673409604	chr10	133787448	133795264	7817	-	intron:335968	uc010qut.1	664	BNIP3	hg19_genes_introns
chr10	133794438	133794764	327	*	hyper	0.304827586206897	0.333333333333333	0.75	14	0.00763999673409604	chr10	133794407	133794637	231	*	island:13659	NA	NA	NA	hg19_cpg_islands
chr10	133794438	133794764	327	*	hyper	0.304827586206897	0.333333333333333	0.75	14	0.00763999673409604	chr10	133794638	133794898	261	*	shore:25016	NA	NA	NA	hg19_cpg_shores
chr10	134062091	134062766	676	*	hyper	0.34375	0.271578947368421	0.603030303030303	19	4.45848e+08	chr10	134062086	134062475	390	*	dnase:1109635	NA	NA	NA	hg19_custom_dnase
chr10	134062091	134062766	676	*	hyper	0.34375	0.271578947368421	0.603030303030303	19	4.45848e+08	chr10	134062481	134062735	255	*	dnase:1109636	NA	NA	NA	hg19_custom_dnase
chr10	134062091	134062766	676	*	hyper	0.34375	0.271578947368421	0.603030303030303	19	4.45848e+08	chr10	134062746	134063095	350	*	dnase:1109637	NA	NA	NA	hg19_custom_dnase
chr10	134062091	134062766	676	*	hyper	0.34375	0.271578947368421	0.603030303030303	19	4.45848e+08	chr10	134062202	134062825	624	*	tfbs:634910	NA	NA	NA	hg19_custom_tfbs	PHF8
chr10	134062091	134062766	676	*	hyper	0.34375	0.271578947368421	0.603030303030303	19	4.45848e+08	chr10	134062302	134062817	516	*	tfbs:634911	NA	NA	NA	hg19_custom_tfbs	POLR2A
chr10	134062091	134062766	676	*	hyper	0.34375	0.271578947368421	0.603030303030303	19	4.45848e+08	chr10	134062360	134062683	324	*	tfbs:634912	NA	NA	NA	hg19_custom_tfbs	ZEB1
chr10	134062091	134062766	676	*	hyper	0.34375	0.271578947368421	0.603030303030303	19	4.45848e+08	chr10	134062373	134062732	360	*	tfbs:634913	NA	NA	NA	hg19_custom_tfbs	IRF1
chr10	134062091	134062766	676	*	hyper	0.34375	0.271578947368421	0.603030303030303	19	4.45848e+08	chr10	134062376	134062655	280	*	tfbs:634914	NA	NA	NA	hg19_custom_tfbs	CREB1
chr10	134062091	134062766	676	*	hyper	0.34375	0.271578947368421	0.603030303030303	19	4.45848e+08	chr10	134062412	134062781	370	*	tfbs:634915	NA	NA	NA	hg19_custom_tfbs	MAZ
chr10	134062091	134062766	676	*	hyper	0.34375	0.271578947368421	0.603030303030303	19	4.45848e+08	chr10	134062472	134062721	250	*	tfbs:634916	NA	NA	NA	hg19_custom_tfbs	NRF1
chr10	134062091	134062766	676	*	hyper	0.34375	0.271578947368421	0.603030303030303	19	4.45848e+08	chr10	134062613	134063612	1000	-	promoter:40836	uc001llc.1	282974	STK32C	hg19_genes_promoters
chr10	134062091	134062766	676	*	hyper	0.34375	0.271578947368421	0.603030303030303	19	4.45848e+08	chr10	134062534	134062612	79	-	exon:376819	uc001llc.1	282974	STK32C	hg19_genes_exons
chr10	134062091	134062766	676	*	hyper	0.34375	0.271578947368421	0.603030303030303	19	4.45848e+08	chr10	134062534	134062612	79	-	firstexon:40836	uc001llc.1	282974	STK32C	hg19_genes_firstexons
chr10	134062091	134062766	676	*	hyper	0.34375	0.271578947368421	0.603030303030303	19	4.45848e+08	chr10	134059460	134062533	3074	-	intron:335980	uc001llc.1	282974	STK32C	hg19_genes_introns
chr10	134062091	134062766	676	*	hyper	0.34375	0.271578947368421	0.603030303030303	19	4.45848e+08	chr10	134059460	134120425	60966	-	intron:335991	uc001lld.1	282974	STK32C	hg19_genes_introns
chr10	134062091	134062766	676	*	hyper	0.34375	0.271578947368421	0.603030303030303	19	4.45848e+08	chr10	134059460	134121075	61616	-	intron:336002	uc001lle.1	282974	STK32C	hg19_genes_introns
chr10	134062091	134062766	676	*	hyper	0.34375	0.271578947368421	0.603030303030303	19	4.45848e+08	chr10	134059460	134144939	85480	-	intron:336013	uc010quu.1	282974	STK32C	hg19_genes_introns
chr10	134062091	134062766	676	*	hyper	0.34375	0.271578947368421	0.603030303030303	19	4.45848e+08	chr10	134059460	134144939	85480	-	intron:336020	uc009ybc.2	282974	STK32C	hg19_genes_introns
chr10	134062091	134062766	676	*	hyper	0.34375	0.271578947368421	0.603030303030303	19	4.45848e+08	chr10	134059460	134145657	86198	-	intron:336025	uc009ybd.1	282974	STK32C	hg19_genes_introns
chr10	134062091	134062766	676	*	hyper	0.34375	0.271578947368421	0.603030303030303	19	4.45848e+08	chr10	134045785	134067971	22187	*	inter:10329	NA	NA	NA	hg19_cpg_inter
chr10	134255707	134256508	802	*	hyper	0.478632478632479	0.1875	0.789473684210526	14	0.0147524543593573	chr10	134256201	134256410	210	*	dnase:1109903	NA	NA	NA	hg19_custom_dnase
chr10	134255707	134256508	802	*	hyper	0.478632478632479	0.1875	0.789473684210526	14	0.0147524543593573	chr10	134255230	134255825	596	*	tfbs:635608	NA	NA	NA	hg19_custom_tfbs	NFATC1
chr10	134255707	134256508	802	*	hyper	0.478632478632479	0.1875	0.789473684210526	14	0.0147524543593573	chr10	134253714	134257713	4000	+	1to5kb:39197	uc001llm.3	170393	LINC02870	hg19_genes_1to5kb
chr10	134255707	134256508	802	*	hyper	0.478632478632479	0.1875	0.789473684210526	14	0.0147524543593573	chr10	134223616	134262678	39063	*	inter:10335	NA	NA	NA	hg19_cpg_inter
chr10	135059163	135059972	810	*	hyper	0.33567516075256	0.479757085020243	0.80306905370844	25	0.000196822780211424	chr10	135059041	135059210	170	*	dnase:1111149	NA	NA	NA	hg19_custom_dnase
chr10	135059163	135059972	810	*	hyper	0.33567516075256	0.479757085020243	0.80306905370844	25	0.000196822780211424	chr10	135059306	135059675	370	*	dnase:1111150	NA	NA	NA	hg19_custom_dnase
chr10	135059163	135059972	810	*	hyper	0.33567516075256	0.479757085020243	0.80306905370844	25	0.000196822780211424	chr10	135059126	135059630	505	*	tfbs:637019	NA	NA	NA	hg19_custom_tfbs	MYC
chr10	135059163	135059972	810	*	hyper	0.33567516075256	0.479757085020243	0.80306905370844	25	0.000196822780211424	chr10	135059130	135059679	550	*	tfbs:637020	NA	NA	NA	hg19_custom_tfbs	GATA2
chr10	135059163	135059972	810	*	hyper	0.33567516075256	0.479757085020243	0.80306905370844	25	0.000196822780211424	chr10	135059160	135059675	516	*	tfbs:637021	NA	NA	NA	hg19_custom_tfbs	PML
chr10	135059163	135059972	810	*	hyper	0.33567516075256	0.479757085020243	0.80306905370844	25	0.000196822780211424	chr10	135059170	135059579	410	*	tfbs:637022	NA	NA	NA	hg19_custom_tfbs	ZBTB7A
chr10	135059163	135059972	810	*	hyper	0.33567516075256	0.479757085020243	0.80306905370844	25	0.000196822780211424	chr10	135059182	135059677	496	*	tfbs:637023	NA	NA	NA	hg19_custom_tfbs	HMGN3
chr10	135059163	135059972	810	*	hyper	0.33567516075256	0.479757085020243	0.80306905370844	25	0.000196822780211424	chr10	135059190	135059645	456	*	tfbs:637024	NA	NA	NA	hg19_custom_tfbs	CCNT2
chr10	135059163	135059972	810	*	hyper	0.33567516075256	0.479757085020243	0.80306905370844	25	0.000196822780211424	chr10	135059192	135059681	490	*	tfbs:637025	NA	NA	NA	hg19_custom_tfbs	GATA1
chr10	135059163	135059972	810	*	hyper	0.33567516075256	0.479757085020243	0.80306905370844	25	0.000196822780211424	chr10	135059201	135059656	456	*	tfbs:637026	NA	NA	NA	hg19_custom_tfbs	JUND
chr10	135059163	135059972	810	*	hyper	0.33567516075256	0.479757085020243	0.80306905370844	25	0.000196822780211424	chr10	135059202	135059581	380	*	tfbs:637027	NA	NA	NA	hg19_custom_tfbs	MAX
chr10	135059163	135059972	810	*	hyper	0.33567516075256	0.479757085020243	0.80306905370844	25	0.000196822780211424	chr10	135059204	135059619	416	*	tfbs:637028	NA	NA	NA	hg19_custom_tfbs	TRIM28
chr10	135059163	135059972	810	*	hyper	0.33567516075256	0.479757085020243	0.80306905370844	25	0.000196822780211424	chr10	135059212	135059487	276	*	tfbs:637029	NA	NA	NA	hg19_custom_tfbs	ELF1
chr10	135059163	135059972	810	*	hyper	0.33567516075256	0.479757085020243	0.80306905370844	25	0.000196822780211424	chr10	135059219	135059588	370	*	tfbs:637030	NA	NA	NA	hg19_custom_tfbs	MAZ
chr10	135059163	135059972	810	*	hyper	0.33567516075256	0.479757085020243	0.80306905370844	25	0.000196822780211424	chr10	135059223	135059880	658	*	tfbs:637031	NA	NA	NA	hg19_custom_tfbs	POLR2A
chr10	135059163	135059972	810	*	hyper	0.33567516075256	0.479757085020243	0.80306905370844	25	0.000196822780211424	chr10	135059228	135059577	350	*	tfbs:637032	NA	NA	NA	hg19_custom_tfbs	STAT5A
chr10	135059163	135059972	810	*	hyper	0.33567516075256	0.479757085020243	0.80306905370844	25	0.000196822780211424	chr10	135059230	135059665	436	*	tfbs:637033	NA	NA	NA	hg19_custom_tfbs	UBTF
chr10	135059163	135059972	810	*	hyper	0.33567516075256	0.479757085020243	0.80306905370844	25	0.000196822780211424	chr10	135059241	135059596	356	*	tfbs:637034	NA	NA	NA	hg19_custom_tfbs	RCOR1
chr10	135059163	135059972	810	*	hyper	0.33567516075256	0.479757085020243	0.80306905370844	25	0.000196822780211424	chr10	135059244	135059487	244	*	tfbs:637035	NA	NA	NA	hg19_custom_tfbs	EGR1
chr10	135059163	135059972	810	*	hyper	0.33567516075256	0.479757085020243	0.80306905370844	25	0.000196822780211424	chr10	135059246	135059481	236	*	tfbs:637036	NA	NA	NA	hg19_custom_tfbs	HDAC2
chr10	135059163	135059972	810	*	hyper	0.33567516075256	0.479757085020243	0.80306905370844	25	0.000196822780211424	chr10	135059251	135059560	310	*	tfbs:637037	NA	NA	NA	hg19_custom_tfbs	BHLHE40
chr10	135059163	135059972	810	*	hyper	0.33567516075256	0.479757085020243	0.80306905370844	25	0.000196822780211424	chr10	135059265	135059580	316	*	tfbs:637038	NA	NA	NA	hg19_custom_tfbs	EP300
chr10	135059163	135059972	810	*	hyper	0.33567516075256	0.479757085020243	0.80306905370844	25	0.000196822780211424	chr10	135059280	135059639	360	*	tfbs:637039	NA	NA	NA	hg19_custom_tfbs	IRF1
chr10	135059163	135059972	810	*	hyper	0.33567516075256	0.479757085020243	0.80306905370844	25	0.000196822780211424	chr10	135059296	135059631	336	*	tfbs:637040	NA	NA	NA	hg19_custom_tfbs	TBL1XR1
chr10	135059163	135059972	810	*	hyper	0.33567516075256	0.479757085020243	0.80306905370844	25	0.000196822780211424	chr10	135059303	135059626	324	*	tfbs:637041	NA	NA	NA	hg19_custom_tfbs	CEBPB
chr10	135059163	135059972	810	*	hyper	0.33567516075256	0.479757085020243	0.80306905370844	25	0.000196822780211424	chr10	135059309	135059408	100	*	tfbs:637042	NA	NA	NA	hg19_custom_tfbs	GABPA
chr10	135059163	135059972	810	*	hyper	0.33567516075256	0.479757085020243	0.80306905370844	25	0.000196822780211424	chr10	135059338	135059476	139	*	tfbs:637043	NA	NA	NA	hg19_custom_tfbs	NR2F2
chr10	135059163	135059972	810	*	hyper	0.33567516075256	0.479757085020243	0.80306905370844	25	0.000196822780211424	chr10	135059338	135059488	151	*	tfbs:637044	NA	NA	NA	hg19_custom_tfbs	TEAD4
chr10	135059163	135059972	810	*	hyper	0.33567516075256	0.479757085020243	0.80306905370844	25	0.000196822780211424	chr10	135059374	135059482	109	*	tfbs:637045	NA	NA	NA	hg19_custom_tfbs	TAL1
chr10	135059163	135059972	810	*	hyper	0.33567516075256	0.479757085020243	0.80306905370844	25	0.000196822780211424	chr10	135059849	135059965	117	*	tfbs:637046	NA	NA	NA	hg19_custom_tfbs	USF1
chr10	135059163	135059972	810	*	hyper	0.33567516075256	0.479757085020243	0.80306905370844	25	0.000196822780211424	chr10	135059183	135059590	408	*	enhancer:9283	NA	NA	NA	hg19_enhancers_fantom
chr10	135059163	135059972	810	*	hyper	0.33567516075256	0.479757085020243	0.80306905370844	25	0.000196822780211424	chr10	135056078	135071001	14924	*	inter:10366	NA	NA	NA	hg19_cpg_inter
chr10	135089088	135090841	1754	*	hyper	0.462141779788839	0.460606060606061	0.954545454545455	31	28974	chr10	135088206	135089095	890	*	dnase:1111195	NA	NA	NA	hg19_custom_dnase
chr10	135089088	135090841	1754	*	hyper	0.462141779788839	0.460606060606061	0.954545454545455	31	28974	chr10	135089141	135090170	1030	*	dnase:1111196	NA	NA	NA	hg19_custom_dnase
chr10	135089088	135090841	1754	*	hyper	0.462141779788839	0.460606060606061	0.954545454545455	31	28974	chr10	135090221	135092775	2555	*	dnase:1111197	NA	NA	NA	hg19_custom_dnase
chr10	135089088	135090841	1754	*	hyper	0.462141779788839	0.460606060606061	0.954545454545455	31	28974	chr10	135088274	135090633	2360	*	tfbs:637161	NA	NA	NA	hg19_custom_tfbs	POLR2A
chr10	135089088	135090841	1754	*	hyper	0.462141779788839	0.460606060606061	0.954545454545455	31	28974	chr10	135089068	135089491	424	*	tfbs:637204	NA	NA	NA	hg19_custom_tfbs	CTCF
chr10	135089088	135090841	1754	*	hyper	0.462141779788839	0.460606060606061	0.954545454545455	31	28974	chr10	135089088	135089491	404	*	tfbs:637205	NA	NA	NA	hg19_custom_tfbs	ZBTB7A
chr10	135089088	135090841	1754	*	hyper	0.462141779788839	0.460606060606061	0.954545454545455	31	28974	chr10	135089140	135089413	274	*	tfbs:637206	NA	NA	NA	hg19_custom_tfbs	RAD21
chr10	135089088	135090841	1754	*	hyper	0.462141779788839	0.460606060606061	0.954545454545455	31	28974	chr10	135089170	135089557	388	*	tfbs:637207	NA	NA	NA	hg19_custom_tfbs	EBF1
chr10	135089088	135090841	1754	*	hyper	0.462141779788839	0.460606060606061	0.954545454545455	31	28974	chr10	135089172	135089435	264	*	tfbs:637208	NA	NA	NA	hg19_custom_tfbs	PAX5
chr10	135089088	135090841	1754	*	hyper	0.462141779788839	0.460606060606061	0.954545454545455	31	28974	chr10	135089351	135089754	404	*	tfbs:637209	NA	NA	NA	hg19_custom_tfbs	RELA
chr10	135089088	135090841	1754	*	hyper	0.462141779788839	0.460606060606061	0.954545454545455	31	28974	chr10	135089359	135089666	308	*	tfbs:637210	NA	NA	NA	hg19_custom_tfbs	SPI1
chr10	135089088	135090841	1754	*	hyper	0.462141779788839	0.460606060606061	0.954545454545455	31	28974	chr10	135089386	135089661	276	*	tfbs:637211	NA	NA	NA	hg19_custom_tfbs	ELF1
chr10	135089088	135090841	1754	*	hyper	0.462141779788839	0.460606060606061	0.954545454545455	31	28974	chr10	135089434	135089723	290	*	tfbs:637212	NA	NA	NA	hg19_custom_tfbs	ZNF143
chr10	135089088	135090841	1754	*	hyper	0.462141779788839	0.460606060606061	0.954545454545455	31	28974	chr10	135089465	135090603	1139	*	tfbs:637213	NA	NA	NA	hg19_custom_tfbs	EZH2
chr10	135089088	135090841	1754	*	hyper	0.462141779788839	0.460606060606061	0.954545454545455	31	28974	chr10	135089558	135089881	324	*	tfbs:637214	NA	NA	NA	hg19_custom_tfbs	E2F6
chr10	135089088	135090841	1754	*	hyper	0.462141779788839	0.460606060606061	0.954545454545455	31	28974	chr10	135090134	135090529	396	*	tfbs:637215	NA	NA	NA	hg19_custom_tfbs	TAF1
chr10	135089088	135090841	1754	*	hyper	0.462141779788839	0.460606060606061	0.954545454545455	31	28974	chr10	135090138	135090587	450	*	tfbs:637216	NA	NA	NA	hg19_custom_tfbs	RELA
chr10	135089088	135090841	1754	*	hyper	0.462141779788839	0.460606060606061	0.954545454545455	31	28974	chr10	135090159	135090482	324	*	tfbs:637217	NA	NA	NA	hg19_custom_tfbs	E2F6
chr10	135089088	135090841	1754	*	hyper	0.462141779788839	0.460606060606061	0.954545454545455	31	28974	chr10	135090184	135090587	404	*	tfbs:637218	NA	NA	NA	hg19_custom_tfbs	ZBTB7A
chr10	135089088	135090841	1754	*	hyper	0.462141779788839	0.460606060606061	0.954545454545455	31	28974	chr10	135090198	135090633	436	*	tfbs:637219	NA	NA	NA	hg19_custom_tfbs	MAZ
chr10	135089088	135090841	1754	*	hyper	0.462141779788839	0.460606060606061	0.954545454545455	31	28974	chr10	135090214	135090384	171	*	tfbs:637220	NA	NA	NA	hg19_custom_tfbs	PML
chr10	135089088	135090841	1754	*	hyper	0.462141779788839	0.460606060606061	0.954545454545455	31	28974	chr10	135090237	135090465	229	*	tfbs:637221	NA	NA	NA	hg19_custom_tfbs	PAX5
chr10	135089088	135090841	1754	*	hyper	0.462141779788839	0.460606060606061	0.954545454545455	31	28974	chr10	135090266	135090645	380	*	tfbs:637222	NA	NA	NA	hg19_custom_tfbs	NFYB
chr10	135089088	135090841	1754	*	hyper	0.462141779788839	0.460606060606061	0.954545454545455	31	28974	chr10	135090408	135091407	1000	-	promoter:40850	uc009ybi.3	101	ADAM8	hg19_genes_promoters
chr10	135089088	135090841	1754	*	hyper	0.462141779788839	0.460606060606061	0.954545454545455	31	28974	chr10	135090408	135091407	1000	-	promoter:40851	uc010qva.2	101	ADAM8	hg19_genes_promoters
chr10	135089088	135090841	1754	*	hyper	0.462141779788839	0.460606060606061	0.954545454545455	31	28974	chr10	135090408	135091407	1000	-	promoter:40852	uc021qbe.1	101	ADAM8	hg19_genes_promoters
chr10	135089088	135090841	1754	*	hyper	0.462141779788839	0.460606060606061	0.954545454545455	31	28974	chr10	135089499	135090498	1000	-	promoter:40853	uc010qvb.1	101	ADAM8	hg19_genes_promoters
chr10	135089088	135090841	1754	*	hyper	0.462141779788839	0.460606060606061	0.954545454545455	31	28974	chr10	135090408	135091407	1000	-	promoter:40854	uc009ybj.2	101	ADAM8	hg19_genes_promoters
chr10	135089088	135090841	1754	*	hyper	0.462141779788839	0.460606060606061	0.954545454545455	31	28974	chr10	135090499	135094498	4000	-	1to5kb:40853	uc010qvb.1	101	ADAM8	hg19_genes_1to5kb
chr10	135089088	135090841	1754	*	hyper	0.462141779788839	0.460606060606061	0.954545454545455	31	28974	chr10	135090322	135090407	86	-	5UTR:56826	uc009ybi.3	101	ADAM8	hg19_genes_5UTRs
chr10	135089088	135090841	1754	*	hyper	0.462141779788839	0.460606060606061	0.954545454545455	31	28974	chr10	135090322	135090407	86	-	5UTR:56827	uc010qva.2	101	ADAM8	hg19_genes_5UTRs
chr10	135089088	135090841	1754	*	hyper	0.462141779788839	0.460606060606061	0.954545454545455	31	28974	chr10	135090322	135090407	86	-	5UTR:56828	uc021qbe.1	101	ADAM8	hg19_genes_5UTRs
chr10	135089088	135090841	1754	*	hyper	0.462141779788839	0.460606060606061	0.954545454545455	31	28974	chr10	135089210	135089498	289	-	5UTR:56829	uc010qvb.1	101	ADAM8	hg19_genes_5UTRs
chr10	135089088	135090841	1754	*	hyper	0.462141779788839	0.460606060606061	0.954545454545455	31	28974	chr10	135089063	135089091	29	-	5UTR:56830	uc010qvb.1	101	ADAM8	hg19_genes_5UTRs
chr10	135089088	135090841	1754	*	hyper	0.462141779788839	0.460606060606061	0.954545454545455	31	28974	chr10	135090276	135090407	132	-	exon:376970	uc009ybi.3	101	ADAM8	hg19_genes_exons
chr10	135089088	135090841	1754	*	hyper	0.462141779788839	0.460606060606061	0.954545454545455	31	28974	chr10	135088988	135089091	104	-	exon:376971	uc009ybi.3	101	ADAM8	hg19_genes_exons
chr10	135089088	135090841	1754	*	hyper	0.462141779788839	0.460606060606061	0.954545454545455	31	28974	chr10	135090276	135090407	132	-	exon:376992	uc010qva.2	101	ADAM8	hg19_genes_exons
chr10	135089088	135090841	1754	*	hyper	0.462141779788839	0.460606060606061	0.954545454545455	31	28974	chr10	135090276	135090407	132	-	exon:377012	uc021qbe.1	101	ADAM8	hg19_genes_exons
chr10	135089088	135090841	1754	*	hyper	0.462141779788839	0.460606060606061	0.954545454545455	31	28974	chr10	135088988	135089091	104	-	exon:377013	uc021qbe.1	101	ADAM8	hg19_genes_exons
chr10	135089088	135090841	1754	*	hyper	0.462141779788839	0.460606060606061	0.954545454545455	31	28974	chr10	135089210	135089498	289	-	exon:377035	uc010qvb.1	101	ADAM8	hg19_genes_exons
chr10	135089088	135090841	1754	*	hyper	0.462141779788839	0.460606060606061	0.954545454545455	31	28974	chr10	135088988	135089091	104	-	exon:377036	uc010qvb.1	101	ADAM8	hg19_genes_exons
chr10	135089088	135090841	1754	*	hyper	0.462141779788839	0.460606060606061	0.954545454545455	31	28974	chr10	135090276	135090407	132	-	exon:377045	uc009ybj.2	101	ADAM8	hg19_genes_exons
chr10	135089088	135090841	1754	*	hyper	0.462141779788839	0.460606060606061	0.954545454545455	31	28974	chr10	135090276	135090407	132	-	firstexon:40850	uc009ybi.3	101	ADAM8	hg19_genes_firstexons
chr10	135089088	135090841	1754	*	hyper	0.462141779788839	0.460606060606061	0.954545454545455	31	28974	chr10	135090276	135090407	132	-	firstexon:40851	uc010qva.2	101	ADAM8	hg19_genes_firstexons
chr10	135089088	135090841	1754	*	hyper	0.462141779788839	0.460606060606061	0.954545454545455	31	28974	chr10	135090276	135090407	132	-	firstexon:40852	uc021qbe.1	101	ADAM8	hg19_genes_firstexons
chr10	135089088	135090841	1754	*	hyper	0.462141779788839	0.460606060606061	0.954545454545455	31	28974	chr10	135089210	135089498	289	-	firstexon:40853	uc010qvb.1	101	ADAM8	hg19_genes_firstexons
chr10	135089088	135090841	1754	*	hyper	0.462141779788839	0.460606060606061	0.954545454545455	31	28974	chr10	135090276	135090407	132	-	firstexon:40854	uc009ybj.2	101	ADAM8	hg19_genes_firstexons
chr10	135089088	135090841	1754	*	hyper	0.462141779788839	0.460606060606061	0.954545454545455	31	28974	chr10	135089092	135090275	1184	-	intron:336126	uc009ybi.3	101	ADAM8	hg19_genes_introns
chr10	135089088	135090841	1754	*	hyper	0.462141779788839	0.460606060606061	0.954545454545455	31	28974	chr10	135087740	135090275	2536	-	intron:336145	uc010qva.2	101	ADAM8	hg19_genes_introns
chr10	135089088	135090841	1754	*	hyper	0.462141779788839	0.460606060606061	0.954545454545455	31	28974	chr10	135089092	135090275	1184	-	intron:336167	uc021qbe.1	101	ADAM8	hg19_genes_introns
chr10	135089088	135090841	1754	*	hyper	0.462141779788839	0.460606060606061	0.954545454545455	31	28974	chr10	135089092	135089209	118	-	intron:336176	uc010qvb.1	101	ADAM8	hg19_genes_introns
chr10	135089088	135090841	1754	*	hyper	0.462141779788839	0.460606060606061	0.954545454545455	31	28974	chr10	135087740	135090275	2536	-	intron:336184	uc009ybj.2	101	ADAM8	hg19_genes_introns
chr10	135089088	135090841	1754	*	hyper	0.462141779788839	0.460606060606061	0.954545454545455	31	28974	chr10	135089970	135090491	522	*	island:13773	NA	NA	NA	hg19_cpg_islands
chr10	135089088	135090841	1754	*	hyper	0.462141779788839	0.460606060606061	0.954545454545455	31	28974	chr10	135087970	135089969	2000	*	shore:25197	NA	NA	NA	hg19_cpg_shores
chr10	135089088	135090841	1754	*	hyper	0.462141779788839	0.460606060606061	0.954545454545455	31	28974	chr10	135090492	135092491	2000	*	shore:25198	NA	NA	NA	hg19_cpg_shores
chr10	135093107	135093510	404	*	hyper	0.488095238095238	0.18859649122807	0.717948717948718	9	0.00384992387045094	chr10	135092846	135093195	350	*	dnase:1111198	NA	NA	NA	hg19_custom_dnase
chr10	135093107	135093510	404	*	hyper	0.488095238095238	0.18859649122807	0.717948717948718	9	0.00384992387045094	chr10	135093426	135093735	310	*	dnase:1111199	NA	NA	NA	hg19_custom_dnase
chr10	135093107	135093510	404	*	hyper	0.488095238095238	0.18859649122807	0.717948717948718	9	0.00384992387045094	chr10	135091408	135095407	4000	-	1to5kb:40850	uc009ybi.3	101	ADAM8	hg19_genes_1to5kb
chr10	135093107	135093510	404	*	hyper	0.488095238095238	0.18859649122807	0.717948717948718	9	0.00384992387045094	chr10	135091408	135095407	4000	-	1to5kb:40851	uc010qva.2	101	ADAM8	hg19_genes_1to5kb
chr10	135093107	135093510	404	*	hyper	0.488095238095238	0.18859649122807	0.717948717948718	9	0.00384992387045094	chr10	135091408	135095407	4000	-	1to5kb:40852	uc021qbe.1	101	ADAM8	hg19_genes_1to5kb
chr10	135093107	135093510	404	*	hyper	0.488095238095238	0.18859649122807	0.717948717948718	9	0.00384992387045094	chr10	135090499	135094498	4000	-	1to5kb:40853	uc010qvb.1	101	ADAM8	hg19_genes_1to5kb
chr10	135093107	135093510	404	*	hyper	0.488095238095238	0.18859649122807	0.717948717948718	9	0.00384992387045094	chr10	135091408	135095407	4000	-	1to5kb:40854	uc009ybj.2	101	ADAM8	hg19_genes_1to5kb
chr10	135093107	135093510	404	*	hyper	0.488095238095238	0.18859649122807	0.717948717948718	9	0.00384992387045094	chr10	135092134	135093405	1272	-	exon:377063	uc001lmf.2	10844	TUBGCP2	hg19_genes_exons
chr10	135093107	135093510	404	*	hyper	0.488095238095238	0.18859649122807	0.717948717948718	9	0.00384992387045094	chr10	135092134	135093405	1272	-	exon:377081	uc001lmg.2	10844	TUBGCP2	hg19_genes_exons
chr10	135093107	135093510	404	*	hyper	0.488095238095238	0.18859649122807	0.717948717948718	9	0.00384992387045094	chr10	135092134	135093405	1272	-	exon:377098	uc009ybk.2	10844	TUBGCP2	hg19_genes_exons
chr10	135093107	135093510	404	*	hyper	0.488095238095238	0.18859649122807	0.717948717948718	9	0.00384992387045094	chr10	135092134	135093405	1272	-	exon:377117	uc010qvc.2	10844	TUBGCP2	hg19_genes_exons
chr10	135093107	135093510	404	*	hyper	0.488095238095238	0.18859649122807	0.717948717948718	9	0.00384992387045094	chr10	135092134	135093405	1272	-	exon:377134	uc010qvd.2	10844	TUBGCP2	hg19_genes_exons
chr10	135093107	135093510	404	*	hyper	0.488095238095238	0.18859649122807	0.717948717948718	9	0.00384992387045094	chr10	135092134	135093405	1272	-	exon:377152	uc001lmh.2	10844	TUBGCP2	hg19_genes_exons
chr10	135093107	135093510	404	*	hyper	0.488095238095238	0.18859649122807	0.717948717948718	9	0.00384992387045094	chr10	135093406	135094776	1371	-	intron:336185	uc001lmf.2	10844	TUBGCP2	hg19_genes_introns
chr10	135093107	135093510	404	*	hyper	0.488095238095238	0.18859649122807	0.717948717948718	9	0.00384992387045094	chr10	135093406	135094776	1371	-	intron:336194	uc001lmg.2	10844	TUBGCP2	hg19_genes_introns
chr10	135093107	135093510	404	*	hyper	0.488095238095238	0.18859649122807	0.717948717948718	9	0.00384992387045094	chr10	135093406	135094776	1371	-	intron:336211	uc009ybk.2	10844	TUBGCP2	hg19_genes_introns
chr10	135093107	135093510	404	*	hyper	0.488095238095238	0.18859649122807	0.717948717948718	9	0.00384992387045094	chr10	135093406	135094776	1371	-	intron:336227	uc010qvc.2	10844	TUBGCP2	hg19_genes_introns
chr10	135093107	135093510	404	*	hyper	0.488095238095238	0.18859649122807	0.717948717948718	9	0.00384992387045094	chr10	135093406	135094776	1371	-	intron:336245	uc010qvd.2	10844	TUBGCP2	hg19_genes_introns
chr10	135093107	135093510	404	*	hyper	0.488095238095238	0.18859649122807	0.717948717948718	9	0.00384992387045094	chr10	135093406	135094776	1371	-	intron:336261	uc001lmh.2	10844	TUBGCP2	hg19_genes_introns
chr10	135093107	135093510	404	*	hyper	0.488095238095238	0.18859649122807	0.717948717948718	9	0.00384992387045094	chr10	135092134	135093269	1136	-	3UTR:31790	uc001lmf.2	10844	TUBGCP2	hg19_genes_3UTRs
chr10	135093107	135093510	404	*	hyper	0.488095238095238	0.18859649122807	0.717948717948718	9	0.00384992387045094	chr10	135092134	135093269	1136	-	3UTR:31791	uc001lmg.2	10844	TUBGCP2	hg19_genes_3UTRs
chr10	135093107	135093510	404	*	hyper	0.488095238095238	0.18859649122807	0.717948717948718	9	0.00384992387045094	chr10	135092134	135093269	1136	-	3UTR:31792	uc009ybk.2	10844	TUBGCP2	hg19_genes_3UTRs
chr10	135093107	135093510	404	*	hyper	0.488095238095238	0.18859649122807	0.717948717948718	9	0.00384992387045094	chr10	135092134	135093269	1136	-	3UTR:31793	uc010qvc.2	10844	TUBGCP2	hg19_genes_3UTRs
chr10	135093107	135093510	404	*	hyper	0.488095238095238	0.18859649122807	0.717948717948718	9	0.00384992387045094	chr10	135092134	135093269	1136	-	3UTR:31794	uc010qvd.2	10844	TUBGCP2	hg19_genes_3UTRs
chr10	135093107	135093510	404	*	hyper	0.488095238095238	0.18859649122807	0.717948717948718	9	0.00384992387045094	chr10	135092492	135095516	3025	*	shelf:21782	NA	NA	NA	hg19_cpg_shelves
chr10	135341524	135341868	345	*	hyper	0.518146613112288	0.275541795665635	0.857859531772575	13	0.00012250931741628	chr10	135341201	135341555	355	*	dnase:1111460	NA	NA	NA	hg19_custom_dnase
chr10	135341524	135341868	345	*	hyper	0.518146613112288	0.275541795665635	0.857859531772575	13	0.00012250931741628	chr10	135341646	135343115	1470	*	dnase:1111461	NA	NA	NA	hg19_custom_dnase
chr10	135341524	135341868	345	*	hyper	0.518146613112288	0.275541795665635	0.857859531772575	13	0.00012250931741628	chr10	135341178	135341873	696	*	tfbs:638053	NA	NA	NA	hg19_custom_tfbs	EZH2
chr10	135341524	135341868	345	*	hyper	0.518146613112288	0.275541795665635	0.857859531772575	13	0.00012250931741628	chr10	135340080	135344079	4000	+	1to5kb:39233	uc001lnl.1	1571	CYP2E1	hg19_genes_1to5kb
chr10	135341524	135341868	345	*	hyper	0.518146613112288	0.275541795665635	0.857859531772575	13	0.00012250931741628	chr10	135341077	135341984	908	+	intron:321699	uc001lnj.1	1571	CYP2E1	hg19_genes_introns
chr10	135341524	135341868	345	*	hyper	0.518146613112288	0.275541795665635	0.857859531772575	13	0.00012250931741628	chr10	135341077	135345088	4012	+	intron:321707	uc001lnk.1	1571	CYP2E1	hg19_genes_introns
chr10	135341524	135341868	345	*	hyper	0.518146613112288	0.275541795665635	0.857859531772575	13	0.00012250931741628	chr10	135341077	135345627	4551	+	intron:321714	uc009ybl.1	1571	CYP2E1	hg19_genes_introns
chr10	135341524	135341868	345	*	hyper	0.518146613112288	0.275541795665635	0.857859531772575	13	0.00012250931741628	chr10	135341077	135345088	4012	+	intron:321720	uc009ybm.1	1571	CYP2E1	hg19_genes_introns
chr10	135341524	135341868	345	*	hyper	0.518146613112288	0.275541795665635	0.857859531772575	13	0.00012250931741628	chr10	135341256	135342561	1306	*	island:13802	NA	NA	NA	hg19_cpg_islands
chr11	280819	281190	372	*	hyper	0.333333333333333	0.0952380952380952	0.444444444444444	14	0.000178651940624365	chr11	279981	280975	995	*	dnase:1111697	NA	NA	NA	hg19_custom_dnase
chr11	280819	281190	372	*	hyper	0.333333333333333	0.0952380952380952	0.444444444444444	14	0.000178651940624365	chr11	281026	282175	1150	*	dnase:1111698	NA	NA	NA	hg19_custom_dnase
chr11	280819	281190	372	*	hyper	0.333333333333333	0.0952380952380952	0.444444444444444	14	0.000178651940624365	chr11	279908	281875	1968	*	tfbs:638689	NA	NA	NA	hg19_custom_tfbs	EZH2
chr11	280819	281190	372	*	hyper	0.333333333333333	0.0952380952380952	0.444444444444444	14	0.000178651940624365	chr11	280084	281839	1756	+	exon:377343	uc010qvs.3	171389	NLRP6	hg19_genes_exons
chr11	280819	281190	372	*	hyper	0.333333333333333	0.0952380952380952	0.444444444444444	14	0.000178651940624365	chr11	280084	281839	1756	+	exon:377351	uc010qvt.3	171389	NLRP6	hg19_genes_exons
chr11	280819	281190	372	*	hyper	0.333333333333333	0.0952380952380952	0.444444444444444	14	0.000178651940624365	chr11	279073	281700	2628	*	island:13814	NA	NA	NA	hg19_cpg_islands
chr11	309035	310249	1215	*	hyper	-0.316176470588235	0.692307692307692	0.25	16	0.00700988376657861	chr11	309121	309730	610	*	dnase:1111737	NA	NA	NA	hg19_custom_dnase
chr11	309035	310249	1215	*	hyper	-0.316176470588235	0.692307692307692	0.25	16	0.00700988376657861	chr11	309961	311115	1155	*	dnase:1111738	NA	NA	NA	hg19_custom_dnase
chr11	309035	310249	1215	*	hyper	-0.316176470588235	0.692307692307692	0.25	16	0.00700988376657861	chr11	308778	309467	690	*	tfbs:638814	NA	NA	NA	hg19_custom_tfbs	POLR2A
chr11	309035	310249	1215	*	hyper	-0.316176470588235	0.692307692307692	0.25	16	0.00700988376657861	chr11	309217	309720	504	*	tfbs:638815	NA	NA	NA	hg19_custom_tfbs	TCF7L2
chr11	309035	310249	1215	*	hyper	-0.316176470588235	0.692307692307692	0.25	16	0.00700988376657861	chr11	309238	309753	516	*	tfbs:638816	NA	NA	NA	hg19_custom_tfbs	TFAP2C
chr11	309035	310249	1215	*	hyper	-0.316176470588235	0.692307692307692	0.25	16	0.00700988376657861	chr11	309391	309606	216	*	tfbs:638817	NA	NA	NA	hg19_custom_tfbs	CTCF
chr11	309035	310249	1215	*	hyper	-0.316176470588235	0.692307692307692	0.25	16	0.00700988376657861	chr11	308991	312990	4000	+	1to5kb:40896	uc001loy.4	8519	IFITM1	hg19_genes_1to5kb
chr11	309035	310249	1215	*	hyper	-0.316176470588235	0.692307692307692	0.25	16	0.00700988376657861	chr11	309013	309410	398	+	exon:377403	uc001lox.4	10581	IFITM2	hg19_genes_exons
chr11	309035	310249	1215	*	hyper	-0.316176470588235	0.692307692307692	0.25	16	0.00700988376657861	chr11	309166	309410	245	+	3UTR:31825	uc001lox.4	10581	IFITM2	hg19_genes_3UTRs
chr11	309035	310249	1215	*	hyper	-0.316176470588235	0.692307692307692	0.25	16	0.00700988376657861	chr11	308729	310728	2000	*	shore:25275	NA	NA	NA	hg19_cpg_shores
chr11	626126	627403	1278	*	hyper	0.473849067599068	0.174242424242424	0.666666666666667	33	1.34259e+07	chr11	625566	626755	1190	*	dnase:1112159	NA	NA	NA	hg19_custom_dnase
chr11	626126	627403	1278	*	hyper	0.473849067599068	0.174242424242424	0.666666666666667	33	1.34259e+07	chr11	626846	627375	530	*	dnase:1112160	NA	NA	NA	hg19_custom_dnase
chr11	626126	627403	1278	*	hyper	0.473849067599068	0.174242424242424	0.666666666666667	33	1.34259e+07	chr11	627386	627635	250	*	dnase:1112161	NA	NA	NA	hg19_custom_dnase
chr11	626126	627403	1278	*	hyper	0.473849067599068	0.174242424242424	0.666666666666667	33	1.34259e+07	chr11	626089	626928	840	*	tfbs:640608	NA	NA	NA	hg19_custom_tfbs	EZH2
chr11	626126	627403	1278	*	hyper	0.473849067599068	0.174242424242424	0.666666666666667	33	1.34259e+07	chr11	625170	626169	1000	-	promoter:43250	uc001lql.3	53841	CDHR5	hg19_genes_promoters
chr11	626126	627403	1278	*	hyper	0.473849067599068	0.174242424242424	0.666666666666667	33	1.34259e+07	chr11	626079	627078	1000	-	promoter:43253	uc001lqn.1	53841	CDHR5	hg19_genes_promoters
chr11	626126	627403	1278	*	hyper	0.473849067599068	0.174242424242424	0.666666666666667	33	1.34259e+07	chr11	627174	628173	1000	-	promoter:43254	uc001lqo.1	6343	SCT	hg19_genes_promoters
chr11	626126	627403	1278	*	hyper	0.473849067599068	0.174242424242424	0.666666666666667	33	1.34259e+07	chr11	626068	630067	4000	-	1to5kb:43246	uc001lqj.3	53841	CDHR5	hg19_genes_1to5kb
chr11	626126	627403	1278	*	hyper	0.473849067599068	0.174242424242424	0.666666666666667	33	1.34259e+07	chr11	626068	630067	4000	-	1to5kb:43247	uc001lqk.3	53841	CDHR5	hg19_genes_1to5kb
chr11	626126	627403	1278	*	hyper	0.473849067599068	0.174242424242424	0.666666666666667	33	1.34259e+07	chr11	626068	630067	4000	-	1to5kb:43248	uc009ycc.3	53841	CDHR5	hg19_genes_1to5kb
chr11	626126	627403	1278	*	hyper	0.473849067599068	0.174242424242424	0.666666666666667	33	1.34259e+07	chr11	626068	630067	4000	-	1to5kb:43249	uc009ycd.3	53841	CDHR5	hg19_genes_1to5kb
chr11	626126	627403	1278	*	hyper	0.473849067599068	0.174242424242424	0.666666666666667	33	1.34259e+07	chr11	626170	630169	4000	-	1to5kb:43250	uc001lql.3	53841	CDHR5	hg19_genes_1to5kb
chr11	626126	627403	1278	*	hyper	0.473849067599068	0.174242424242424	0.666666666666667	33	1.34259e+07	chr11	625733	629732	4000	-	1to5kb:43251	uc001lqm.2	53841	CDHR5	hg19_genes_1to5kb
chr11	626126	627403	1278	*	hyper	0.473849067599068	0.174242424242424	0.666666666666667	33	1.34259e+07	chr11	626068	630067	4000	-	1to5kb:43252	uc009yce.1	53841	CDHR5	hg19_genes_1to5kb
chr11	626126	627403	1278	*	hyper	0.473849067599068	0.174242424242424	0.666666666666667	33	1.34259e+07	chr11	627079	631078	4000	-	1to5kb:43253	uc001lqn.1	53841	CDHR5	hg19_genes_1to5kb
chr11	626126	627403	1278	*	hyper	0.473849067599068	0.174242424242424	0.666666666666667	33	1.34259e+07	chr11	627144	627173	30	-	5UTR:60212	uc001lqo.1	6343	SCT	hg19_genes_5UTRs
chr11	626126	627403	1278	*	hyper	0.473849067599068	0.174242424242424	0.666666666666667	33	1.34259e+07	chr11	627073	627173	101	-	exon:398301	uc001lqo.1	6343	SCT	hg19_genes_exons
chr11	626126	627403	1278	*	hyper	0.473849067599068	0.174242424242424	0.666666666666667	33	1.34259e+07	chr11	626888	626989	102	-	exon:398302	uc001lqo.1	6343	SCT	hg19_genes_exons
chr11	626126	627403	1278	*	hyper	0.473849067599068	0.174242424242424	0.666666666666667	33	1.34259e+07	chr11	626697	626789	93	-	exon:398303	uc001lqo.1	6343	SCT	hg19_genes_exons
chr11	626126	627403	1278	*	hyper	0.473849067599068	0.174242424242424	0.666666666666667	33	1.34259e+07	chr11	626313	626530	218	-	exon:398304	uc001lqo.1	6343	SCT	hg19_genes_exons
chr11	626126	627403	1278	*	hyper	0.473849067599068	0.174242424242424	0.666666666666667	33	1.34259e+07	chr11	627073	627173	101	-	firstexon:43254	uc001lqo.1	6343	SCT	hg19_genes_firstexons
chr11	626126	627403	1278	*	hyper	0.473849067599068	0.174242424242424	0.666666666666667	33	1.34259e+07	chr11	626531	626696	166	-	intron:355032	uc001lqo.1	6343	SCT	hg19_genes_introns
chr11	626126	627403	1278	*	hyper	0.473849067599068	0.174242424242424	0.666666666666667	33	1.34259e+07	chr11	626790	626887	98	-	intron:355033	uc001lqo.1	6343	SCT	hg19_genes_introns
chr11	626126	627403	1278	*	hyper	0.473849067599068	0.174242424242424	0.666666666666667	33	1.34259e+07	chr11	626990	627072	83	-	intron:355034	uc001lqo.1	6343	SCT	hg19_genes_introns
chr11	626126	627403	1278	*	hyper	0.473849067599068	0.174242424242424	0.666666666666667	33	1.34259e+07	chr11	626313	626430	118	-	3UTR:33698	uc001lqo.1	6343	SCT	hg19_genes_3UTRs
chr11	626126	627403	1278	*	hyper	0.473849067599068	0.174242424242424	0.666666666666667	33	1.34259e+07	chr11	626729	628037	1309	*	island:13859	NA	NA	NA	hg19_cpg_islands
chr11	626126	627403	1278	*	hyper	0.473849067599068	0.174242424242424	0.666666666666667	33	1.34259e+07	chr11	625054	626728	1675	*	shore:25338	NA	NA	NA	hg19_cpg_shores
chr11	636646	637533	888	*	hyper	0.615384615384615	0.222222222222222	0.925925925925926	22	1.88413e+08	chr11	636741	636955	215	*	dnase:1112168	NA	NA	NA	hg19_custom_dnase
chr11	636646	637533	888	*	hyper	0.615384615384615	0.222222222222222	0.925925925925926	22	1.88413e+08	chr11	637081	637375	295	*	dnase:1112169	NA	NA	NA	hg19_custom_dnase
chr11	636646	637533	888	*	hyper	0.615384615384615	0.222222222222222	0.925925925925926	22	1.88413e+08	chr11	637501	637730	230	*	dnase:1112170	NA	NA	NA	hg19_custom_dnase
chr11	636646	637533	888	*	hyper	0.615384615384615	0.222222222222222	0.925925925925926	22	1.88413e+08	chr11	636536	638612	2077	*	tfbs:640637	NA	NA	NA	hg19_custom_tfbs	EZH2
chr11	636646	637533	888	*	hyper	0.615384615384615	0.222222222222222	0.925925925925926	22	1.88413e+08	chr11	636305	637304	1000	+	promoter:40915	uc001lqp.2	1815	DRD4	hg19_genes_promoters
chr11	636646	637533	888	*	hyper	0.615384615384615	0.222222222222222	0.925925925925926	22	1.88413e+08	chr11	637305	637589	285	+	exon:377590	uc001lqp.2	1815	DRD4	hg19_genes_exons
chr11	636646	637533	888	*	hyper	0.615384615384615	0.222222222222222	0.925925925925926	22	1.88413e+08	chr11	637305	637589	285	+	firstexon:40915	uc001lqp.2	1815	DRD4	hg19_genes_firstexons
chr11	636646	637533	888	*	hyper	0.615384615384615	0.222222222222222	0.925925925925926	22	1.88413e+08	chr11	636436	636668	233	*	island:13860	NA	NA	NA	hg19_cpg_islands
chr11	636646	637533	888	*	hyper	0.615384615384615	0.222222222222222	0.925925925925926	22	1.88413e+08	chr11	636907	640628	3722	*	island:13861	NA	NA	NA	hg19_cpg_islands
chr11	636646	637533	888	*	hyper	0.615384615384615	0.222222222222222	0.925925925925926	22	1.88413e+08	chr11	636669	636906	238	*	shore:25341	NA	NA	NA	hg19_cpg_shores
chr11	702622	703153	532	*	hyper	0.369500065152239	0.456521739130435	0.846052631578947	15	0.00152007295317837	chr11	702906	703150	245	*	dnase:1112239	NA	NA	NA	hg19_custom_dnase
chr11	702622	703153	532	*	hyper	0.369500065152239	0.456521739130435	0.846052631578947	15	0.00152007295317837	chr11	702759	703271	513	*	tfbs:640887	NA	NA	NA	hg19_custom_tfbs	POLR2A
chr11	702622	703153	532	*	hyper	0.369500065152239	0.456521739130435	0.846052631578947	15	0.00152007295317837	chr11	702845	703168	324	*	tfbs:640888	NA	NA	NA	hg19_custom_tfbs	REST
chr11	702622	703153	532	*	hyper	0.369500065152239	0.456521739130435	0.846052631578947	15	0.00152007295317837	chr11	702874	703313	440	*	tfbs:640889	NA	NA	NA	hg19_custom_tfbs	SIN3AK20
chr11	702622	703153	532	*	hyper	0.369500065152239	0.456521739130435	0.846052631578947	15	0.00152007295317837	chr11	702888	703163	276	*	tfbs:640890	NA	NA	NA	hg19_custom_tfbs	ELF1
chr11	702622	703153	532	*	hyper	0.369500065152239	0.456521739130435	0.846052631578947	15	0.00152007295317837	chr11	702895	703174	280	*	tfbs:640891	NA	NA	NA	hg19_custom_tfbs	ZBTB33
chr11	702622	703153	532	*	hyper	0.369500065152239	0.456521739130435	0.846052631578947	15	0.00152007295317837	chr11	702907	703170	264	*	tfbs:640892	NA	NA	NA	hg19_custom_tfbs	EBF1
chr11	702622	703153	532	*	hyper	0.369500065152239	0.456521739130435	0.846052631578947	15	0.00152007295317837	chr11	702932	703241	310	*	tfbs:640893	NA	NA	NA	hg19_custom_tfbs	MYC
chr11	702622	703153	532	*	hyper	0.369500065152239	0.456521739130435	0.846052631578947	15	0.00152007295317837	chr11	701120	705119	4000	+	1to5kb:40920	uc010qwj.1	64787	EPS8L2	hg19_genes_1to5kb
chr11	702622	703153	532	*	hyper	0.369500065152239	0.456521739130435	0.846052631578947	15	0.00152007295317837	chr11	701120	705119	4000	+	1to5kb:40921	uc001lqt.3	64787	EPS8L2	hg19_genes_1to5kb
chr11	702622	703153	532	*	hyper	0.369500065152239	0.456521739130435	0.846052631578947	15	0.00152007295317837	chr11	701629	705628	4000	+	1to5kb:40922	uc001lqu.3	64787	EPS8L2	hg19_genes_1to5kb
chr11	702622	703153	532	*	hyper	0.369500065152239	0.456521739130435	0.846052631578947	15	0.00152007295317837	chr11	702945	704131	1187	+	exon:377598	uc001lqr.4	283232	TMEM80	hg19_genes_exons
chr11	702622	703153	532	*	hyper	0.369500065152239	0.456521739130435	0.846052631578947	15	0.00152007295317837	chr11	702945	704131	1187	+	exon:377603	uc001lqs.4	283232	TMEM80	hg19_genes_exons
chr11	702622	703153	532	*	hyper	0.369500065152239	0.456521739130435	0.846052631578947	15	0.00152007295317837	chr11	702945	703146	202	+	exon:377612	uc010qwi.2	283232	TMEM80	hg19_genes_exons
chr11	702622	703153	532	*	hyper	0.369500065152239	0.456521739130435	0.846052631578947	15	0.00152007295317837	chr11	700708	702944	2237	+	intron:336667	uc001lqr.4	283232	TMEM80	hg19_genes_introns
chr11	702622	703153	532	*	hyper	0.369500065152239	0.456521739130435	0.846052631578947	15	0.00152007295317837	chr11	700708	702944	2237	+	intron:336671	uc001lqs.4	283232	TMEM80	hg19_genes_introns
chr11	702622	703153	532	*	hyper	0.369500065152239	0.456521739130435	0.846052631578947	15	0.00152007295317837	chr11	700213	703674	3462	+	intron:336674	uc031pya.1	283232	TMEM80	hg19_genes_introns
chr11	702622	703153	532	*	hyper	0.369500065152239	0.456521739130435	0.846052631578947	15	0.00152007295317837	chr11	700708	702944	2237	+	intron:336678	uc010qwi.2	283232	TMEM80	hg19_genes_introns
chr11	702622	703153	532	*	hyper	0.369500065152239	0.456521739130435	0.846052631578947	15	0.00152007295317837	chr11	703147	704441	1295	+	intron:336679	uc010qwi.2	283232	TMEM80	hg19_genes_introns
chr11	702622	703153	532	*	hyper	0.369500065152239	0.456521739130435	0.846052631578947	15	0.00152007295317837	chr11	703151	704131	981	+	3UTR:31842	uc001lqr.4	283232	TMEM80	hg19_genes_3UTRs
chr11	702622	703153	532	*	hyper	0.369500065152239	0.456521739130435	0.846052631578947	15	0.00152007295317837	chr11	703151	704131	981	+	3UTR:31843	uc001lqs.4	283232	TMEM80	hg19_genes_3UTRs
chr11	702622	703153	532	*	hyper	0.369500065152239	0.456521739130435	0.846052631578947	15	0.00152007295317837	chr11	701795	703794	2000	*	shelf:21876	NA	NA	NA	hg19_cpg_shelves
chr11	1662296	1662525	230	*	hyper	-0.317131674804309	0.947368421052632	0.573578595317726	9	0.00193259308543999	chr11	1662366	1662775	410	*	dnase:1113509	NA	NA	NA	hg19_custom_dnase
chr11	1662296	1662525	230	*	hyper	-0.317131674804309	0.947368421052632	0.573578595317726	9	0.00193259308543999	chr11	1502116	1785474	283359	-	intron:355411	uc001ltq.2	81532	MOB2	hg19_genes_introns
chr11	1662296	1662525	230	*	hyper	-0.317131674804309	0.947368421052632	0.573578595317726	9	0.00193259308543999	chr11	1600144	1669834	69691	*	inter:10438	NA	NA	NA	hg19_cpg_inter
chr11	1781195	1782184	990	*	hyper	0.423623680241327	0.234432234432234	0.804621848739496	17	0.0109444222005116	chr11	1780826	1781575	750	*	dnase:1113657	NA	NA	NA	hg19_custom_dnase
chr11	1781195	1782184	990	*	hyper	0.423623680241327	0.234432234432234	0.804621848739496	17	0.0109444222005116	chr11	1781606	1782395	790	*	dnase:1113658	NA	NA	NA	hg19_custom_dnase
chr11	1781195	1782184	990	*	hyper	0.423623680241327	0.234432234432234	0.804621848739496	17	0.0109444222005116	chr11	1780885	1781354	470	*	tfbs:644113	NA	NA	NA	hg19_custom_tfbs	POLR2A
chr11	1781195	1782184	990	*	hyper	0.423623680241327	0.234432234432234	0.804621848739496	17	0.0109444222005116	chr11	1781187	1781390	204	*	tfbs:644114	NA	NA	NA	hg19_custom_tfbs	SPI1
chr11	1781195	1782184	990	*	hyper	0.423623680241327	0.234432234432234	0.804621848739496	17	0.0109444222005116	chr11	1781502	1782025	524	*	tfbs:644115	NA	NA	NA	hg19_custom_tfbs	POLR2A
chr11	1781195	1782184	990	*	hyper	0.423623680241327	0.234432234432234	0.804621848739496	17	0.0109444222005116	chr11	1781516	1781971	456	*	tfbs:644116	NA	NA	NA	hg19_custom_tfbs	JUND
chr11	1781195	1782184	990	*	hyper	0.423623680241327	0.234432234432234	0.804621848739496	17	0.0109444222005116	chr11	1781528	1781967	440	*	tfbs:644117	NA	NA	NA	hg19_custom_tfbs	MYC
chr11	1781195	1782184	990	*	hyper	0.423623680241327	0.234432234432234	0.804621848739496	17	0.0109444222005116	chr11	1781591	1781910	320	*	tfbs:644118	NA	NA	NA	hg19_custom_tfbs	BACH1
chr11	1781195	1782184	990	*	hyper	0.423623680241327	0.234432234432234	0.804621848739496	17	0.0109444222005116	chr11	1781592	1781895	304	*	tfbs:644119	NA	NA	NA	hg19_custom_tfbs	FOXP2
chr11	1781195	1782184	990	*	hyper	0.423623680241327	0.234432234432234	0.804621848739496	17	0.0109444222005116	chr11	1781605	1781884	280	*	tfbs:644120	NA	NA	NA	hg19_custom_tfbs	MAFK
chr11	1781195	1782184	990	*	hyper	0.423623680241327	0.234432234432234	0.804621848739496	17	0.0109444222005116	chr11	1781607	1781962	356	*	tfbs:644121	NA	NA	NA	hg19_custom_tfbs	MAX
chr11	1781195	1782184	990	*	hyper	0.423623680241327	0.234432234432234	0.804621848739496	17	0.0109444222005116	chr11	1781609	1781888	280	*	tfbs:644122	NA	NA	NA	hg19_custom_tfbs	MAFF
chr11	1781195	1782184	990	*	hyper	0.423623680241327	0.234432234432234	0.804621848739496	17	0.0109444222005116	chr11	1781621	1782076	456	*	tfbs:644123	NA	NA	NA	hg19_custom_tfbs	CCNT2
chr11	1781195	1782184	990	*	hyper	0.423623680241327	0.234432234432234	0.804621848739496	17	0.0109444222005116	chr11	1781637	1782006	370	*	tfbs:644124	NA	NA	NA	hg19_custom_tfbs	MAZ
chr11	1781195	1782184	990	*	hyper	0.423623680241327	0.234432234432234	0.804621848739496	17	0.0109444222005116	chr11	1781637	1781992	356	*	tfbs:644125	NA	NA	NA	hg19_custom_tfbs	BCL3
chr11	1781195	1782184	990	*	hyper	0.423623680241327	0.234432234432234	0.804621848739496	17	0.0109444222005116	chr11	1781684	1781993	310	*	tfbs:644126	NA	NA	NA	hg19_custom_tfbs	BHLHE40
chr11	1781195	1782184	990	*	hyper	0.423623680241327	0.234432234432234	0.804621848739496	17	0.0109444222005116	chr11	1781795	1782058	264	*	tfbs:644127	NA	NA	NA	hg19_custom_tfbs	USF1
chr11	1781195	1782184	990	*	hyper	0.423623680241327	0.234432234432234	0.804621848739496	17	0.0109444222005116	chr11	1781877	1782392	516	*	tfbs:644128	NA	NA	NA	hg19_custom_tfbs	TFAP2C
chr11	1781195	1782184	990	*	hyper	0.423623680241327	0.234432234432234	0.804621848739496	17	0.0109444222005116	chr11	1781949	1782478	530	*	tfbs:644129	NA	NA	NA	hg19_custom_tfbs	TFAP2A
chr11	1781195	1782184	990	*	hyper	0.423623680241327	0.234432234432234	0.804621848739496	17	0.0109444222005116	chr11	1502116	1785474	283359	-	intron:355411	uc001ltq.2	81532	MOB2	hg19_genes_introns
chr11	1781195	1782184	990	*	hyper	0.423623680241327	0.234432234432234	0.804621848739496	17	0.0109444222005116	chr11	1780870	1782538	1669	-	intron:355432	uc001luc.2	1509	CTSD	hg19_genes_introns
chr11	1781195	1782184	990	*	hyper	0.423623680241327	0.234432234432234	0.804621848739496	17	0.0109444222005116	chr11	1780806	1782805	2000	*	shelf:21965	NA	NA	NA	hg19_cpg_shelves
chr11	1848243	1848844	602	*	hyper	-0.307692307692308	0.380952380952381	0.0909090909090909	18	0.000558616389232053	chr11	1847846	1848790	945	*	dnase:1113729	NA	NA	NA	hg19_custom_dnase
chr11	1848243	1848844	602	*	hyper	-0.307692307692308	0.380952380952381	0.0909090909090909	18	0.000558616389232053	chr11	1848021	1848852	832	*	tfbs:644349	NA	NA	NA	hg19_custom_tfbs	TCF7L2
chr11	1848243	1848844	602	*	hyper	-0.307692307692308	0.380952380952381	0.0909090909090909	18	0.000558616389232053	chr11	1848329	1848759	431	*	tfbs:644350	NA	NA	NA	hg19_custom_tfbs	CTCF
chr11	1848243	1848844	602	*	hyper	-0.307692307692308	0.380952380952381	0.0909090909090909	18	0.000558616389232053	chr11	1848346	1848889	544	*	tfbs:644351	NA	NA	NA	hg19_custom_tfbs	NFIC
chr11	1848243	1848844	602	*	hyper	-0.307692307692308	0.380952380952381	0.0909090909090909	18	0.000558616389232053	chr11	1848379	1848818	440	*	tfbs:644352	NA	NA	NA	hg19_custom_tfbs	TEAD4
chr11	1848243	1848844	602	*	hyper	-0.307692307692308	0.380952380952381	0.0909090909090909	18	0.000558616389232053	chr11	1848394	1848803	410	*	tfbs:644353	NA	NA	NA	hg19_custom_tfbs	MYC
chr11	1848243	1848844	602	*	hyper	-0.307692307692308	0.380952380952381	0.0909090909090909	18	0.000558616389232053	chr11	1848402	1848871	470	*	tfbs:644354	NA	NA	NA	hg19_custom_tfbs	POLR2A
chr11	1848243	1848844	602	*	hyper	-0.307692307692308	0.380952380952381	0.0909090909090909	18	0.000558616389232053	chr11	1848421	1848773	353	*	tfbs:644355	NA	NA	NA	hg19_custom_tfbs	REST
chr11	1848243	1848844	602	*	hyper	-0.307692307692308	0.380952380952381	0.0909090909090909	18	0.000558616389232053	chr11	1848463	1848800	338	*	tfbs:644356	NA	NA	NA	hg19_custom_tfbs	EP300
chr11	1848243	1848844	602	*	hyper	-0.307692307692308	0.380952380952381	0.0909090909090909	18	0.000558616389232053	chr11	1848488	1848787	300	*	tfbs:644357	NA	NA	NA	hg19_custom_tfbs	NR3C1
chr11	1848243	1848844	602	*	hyper	-0.307692307692308	0.380952380952381	0.0909090909090909	18	0.000558616389232053	chr11	1848492	1848831	340	*	tfbs:644358	NA	NA	NA	hg19_custom_tfbs	HDAC2
chr11	1848243	1848844	602	*	hyper	-0.307692307692308	0.380952380952381	0.0909090909090909	18	0.000558616389232053	chr11	1848496	1848735	240	*	tfbs:644359	NA	NA	NA	hg19_custom_tfbs	FOXA1
chr11	1848243	1848844	602	*	hyper	-0.307692307692308	0.380952380952381	0.0909090909090909	18	0.000558616389232053	chr11	1848505	1848822	318	*	tfbs:644360	NA	NA	NA	hg19_custom_tfbs	ESR1
chr11	1848243	1848844	602	*	hyper	-0.307692307692308	0.380952380952381	0.0909090909090909	18	0.000558616389232053	chr11	1848505	1848784	280	*	tfbs:644361	NA	NA	NA	hg19_custom_tfbs	CREB1
chr11	1848243	1848844	602	*	hyper	-0.307692307692308	0.380952380952381	0.0909090909090909	18	0.000558616389232053	chr11	1848510	1848785	276	*	tfbs:644362	NA	NA	NA	hg19_custom_tfbs	STAT3
chr11	1848243	1848844	602	*	hyper	-0.307692307692308	0.380952380952381	0.0909090909090909	18	0.000558616389232053	chr11	1847709	1848708	1000	+	promoter:40980	uc010qxb.1	90019	SYT8	hg19_genes_promoters
chr11	1848243	1848844	602	*	hyper	-0.307692307692308	0.380952380952381	0.0909090909090909	18	0.000558616389232053	chr11	1848709	1848858	150	+	5UTR:56994	uc010qxb.1	90019	SYT8	hg19_genes_5UTRs
chr11	1848243	1848844	602	*	hyper	-0.307692307692308	0.380952380952381	0.0909090909090909	18	0.000558616389232053	chr11	1848709	1848858	150	+	exon:378345	uc010qxb.1	90019	SYT8	hg19_genes_exons
chr11	1848243	1848844	602	*	hyper	-0.307692307692308	0.380952380952381	0.0909090909090909	18	0.000558616389232053	chr11	1848709	1848858	150	+	firstexon:40980	uc010qxb.1	90019	SYT8	hg19_genes_firstexons
chr11	1848243	1848844	602	*	hyper	-0.307692307692308	0.380952380952381	0.0909090909090909	18	0.000558616389232053	chr11	1847382	1849381	2000	*	shore:25492	NA	NA	NA	hg19_cpg_shores
chr11	1897107	1898777	1671	*	hyper	-0.366799866799867	0.860576923076923	0.233333333333333	19	0.000241135397277352	chr11	1897281	1897495	215	*	dnase:1113811	NA	NA	NA	hg19_custom_dnase
chr11	1897107	1898777	1671	*	hyper	-0.366799866799867	0.860576923076923	0.233333333333333	19	0.000241135397277352	chr11	1897506	1897970	465	*	dnase:1113812	NA	NA	NA	hg19_custom_dnase
chr11	1897107	1898777	1671	*	hyper	-0.366799866799867	0.860576923076923	0.233333333333333	19	0.000241135397277352	chr11	1898101	1898375	275	*	dnase:1113813	NA	NA	NA	hg19_custom_dnase
chr11	1897107	1898777	1671	*	hyper	-0.366799866799867	0.860576923076923	0.233333333333333	19	0.000241135397277352	chr11	1898426	1899495	1070	*	dnase:1113814	NA	NA	NA	hg19_custom_dnase
chr11	1897107	1898777	1671	*	hyper	-0.366799866799867	0.860576923076923	0.233333333333333	19	0.000241135397277352	chr11	1897587	1897990	404	*	tfbs:644680	NA	NA	NA	hg19_custom_tfbs	ZBTB7A
chr11	1897107	1898777	1671	*	hyper	-0.366799866799867	0.860576923076923	0.233333333333333	19	0.000241135397277352	chr11	1897600	1898023	424	*	tfbs:644681	NA	NA	NA	hg19_custom_tfbs	CTCF
chr11	1897107	1898777	1671	*	hyper	-0.366799866799867	0.860576923076923	0.233333333333333	19	0.000241135397277352	chr11	1897621	1897990	370	*	tfbs:644682	NA	NA	NA	hg19_custom_tfbs	MAZ
chr11	1897107	1898777	1671	*	hyper	-0.366799866799867	0.860576923076923	0.233333333333333	19	0.000241135397277352	chr11	1897650	1897957	308	*	tfbs:644683	NA	NA	NA	hg19_custom_tfbs	ZNF143
chr11	1897107	1898777	1671	*	hyper	-0.366799866799867	0.860576923076923	0.233333333333333	19	0.000241135397277352	chr11	1897675	1897944	270	*	tfbs:644684	NA	NA	NA	hg19_custom_tfbs	SMC3
chr11	1897107	1898777	1671	*	hyper	-0.366799866799867	0.860576923076923	0.233333333333333	19	0.000241135397277352	chr11	1897689	1897961	273	*	tfbs:644685	NA	NA	NA	hg19_custom_tfbs	RAD21
chr11	1897107	1898777	1671	*	hyper	-0.366799866799867	0.860576923076923	0.233333333333333	19	0.000241135397277352	chr11	1897712	1897881	170	*	tfbs:644686	NA	NA	NA	hg19_custom_tfbs	CTCFL
chr11	1897107	1898777	1671	*	hyper	-0.366799866799867	0.860576923076923	0.233333333333333	19	0.000241135397277352	chr11	1898051	1898366	316	*	tfbs:644687	NA	NA	NA	hg19_custom_tfbs	EP300
chr11	1897107	1898777	1671	*	hyper	-0.366799866799867	0.860576923076923	0.233333333333333	19	0.000241135397277352	chr11	1898470	1898601	132	*	tfbs:644688	NA	NA	NA	hg19_custom_tfbs	JUND
chr11	1897107	1898777	1671	*	hyper	-0.366799866799867	0.860576923076923	0.233333333333333	19	0.000241135397277352	chr11	1898472	1898601	130	*	tfbs:644689	NA	NA	NA	hg19_custom_tfbs	FOSL2
chr11	1897107	1898777	1671	*	hyper	-0.366799866799867	0.860576923076923	0.233333333333333	19	0.000241135397277352	chr11	1898686	1899235	550	*	tfbs:644690	NA	NA	NA	hg19_custom_tfbs	POLR2A
chr11	1897107	1898777	1671	*	hyper	-0.366799866799867	0.860576923076923	0.233333333333333	19	0.000241135397277352	chr11	1898762	1899097	336	*	tfbs:644691	NA	NA	NA	hg19_custom_tfbs	MAX
chr11	1897107	1898777	1671	*	hyper	-0.366799866799867	0.860576923076923	0.233333333333333	19	0.000241135397277352	chr11	1898766	1899061	296	*	tfbs:644692	NA	NA	NA	hg19_custom_tfbs	BHLHE40
chr11	1897107	1898777	1671	*	hyper	-0.366799866799867	0.860576923076923	0.233333333333333	19	0.000241135397277352	chr11	1874428	1901316	26889	+	intron:337394	uc001lui.3	4046	LSP1	hg19_genes_introns
chr11	1897107	1898777	1671	*	hyper	-0.366799866799867	0.860576923076923	0.233333333333333	19	0.000241135397277352	chr11	1888142	1901316	13175	+	intron:337405	uc001luj.3	4046	LSP1	hg19_genes_introns
chr11	1897107	1898777	1671	*	hyper	-0.366799866799867	0.860576923076923	0.233333333333333	19	0.000241135397277352	chr11	1890217	1901316	11100	+	intron:337415	uc001luk.3	4046	LSP1	hg19_genes_introns
chr11	1897107	1898777	1671	*	hyper	-0.366799866799867	0.860576923076923	0.233333333333333	19	0.000241135397277352	chr11	1892643	1901316	8674	+	intron:337425	uc001lul.3	4046	LSP1	hg19_genes_introns
chr11	1897107	1898777	1671	*	hyper	-0.366799866799867	0.860576923076923	0.233333333333333	19	0.000241135397277352	chr11	1892204	1901316	9113	+	intron:337435	uc001lum.3	4046	LSP1	hg19_genes_introns
chr11	1897107	1898777	1671	*	hyper	-0.366799866799867	0.860576923076923	0.233333333333333	19	0.000241135397277352	chr11	1896557	1899078	2522	*	inter:10444	NA	NA	NA	hg19_cpg_inter
chr11	1947725	1948442	718	*	hyper	0.428571428571429	0.105263157894737	0.619047619047619	18	0.000725231792191388	chr11	1947841	1948235	395	*	dnase:1113873	NA	NA	NA	hg19_custom_dnase
chr11	1947725	1948442	718	*	hyper	0.428571428571429	0.105263157894737	0.619047619047619	18	0.000725231792191388	chr11	1948266	1948930	665	*	dnase:1113874	NA	NA	NA	hg19_custom_dnase
chr11	1947725	1948442	718	*	hyper	0.428571428571429	0.105263157894737	0.619047619047619	18	0.000725231792191388	chr11	1947557	1947946	390	*	tfbs:644776	NA	NA	NA	hg19_custom_tfbs	MAX
chr11	1947725	1948442	718	*	hyper	0.428571428571429	0.105263157894737	0.619047619047619	18	0.000725231792191388	chr11	1947710	1947962	253	*	tfbs:644777	NA	NA	NA	hg19_custom_tfbs	E2F6
chr11	1947725	1948442	718	*	hyper	0.428571428571429	0.105263157894737	0.619047619047619	18	0.000725231792191388	chr11	1947839	1948153	315	*	tfbs:644778	NA	NA	NA	hg19_custom_tfbs	ZNF263
chr11	1947725	1948442	718	*	hyper	0.428571428571429	0.105263157894737	0.619047619047619	18	0.000725231792191388	chr11	1947925	1947939	15	+	exon:378468	uc001luo.4	7140	TNNT3	hg19_genes_exons
chr11	1947725	1948442	718	*	hyper	0.428571428571429	0.105263157894737	0.619047619047619	18	0.000725231792191388	chr11	1947925	1947939	15	+	exon:378500	uc001luq.4	7140	TNNT3	hg19_genes_exons
chr11	1947725	1948442	718	*	hyper	0.428571428571429	0.105263157894737	0.619047619047619	18	0.000725231792191388	chr11	1947925	1947939	15	+	exon:378515	uc001luu.4	7140	TNNT3	hg19_genes_exons
chr11	1947725	1948442	718	*	hyper	0.428571428571429	0.105263157894737	0.619047619047619	18	0.000725231792191388	chr11	1947925	1947939	15	+	exon:378531	uc001luw.4	7140	TNNT3	hg19_genes_exons
chr11	1947725	1948442	718	*	hyper	0.428571428571429	0.105263157894737	0.619047619047619	18	0.000725231792191388	chr11	1947925	1947939	15	+	exon:378545	uc001lur.3	7140	TNNT3	hg19_genes_exons
chr11	1947725	1948442	718	*	hyper	0.428571428571429	0.105263157894737	0.619047619047619	18	0.000725231792191388	chr11	1947925	1947939	15	+	exon:378587	uc001lus.1	7140	TNNT3	hg19_genes_exons
chr11	1947725	1948442	718	*	hyper	0.428571428571429	0.105263157894737	0.619047619047619	18	0.000725231792191388	chr11	1947925	1947939	15	+	exon:378596	uc001lut.1	7140	TNNT3	hg19_genes_exons
chr11	1947725	1948442	718	*	hyper	0.428571428571429	0.105263157894737	0.619047619047619	18	0.000725231792191388	chr11	1947712	1955607	7896	+	intron:337451	uc001lun.2	7140	TNNT3	hg19_genes_introns
chr11	1947725	1948442	718	*	hyper	0.428571428571429	0.105263157894737	0.619047619047619	18	0.000725231792191388	chr11	1946347	1947924	1578	+	intron:337458	uc001luo.4	7140	TNNT3	hg19_genes_introns
chr11	1947725	1948442	718	*	hyper	0.428571428571429	0.105263157894737	0.619047619047619	18	0.000725231792191388	chr11	1947940	1951039	3100	+	intron:337459	uc001luo.4	7140	TNNT3	hg19_genes_introns
chr11	1947725	1948442	718	*	hyper	0.428571428571429	0.105263157894737	0.619047619047619	18	0.000725231792191388	chr11	1947712	1951039	3328	+	intron:337474	uc001lup.4	7140	TNNT3	hg19_genes_introns
chr11	1947725	1948442	718	*	hyper	0.428571428571429	0.105263157894737	0.619047619047619	18	0.000725231792191388	chr11	1946347	1947924	1578	+	intron:337488	uc001luq.4	7140	TNNT3	hg19_genes_introns
chr11	1947725	1948442	718	*	hyper	0.428571428571429	0.105263157894737	0.619047619047619	18	0.000725231792191388	chr11	1947940	1951039	3100	+	intron:337489	uc001luq.4	7140	TNNT3	hg19_genes_introns
chr11	1947725	1948442	718	*	hyper	0.428571428571429	0.105263157894737	0.619047619047619	18	0.000725231792191388	chr11	1946347	1947924	1578	+	intron:337502	uc001luu.4	7140	TNNT3	hg19_genes_introns
chr11	1947725	1948442	718	*	hyper	0.428571428571429	0.105263157894737	0.619047619047619	18	0.000725231792191388	chr11	1947940	1950349	2410	+	intron:337503	uc001luu.4	7140	TNNT3	hg19_genes_introns
chr11	1947725	1948442	718	*	hyper	0.428571428571429	0.105263157894737	0.619047619047619	18	0.000725231792191388	chr11	1946347	1947924	1578	+	intron:337517	uc001luw.4	7140	TNNT3	hg19_genes_introns
chr11	1947725	1948442	718	*	hyper	0.428571428571429	0.105263157894737	0.619047619047619	18	0.000725231792191388	chr11	1947940	1951039	3100	+	intron:337518	uc001luw.4	7140	TNNT3	hg19_genes_introns
chr11	1947725	1948442	718	*	hyper	0.428571428571429	0.105263157894737	0.619047619047619	18	0.000725231792191388	chr11	1946347	1947924	1578	+	intron:337530	uc001lur.3	7140	TNNT3	hg19_genes_introns
chr11	1947725	1948442	718	*	hyper	0.428571428571429	0.105263157894737	0.619047619047619	18	0.000725231792191388	chr11	1947940	1951039	3100	+	intron:337531	uc001lur.3	7140	TNNT3	hg19_genes_introns
chr11	1947725	1948442	718	*	hyper	0.428571428571429	0.105263157894737	0.619047619047619	18	0.000725231792191388	chr11	1947712	1951039	3328	+	intron:337545	uc010qxf.2	7140	TNNT3	hg19_genes_introns
chr11	1947725	1948442	718	*	hyper	0.428571428571429	0.105263157894737	0.619047619047619	18	0.000725231792191388	chr11	1946347	1951039	4693	+	intron:337555	uc010qxg.2	7140	TNNT3	hg19_genes_introns
chr11	1947725	1948442	718	*	hyper	0.428571428571429	0.105263157894737	0.619047619047619	18	0.000725231792191388	chr11	1947712	1947924	213	+	intron:337569	uc001lus.1	7140	TNNT3	hg19_genes_introns
chr11	1947725	1948442	718	*	hyper	0.428571428571429	0.105263157894737	0.619047619047619	18	0.000725231792191388	chr11	1947940	1951039	3100	+	intron:337570	uc001lus.1	7140	TNNT3	hg19_genes_introns
chr11	1947725	1948442	718	*	hyper	0.428571428571429	0.105263157894737	0.619047619047619	18	0.000725231792191388	chr11	1947712	1947924	213	+	intron:337577	uc001lut.1	7140	TNNT3	hg19_genes_introns
chr11	1947725	1948442	718	*	hyper	0.428571428571429	0.105263157894737	0.619047619047619	18	0.000725231792191388	chr11	1947940	1950349	2410	+	intron:337578	uc001lut.1	7140	TNNT3	hg19_genes_introns
chr11	1947725	1948442	718	*	hyper	0.428571428571429	0.105263157894737	0.619047619047619	18	0.000725231792191388	chr11	1946347	1951039	4693	+	intron:337584	uc031pyd.1	7140	TNNT3	hg19_genes_introns
chr11	1947725	1948442	718	*	hyper	0.428571428571429	0.105263157894737	0.619047619047619	18	0.000725231792191388	chr11	1947532	1947958	427	*	island:13959	NA	NA	NA	hg19_cpg_islands
chr11	1947725	1948442	718	*	hyper	0.428571428571429	0.105263157894737	0.619047619047619	18	0.000725231792191388	chr11	1947959	1948915	957	*	shore:25498	NA	NA	NA	hg19_cpg_shores
chr11	2387162	2388237	1076	*	hyper	-0.319707371194785	0.468013468013468	0.155	19	5.09895e+09	chr11	2387061	2387255	195	*	dnase:1114529	NA	NA	NA	hg19_custom_dnase
chr11	2387162	2388237	1076	*	hyper	-0.319707371194785	0.468013468013468	0.155	19	5.09895e+09	chr11	2387541	2387835	295	*	dnase:1114530	NA	NA	NA	hg19_custom_dnase
chr11	2387162	2388237	1076	*	hyper	-0.319707371194785	0.468013468013468	0.155	19	5.09895e+09	chr11	2387906	2388155	250	*	dnase:1114531	NA	NA	NA	hg19_custom_dnase
chr11	2387162	2388237	1076	*	hyper	-0.319707371194785	0.468013468013468	0.155	19	5.09895e+09	chr11	2387866	2388304	439	*	tfbs:645968	NA	NA	NA	hg19_custom_tfbs	CTCF
chr11	2387162	2388237	1076	*	hyper	-0.319707371194785	0.468013468013468	0.155	19	5.09895e+09	chr11	2387875	2388244	370	*	tfbs:645969	NA	NA	NA	hg19_custom_tfbs	MAZ
chr11	2387162	2388237	1076	*	hyper	-0.319707371194785	0.468013468013468	0.155	19	5.09895e+09	chr11	2387969	2388138	170	*	tfbs:645970	NA	NA	NA	hg19_custom_tfbs	CTCFL
chr11	2387162	2388237	1076	*	hyper	-0.319707371194785	0.468013468013468	0.155	19	5.09895e+09	chr11	2356250	2398815	42566	-	intron:355568	uc001lwe.3	NA	NA	hg19_genes_introns
chr11	2387162	2388237	1076	*	hyper	-0.319707371194785	0.468013468013468	0.155	19	5.09895e+09	chr11	2296933	2394223	97291	*	inter:10453	NA	NA	NA	hg19_cpg_inter
chr11	2402079	2402869	791	*	hyper	0.332720588235294	0.517857142857143	0.921538461538462	19	0.000367908320783161	chr11	2402106	2402535	430	*	dnase:1114554	NA	NA	NA	hg19_custom_dnase
chr11	2402079	2402869	791	*	hyper	0.332720588235294	0.517857142857143	0.921538461538462	19	0.000367908320783161	chr11	2402721	2402870	150	*	dnase:1114555	NA	NA	NA	hg19_custom_dnase
chr11	2402079	2402869	791	*	hyper	0.332720588235294	0.517857142857143	0.921538461538462	19	0.000367908320783161	chr11	2401871	2402350	480	*	tfbs:646004	NA	NA	NA	hg19_custom_tfbs	POLR2A
chr11	2402079	2402869	791	*	hyper	0.332720588235294	0.517857142857143	0.921538461538462	19	0.000367908320783161	chr11	2402000	2402435	436	*	tfbs:646005	NA	NA	NA	hg19_custom_tfbs	MXI1
chr11	2402079	2402869	791	*	hyper	0.332720588235294	0.517857142857143	0.921538461538462	19	0.000367908320783161	chr11	2402007	2402406	400	*	tfbs:646006	NA	NA	NA	hg19_custom_tfbs	WRNIP1
chr11	2402079	2402869	791	*	hyper	0.332720588235294	0.517857142857143	0.921538461538462	19	0.000367908320783161	chr11	2402046	2402455	410	*	tfbs:646007	NA	NA	NA	hg19_custom_tfbs	TBL1XR1
chr11	2402079	2402869	791	*	hyper	0.332720588235294	0.517857142857143	0.921538461538462	19	0.000367908320783161	chr11	2402092	2402421	330	*	tfbs:646008	NA	NA	NA	hg19_custom_tfbs	BHLHE40
chr11	2402079	2402869	791	*	hyper	0.332720588235294	0.517857142857143	0.921538461538462	19	0.000367908320783161	chr11	2402098	2402373	276	*	tfbs:646009	NA	NA	NA	hg19_custom_tfbs	MAX
chr11	2402079	2402869	791	*	hyper	0.332720588235294	0.517857142857143	0.921538461538462	19	0.000367908320783161	chr11	2402110	2402531	422	*	tfbs:646010	NA	NA	NA	hg19_custom_tfbs	RELA
chr11	2402079	2402869	791	*	hyper	0.332720588235294	0.517857142857143	0.921538461538462	19	0.000367908320783161	chr11	2402136	2402571	436	*	tfbs:646011	NA	NA	NA	hg19_custom_tfbs	MAZ
chr11	2402079	2402869	791	*	hyper	0.332720588235294	0.517857142857143	0.921538461538462	19	0.000367908320783161	chr11	2402140	2402449	310	*	tfbs:646012	NA	NA	NA	hg19_custom_tfbs	NR3C1
chr11	2402079	2402869	791	*	hyper	0.332720588235294	0.517857142857143	0.921538461538462	19	0.000367908320783161	chr11	2402159	2402462	304	*	tfbs:646013	NA	NA	NA	hg19_custom_tfbs	FOXP2
chr11	2402079	2402869	791	*	hyper	0.332720588235294	0.517857142857143	0.921538461538462	19	0.000367908320783161	chr11	2402172	2402340	169	*	tfbs:646014	NA	NA	NA	hg19_custom_tfbs	ELF1
chr11	2402079	2402869	791	*	hyper	0.332720588235294	0.517857142857143	0.921538461538462	19	0.000367908320783161	chr11	2402196	2402459	264	*	tfbs:646015	NA	NA	NA	hg19_custom_tfbs	EBF1
chr11	2402079	2402869	791	*	hyper	0.332720588235294	0.517857142857143	0.921538461538462	19	0.000367908320783161	chr11	2402257	2402539	283	*	tfbs:646016	NA	NA	NA	hg19_custom_tfbs	RUNX3
chr11	2402079	2402869	791	*	hyper	0.332720588235294	0.517857142857143	0.921538461538462	19	0.000367908320783161	chr11	2402267	2402636	370	*	tfbs:646017	NA	NA	NA	hg19_custom_tfbs	REST
chr11	2402079	2402869	791	*	hyper	0.332720588235294	0.517857142857143	0.921538461538462	19	0.000367908320783161	chr11	2402305	2402517	213	*	tfbs:646018	NA	NA	NA	hg19_custom_tfbs	SPI1
chr11	2402079	2402869	791	*	hyper	0.332720588235294	0.517857142857143	0.921538461538462	19	0.000367908320783161	chr11	2402364	2402623	260	*	tfbs:646019	NA	NA	NA	hg19_custom_tfbs	CTCF
chr11	2402079	2402869	791	*	hyper	0.332720588235294	0.517857142857143	0.921538461538462	19	0.000367908320783161	chr11	2402009	2402516	508	*	enhancer:9406	NA	NA	NA	hg19_enhancers_fantom
chr11	2402079	2402869	791	*	hyper	0.332720588235294	0.517857142857143	0.921538461538462	19	0.000367908320783161	chr11	2400223	2404222	4000	-	1to5kb:43346	uc001lwe.3	NA	NA	hg19_genes_1to5kb
chr11	2402079	2402869	791	*	hyper	0.332720588235294	0.517857142857143	0.921538461538462	19	0.000367908320783161	chr11	2398846	2411641	12796	+	intron:337654	uc001lwf.1	975	CD81	hg19_genes_introns
chr11	2402079	2402869	791	*	hyper	0.332720588235294	0.517857142857143	0.921538461538462	19	0.000367908320783161	chr11	2401599	2404711	3113	*	shelf:21996	NA	NA	NA	hg19_cpg_shelves
chr11	2532834	2533370	537	*	hyper	0.351648351648352	0.25	0.68	8	0.0213077106716282	chr11	2532666	2533075	410	*	dnase:1114720	NA	NA	NA	hg19_custom_dnase
chr11	2532834	2533370	537	*	hyper	0.351648351648352	0.25	0.68	8	0.0213077106716282	chr11	2533101	2533375	275	*	dnase:1114721	NA	NA	NA	hg19_custom_dnase
chr11	2532834	2533370	537	*	hyper	0.351648351648352	0.25	0.68	8	0.0213077106716282	chr11	2466715	2542708	75994	+	intron:337667	uc009ydo.1	3784	KCNQ1	hg19_genes_introns
chr11	2532834	2533370	537	*	hyper	0.351648351648352	0.25	0.68	8	0.0213077106716282	chr11	2466715	2549157	82443	+	intron:337669	uc001lwn.3	3784	KCNQ1	hg19_genes_introns
chr11	2532834	2533370	537	*	hyper	0.351648351648352	0.25	0.68	8	0.0213077106716282	chr11	2482945	2549157	66213	+	intron:337684	uc009ydp.2	3784	KCNQ1	hg19_genes_introns
chr11	2532834	2533370	537	*	hyper	0.351648351648352	0.25	0.68	8	0.0213077106716282	chr11	2482945	2549157	66213	+	intron:337696	uc001lwo.4	3784	KCNQ1	hg19_genes_introns
chr11	2532834	2533370	537	*	hyper	0.351648351648352	0.25	0.68	8	0.0213077106716282	chr11	2470819	2550103	79285	*	inter:10457	NA	NA	NA	hg19_cpg_inter
chr11	11641787	11642190	404	*	hyper	0.313629137158549	0.0686936936936937	0.373847926267281	15	0.0013829730625202	chr11	11641761	11642450	690	*	dnase:1121994	NA	NA	NA	hg19_custom_dnase
chr11	11641787	11642190	404	*	hyper	0.313629137158549	0.0686936936936937	0.373847926267281	15	0.0013829730625202	chr11	11641696	11641971	276	*	tfbs:663519	NA	NA	NA	hg19_custom_tfbs	SPI1
chr11	11641787	11642190	404	*	hyper	0.313629137158549	0.0686936936936937	0.373847926267281	15	0.0013829730625202	chr11	11641749	11642410	662	*	tfbs:663520	NA	NA	NA	hg19_custom_tfbs	E2F1
chr11	11641787	11642190	404	*	hyper	0.313629137158549	0.0686936936936937	0.373847926267281	15	0.0013829730625202	chr11	11641832	11644000	2169	*	tfbs:663521	NA	NA	NA	hg19_custom_tfbs	POLR2A
chr11	11641787	11642190	404	*	hyper	0.313629137158549	0.0686936936936937	0.373847926267281	15	0.0013829730625202	chr11	11641916	11643505	1590	*	tfbs:663522	NA	NA	NA	hg19_custom_tfbs	EZH2
chr11	11641787	11642190	404	*	hyper	0.313629137158549	0.0686936936936937	0.373847926267281	15	0.0013829730625202	chr11	11641954	11642629	676	*	tfbs:663523	NA	NA	NA	hg19_custom_tfbs	KAP1
chr11	11641787	11642190	404	*	hyper	0.313629137158549	0.0686936936936937	0.373847926267281	15	0.0013829730625202	chr11	11642028	11642351	324	*	tfbs:663524	NA	NA	NA	hg19_custom_tfbs	REST
chr11	11641787	11642190	404	*	hyper	0.313629137158549	0.0686936936936937	0.373847926267281	15	0.0013829730625202	chr11	11642084	11642399	316	*	tfbs:663525	NA	NA	NA	hg19_custom_tfbs	STAT3
chr11	11641787	11642190	404	*	hyper	0.313629137158549	0.0686936936936937	0.373847926267281	15	0.0013829730625202	chr11	11641692	11641934	243	*	enhancer:9656	NA	NA	NA	hg19_enhancers_fantom
chr11	11641787	11642190	404	*	hyper	0.313629137158549	0.0686936936936937	0.373847926267281	15	0.0013829730625202	chr11	11470484	11642905	172422	-	intron:357407	uc001mjo.2	374378	GALNT18	hg19_genes_introns
chr11	11641787	11642190	404	*	hyper	0.313629137158549	0.0686936936936937	0.373847926267281	15	0.0013829730625202	chr11	11642122	11643819	1698	*	island:14091	NA	NA	NA	hg19_cpg_islands
chr11	11641787	11642190	404	*	hyper	0.313629137158549	0.0686936936936937	0.373847926267281	15	0.0013829730625202	chr11	11640122	11642121	2000	*	shore:25743	NA	NA	NA	hg19_cpg_shores
chr11	12849877	12850965	1089	*	hyper	0.364802631578947	0.0611111111111111	0.667279411764706	13	0.00503116828642435	chr11	12849481	12850195	715	*	dnase:1123229	NA	NA	NA	hg19_custom_dnase
chr11	12849877	12850965	1089	*	hyper	0.364802631578947	0.0611111111111111	0.667279411764706	13	0.00503116828642435	chr11	12850286	12850435	150	*	dnase:1123230	NA	NA	NA	hg19_custom_dnase
chr11	12849877	12850965	1089	*	hyper	0.364802631578947	0.0611111111111111	0.667279411764706	13	0.00503116828642435	chr11	12850621	12850970	350	*	dnase:1123231	NA	NA	NA	hg19_custom_dnase
chr11	12849877	12850965	1089	*	hyper	0.364802631578947	0.0611111111111111	0.667279411764706	13	0.00503116828642435	chr11	12849256	12850112	857	*	tfbs:667041	NA	NA	NA	hg19_custom_tfbs	SIN3AK20
chr11	12849877	12850965	1089	*	hyper	0.364802631578947	0.0611111111111111	0.667279411764706	13	0.00503116828642435	chr11	12849377	12849896	520	*	tfbs:667042	NA	NA	NA	hg19_custom_tfbs	ETS1
chr11	12849877	12850965	1089	*	hyper	0.364802631578947	0.0611111111111111	0.667279411764706	13	0.00503116828642435	chr11	12849391	12850046	656	*	tfbs:667043	NA	NA	NA	hg19_custom_tfbs	E2F1
chr11	12849877	12850965	1089	*	hyper	0.364802631578947	0.0611111111111111	0.667279411764706	13	0.00503116828642435	chr11	12849464	12850350	887	*	tfbs:667044	NA	NA	NA	hg19_custom_tfbs	RBBP5
chr11	12849877	12850965	1089	*	hyper	0.364802631578947	0.0611111111111111	0.667279411764706	13	0.00503116828642435	chr11	12849493	12850201	709	*	tfbs:667045	NA	NA	NA	hg19_custom_tfbs	TAF1
chr11	12849877	12850965	1089	*	hyper	0.364802631578947	0.0611111111111111	0.667279411764706	13	0.00503116828642435	chr11	12849503	12850311	809	*	tfbs:667047	NA	NA	NA	hg19_custom_tfbs	POLR2A
chr11	12849877	12850965	1089	*	hyper	0.364802631578947	0.0611111111111111	0.667279411764706	13	0.00503116828642435	chr11	12849507	12850381	875	*	tfbs:667048	NA	NA	NA	hg19_custom_tfbs	KAP1
chr11	12849877	12850965	1089	*	hyper	0.364802631578947	0.0611111111111111	0.667279411764706	13	0.00503116828642435	chr11	12849555	12850078	524	*	tfbs:667050	NA	NA	NA	hg19_custom_tfbs	HDAC1
chr11	12849877	12850965	1089	*	hyper	0.364802631578947	0.0611111111111111	0.667279411764706	13	0.00503116828642435	chr11	12849617	12850016	400	*	tfbs:667051	NA	NA	NA	hg19_custom_tfbs	FOS
chr11	12849877	12850965	1089	*	hyper	0.364802631578947	0.0611111111111111	0.667279411764706	13	0.00503116828642435	chr11	12849628	12850251	624	*	tfbs:667052	NA	NA	NA	hg19_custom_tfbs	PHF8
chr11	12849877	12850965	1089	*	hyper	0.364802631578947	0.0611111111111111	0.667279411764706	13	0.00503116828642435	chr11	12849647	12850007	361	*	tfbs:667053	NA	NA	NA	hg19_custom_tfbs	CTCF
chr11	12849877	12850965	1089	*	hyper	0.364802631578947	0.0611111111111111	0.667279411764706	13	0.00503116828642435	chr11	12849696	12850239	544	*	tfbs:667054	NA	NA	NA	hg19_custom_tfbs	NFIC
chr11	12849877	12850965	1089	*	hyper	0.364802631578947	0.0611111111111111	0.667279411764706	13	0.00503116828642435	chr11	12849807	12850264	458	*	tfbs:667055	NA	NA	NA	hg19_custom_tfbs	TBP
chr11	12849877	12850965	1089	*	hyper	0.364802631578947	0.0611111111111111	0.667279411764706	13	0.00503116828642435	chr11	12849871	12850180	310	*	tfbs:667056	NA	NA	NA	hg19_custom_tfbs	IRF1
chr11	12849877	12850965	1089	*	hyper	0.364802631578947	0.0611111111111111	0.667279411764706	13	0.00503116828642435	chr11	12849902	12850145	244	*	tfbs:667057	NA	NA	NA	hg19_custom_tfbs	EGR1
chr11	12849877	12850965	1089	*	hyper	0.364802631578947	0.0611111111111111	0.667279411764706	13	0.00503116828642435	chr11	12849911	12850154	244	*	tfbs:667058	NA	NA	NA	hg19_custom_tfbs	SIX5
chr11	12849877	12850965	1089	*	hyper	0.364802631578947	0.0611111111111111	0.667279411764706	13	0.00503116828642435	chr11	12849917	12850226	310	*	tfbs:667059	NA	NA	NA	hg19_custom_tfbs	E2F4
chr11	12849877	12850965	1089	*	hyper	0.364802631578947	0.0611111111111111	0.667279411764706	13	0.00503116828642435	chr11	12849926	12850249	324	*	tfbs:667060	NA	NA	NA	hg19_custom_tfbs	NFYA
chr11	12849877	12850965	1089	*	hyper	0.364802631578947	0.0611111111111111	0.667279411764706	13	0.00503116828642435	chr11	12849946	12850269	324	*	tfbs:667061	NA	NA	NA	hg19_custom_tfbs	SP1
chr11	12849877	12850965	1089	*	hyper	0.364802631578947	0.0611111111111111	0.667279411764706	13	0.00503116828642435	chr11	12849977	12850260	284	*	tfbs:667062	NA	NA	NA	hg19_custom_tfbs	FOXA1
chr11	12849877	12850965	1089	*	hyper	0.364802631578947	0.0611111111111111	0.667279411764706	13	0.00503116828642435	chr11	12850025	12850167	143	*	tfbs:667063	NA	NA	NA	hg19_custom_tfbs	FOXA2
chr11	12849877	12850965	1089	*	hyper	0.364802631578947	0.0611111111111111	0.667279411764706	13	0.00503116828642435	chr11	12850729	12851064	336	*	tfbs:667064	NA	NA	NA	hg19_custom_tfbs	SP1
chr11	12849877	12850965	1089	*	hyper	0.364802631578947	0.0611111111111111	0.667279411764706	13	0.00503116828642435	chr11	12850743	12851039	297	*	tfbs:667065	NA	NA	NA	hg19_custom_tfbs	FOXA1
chr11	12849877	12850965	1089	*	hyper	0.364802631578947	0.0611111111111111	0.667279411764706	13	0.00503116828642435	chr11	12849668	12849882	215	+	exon:380465	uc009ygk.3	7003	TEAD1	hg19_genes_exons
chr11	12849877	12850965	1089	*	hyper	0.364802631578947	0.0611111111111111	0.667279411764706	13	0.00503116828642435	chr11	12849668	12849882	215	+	firstexon:41255	uc009ygk.3	7003	TEAD1	hg19_genes_firstexons
chr11	12849877	12850965	1089	*	hyper	0.364802631578947	0.0611111111111111	0.667279411764706	13	0.00503116828642435	chr11	12785982	12883796	97815	+	intron:339185	uc021qdx.1	7003	TEAD1	hg19_genes_introns
chr11	12849877	12850965	1089	*	hyper	0.364802631578947	0.0611111111111111	0.667279411764706	13	0.00503116828642435	chr11	12849883	12883796	33914	+	intron:339195	uc009ygk.3	7003	TEAD1	hg19_genes_introns
chr11	12849877	12850965	1089	*	hyper	0.364802631578947	0.0611111111111111	0.667279411764706	13	0.00503116828642435	chr11	12700982	13026330	325349	*	inter:10545	NA	NA	NA	hg19_cpg_inter
chr11	19735988	19736388	401	*	hyper	0.378473945409429	0.137770897832817	0.534618410700236	11	0.00457110846161922	chr11	19736001	19736895	895	*	dnase:1128518	NA	NA	NA	hg19_custom_dnase
chr11	19735988	19736388	401	*	hyper	0.378473945409429	0.137770897832817	0.534618410700236	11	0.00457110846161922	chr11	19735520	19737367	1848	*	tfbs:677254	NA	NA	NA	hg19_custom_tfbs	POLR2A
chr11	19735988	19736388	401	*	hyper	0.378473945409429	0.137770897832817	0.534618410700236	11	0.00457110846161922	chr11	19735915	19736267	353	*	tfbs:677256	NA	NA	NA	hg19_custom_tfbs	CTCF
chr11	19735988	19736388	401	*	hyper	0.378473945409429	0.137770897832817	0.534618410700236	11	0.00457110846161922	chr11	19735939	19736294	356	*	tfbs:677257	NA	NA	NA	hg19_custom_tfbs	SIN3AK20
chr11	19735988	19736388	401	*	hyper	0.378473945409429	0.137770897832817	0.534618410700236	11	0.00457110846161922	chr11	19735972	19736281	310	*	tfbs:677258	NA	NA	NA	hg19_custom_tfbs	TAF1
chr11	19735988	19736388	401	*	hyper	0.378473945409429	0.137770897832817	0.534618410700236	11	0.00457110846161922	chr11	19736018	19736372	355	*	tfbs:677259	NA	NA	NA	hg19_custom_tfbs	YY1
chr11	19735988	19736388	401	*	hyper	0.378473945409429	0.137770897832817	0.534618410700236	11	0.00457110846161922	chr11	19736162	19736544	383	*	tfbs:677260	NA	NA	NA	hg19_custom_tfbs	NFYB
chr11	19735988	19736388	401	*	hyper	0.378473945409429	0.137770897832817	0.534618410700236	11	0.00457110846161922	chr11	19736190	19736405	216	*	tfbs:677261	NA	NA	NA	hg19_custom_tfbs	RAD21
chr11	19735988	19736388	401	*	hyper	0.378473945409429	0.137770897832817	0.534618410700236	11	0.00457110846161922	chr11	19736219	19737218	1000	-	promoter:43741	uc010rdl.2	100126784	LOC100126784	hg19_genes_promoters
chr11	19735988	19736388	401	*	hyper	0.378473945409429	0.137770897832817	0.534618410700236	11	0.00457110846161922	chr11	19736048	19736218	171	-	5UTR:60879	uc010rdl.2	100126784	LOC100126784	hg19_genes_5UTRs
chr11	19735988	19736388	401	*	hyper	0.378473945409429	0.137770897832817	0.534618410700236	11	0.00457110846161922	chr11	19732480	19736218	3739	-	exon:402266	uc010rdl.2	100126784	LOC100126784	hg19_genes_exons
chr11	19735988	19736388	401	*	hyper	0.378473945409429	0.137770897832817	0.534618410700236	11	0.00457110846161922	chr11	19732480	19736218	3739	-	firstexon:43741	uc010rdl.2	100126784	LOC100126784	hg19_genes_firstexons
chr11	19735988	19736388	401	*	hyper	0.378473945409429	0.137770897832817	0.534618410700236	11	0.00457110846161922	chr11	19372575	19854029	481455	+	intron:339877	uc001mpp.3	89797	NAV2	hg19_genes_introns
chr11	19735988	19736388	401	*	hyper	0.378473945409429	0.137770897832817	0.534618410700236	11	0.00457110846161922	chr11	19735509	19854029	118521	+	intron:339914	uc001mpr.4	89797	NAV2	hg19_genes_introns
chr11	19735988	19736388	401	*	hyper	0.378473945409429	0.137770897832817	0.534618410700236	11	0.00457110846161922	chr11	19735509	19854029	118521	+	intron:339951	uc010rdm.2	89797	NAV2	hg19_genes_introns
chr11	19735988	19736388	401	*	hyper	0.378473945409429	0.137770897832817	0.534618410700236	11	0.00457110846161922	chr11	19735509	19854029	118521	+	intron:339990	uc021qew.1	89797	NAV2	hg19_genes_introns
chr11	19735988	19736388	401	*	hyper	0.378473945409429	0.137770897832817	0.534618410700236	11	0.00457110846161922	chr11	19735509	19854029	118521	+	intron:340028	uc031pzj.1	89797	NAV2	hg19_genes_introns
chr11	19735988	19736388	401	*	hyper	0.378473945409429	0.137770897832817	0.534618410700236	11	0.00457110846161922	chr11	19735321	19737320	2000	*	shore:25870	NA	NA	NA	hg19_cpg_shores
chr11	20133902	20134806	905	*	hyper	-0.301587301587302	0.533333333333333	0.0769230769230769	10	0.0132276984383581	chr11	20133801	20134535	735	*	dnase:1129022	NA	NA	NA	hg19_custom_dnase
chr11	20133902	20134806	905	*	hyper	-0.301587301587302	0.533333333333333	0.0769230769230769	10	0.0132276984383581	chr11	20134586	20134615	30	*	dnase:1129023	NA	NA	NA	hg19_custom_dnase
chr11	20133902	20134806	905	*	hyper	-0.301587301587302	0.533333333333333	0.0769230769230769	10	0.0132276984383581	chr11	20134641	20134870	230	*	dnase:1129024	NA	NA	NA	hg19_custom_dnase
chr11	20133902	20134806	905	*	hyper	-0.301587301587302	0.533333333333333	0.0769230769230769	10	0.0132276984383581	chr11	20133596	20134696	1101	*	tfbs:678434	NA	NA	NA	hg19_custom_tfbs	POLR2A
chr11	20133902	20134806	905	*	hyper	-0.301587301587302	0.533333333333333	0.0769230769230769	10	0.0132276984383581	chr11	20133601	20134116	516	*	tfbs:678435	NA	NA	NA	hg19_custom_tfbs	TFAP2C
chr11	20133902	20134806	905	*	hyper	-0.301587301587302	0.533333333333333	0.0769230769230769	10	0.0132276984383581	chr11	20133647	20134442	796	*	tfbs:678436	NA	NA	NA	hg19_custom_tfbs	ZNF263
chr11	20133902	20134806	905	*	hyper	-0.301587301587302	0.533333333333333	0.0769230769230769	10	0.0132276984383581	chr11	20133667	20134343	677	*	tfbs:678437	NA	NA	NA	hg19_custom_tfbs	REST
chr11	20133902	20134806	905	*	hyper	-0.301587301587302	0.533333333333333	0.0769230769230769	10	0.0132276984383581	chr11	20133674	20134481	808	*	tfbs:678438	NA	NA	NA	hg19_custom_tfbs	KAP1
chr11	20133902	20134806	905	*	hyper	-0.301587301587302	0.533333333333333	0.0769230769230769	10	0.0132276984383581	chr11	20133680	20134219	540	*	tfbs:678439	NA	NA	NA	hg19_custom_tfbs	GABPA
chr11	20133902	20134806	905	*	hyper	-0.301587301587302	0.533333333333333	0.0769230769230769	10	0.0132276984383581	chr11	20133709	20134284	576	*	tfbs:678440	NA	NA	NA	hg19_custom_tfbs	TCF12
chr11	20133902	20134806	905	*	hyper	-0.301587301587302	0.533333333333333	0.0769230769230769	10	0.0132276984383581	chr11	20133717	20134285	569	*	tfbs:678441	NA	NA	NA	hg19_custom_tfbs	TEAD4
chr11	20133902	20134806	905	*	hyper	-0.301587301587302	0.533333333333333	0.0769230769230769	10	0.0132276984383581	chr11	20133726	20134467	742	*	tfbs:678442	NA	NA	NA	hg19_custom_tfbs	EP300
chr11	20133902	20134806	905	*	hyper	-0.301587301587302	0.533333333333333	0.0769230769230769	10	0.0132276984383581	chr11	20133731	20134390	660	*	tfbs:678443	NA	NA	NA	hg19_custom_tfbs	SMARCB1
chr11	20133902	20134806	905	*	hyper	-0.301587301587302	0.533333333333333	0.0769230769230769	10	0.0132276984383581	chr11	20133746	20134448	703	*	tfbs:678444	NA	NA	NA	hg19_custom_tfbs	CBX3
chr11	20133902	20134806	905	*	hyper	-0.301587301587302	0.533333333333333	0.0769230769230769	10	0.0132276984383581	chr11	20133752	20134375	624	*	tfbs:678445	NA	NA	NA	hg19_custom_tfbs	PHF8
chr11	20133902	20134806	905	*	hyper	-0.301587301587302	0.533333333333333	0.0769230769230769	10	0.0132276984383581	chr11	20133755	20134610	856	*	tfbs:678446	NA	NA	NA	hg19_custom_tfbs	SMARCC1
chr11	20133902	20134806	905	*	hyper	-0.301587301587302	0.533333333333333	0.0769230769230769	10	0.0132276984383581	chr11	20133759	20134128	370	*	tfbs:678447	NA	NA	NA	hg19_custom_tfbs	MAZ
chr11	20133902	20134806	905	*	hyper	-0.301587301587302	0.533333333333333	0.0769230769230769	10	0.0132276984383581	chr11	20133769	20134368	600	*	tfbs:678448	NA	NA	NA	hg19_custom_tfbs	FOS
chr11	20133902	20134806	905	*	hyper	-0.301587301587302	0.533333333333333	0.0769230769230769	10	0.0132276984383581	chr11	20133773	20134074	302	*	tfbs:678449	NA	NA	NA	hg19_custom_tfbs	STAT3
chr11	20133902	20134806	905	*	hyper	-0.301587301587302	0.533333333333333	0.0769230769230769	10	0.0132276984383581	chr11	20133790	20134005	216	*	tfbs:678450	NA	NA	NA	hg19_custom_tfbs	RAD21
chr11	20133902	20134806	905	*	hyper	-0.301587301587302	0.533333333333333	0.0769230769230769	10	0.0132276984383581	chr11	20133794	20134336	543	*	tfbs:678451	NA	NA	NA	hg19_custom_tfbs	JUND
chr11	20133902	20134806	905	*	hyper	-0.301587301587302	0.533333333333333	0.0769230769230769	10	0.0132276984383581	chr11	20133806	20134289	484	*	tfbs:678452	NA	NA	NA	hg19_custom_tfbs	ZBTB33
chr11	20133902	20134806	905	*	hyper	-0.301587301587302	0.533333333333333	0.0769230769230769	10	0.0132276984383581	chr11	20133809	20134341	533	*	tfbs:678453	NA	NA	NA	hg19_custom_tfbs	JUN
chr11	20133902	20134806	905	*	hyper	-0.301587301587302	0.533333333333333	0.0769230769230769	10	0.0132276984383581	chr11	20133813	20134326	514	*	tfbs:678454	NA	NA	NA	hg19_custom_tfbs	FOSL2
chr11	20133902	20134806	905	*	hyper	-0.301587301587302	0.533333333333333	0.0769230769230769	10	0.0132276984383581	chr11	20133832	20134487	656	*	tfbs:678455	NA	NA	NA	hg19_custom_tfbs	SIN3AK20
chr11	20133902	20134806	905	*	hyper	-0.301587301587302	0.533333333333333	0.0769230769230769	10	0.0132276984383581	chr11	20133836	20134430	595	*	tfbs:678456	NA	NA	NA	hg19_custom_tfbs	JUNB
chr11	20133902	20134806	905	*	hyper	-0.301587301587302	0.533333333333333	0.0769230769230769	10	0.0132276984383581	chr11	20133843	20134318	476	*	tfbs:678457	NA	NA	NA	hg19_custom_tfbs	STAT1
chr11	20133902	20134806	905	*	hyper	-0.301587301587302	0.533333333333333	0.0769230769230769	10	0.0132276984383581	chr11	20133844	20134724	881	*	tfbs:678458	NA	NA	NA	hg19_custom_tfbs	SMARCA4
chr11	20133902	20134806	905	*	hyper	-0.301587301587302	0.533333333333333	0.0769230769230769	10	0.0132276984383581	chr11	20133848	20134371	524	*	tfbs:678459	NA	NA	NA	hg19_custom_tfbs	HDAC1
chr11	20133902	20134806	905	*	hyper	-0.301587301587302	0.533333333333333	0.0769230769230769	10	0.0132276984383581	chr11	20133862	20134015	154	*	tfbs:678460	NA	NA	NA	hg19_custom_tfbs	FOSL1
chr11	20133902	20134806	905	*	hyper	-0.301587301587302	0.533333333333333	0.0769230769230769	10	0.0132276984383581	chr11	20133867	20134382	516	*	tfbs:678461	NA	NA	NA	hg19_custom_tfbs	PML
chr11	20133902	20134806	905	*	hyper	-0.301587301587302	0.533333333333333	0.0769230769230769	10	0.0132276984383581	chr11	20133874	20133969	96	*	tfbs:678462	NA	NA	NA	hg19_custom_tfbs	ATF3
chr11	20133902	20134806	905	*	hyper	-0.301587301587302	0.533333333333333	0.0769230769230769	10	0.0132276984383581	chr11	20133913	20134256	344	*	tfbs:678463	NA	NA	NA	hg19_custom_tfbs	NR3C1
chr11	20133902	20134806	905	*	hyper	-0.301587301587302	0.533333333333333	0.0769230769230769	10	0.0132276984383581	chr11	20133934	20134400	467	*	tfbs:678464	NA	NA	NA	hg19_custom_tfbs	TBP
chr11	20133902	20134806	905	*	hyper	-0.301587301587302	0.533333333333333	0.0769230769230769	10	0.0132276984383581	chr11	20133936	20134383	448	*	tfbs:678465	NA	NA	NA	hg19_custom_tfbs	MYC
chr11	20133902	20134806	905	*	hyper	-0.301587301587302	0.533333333333333	0.0769230769230769	10	0.0132276984383581	chr11	20133944	20134247	304	*	tfbs:678466	NA	NA	NA	hg19_custom_tfbs	ESR1
chr11	20133902	20134806	905	*	hyper	-0.301587301587302	0.533333333333333	0.0769230769230769	10	0.0132276984383581	chr11	20133966	20134321	356	*	tfbs:678467	NA	NA	NA	hg19_custom_tfbs	TAF1
chr11	20133902	20134806	905	*	hyper	-0.301587301587302	0.533333333333333	0.0769230769230769	10	0.0132276984383581	chr11	20133967	20134226	260	*	tfbs:678468	NA	NA	NA	hg19_custom_tfbs	SMC3
chr11	20133902	20134806	905	*	hyper	-0.301587301587302	0.533333333333333	0.0769230769230769	10	0.0132276984383581	chr11	20133967	20134375	409	*	tfbs:678469	NA	NA	NA	hg19_custom_tfbs	MAX
chr11	20133902	20134806	905	*	hyper	-0.301587301587302	0.533333333333333	0.0769230769230769	10	0.0132276984383581	chr11	20133986	20134401	416	*	tfbs:678470	NA	NA	NA	hg19_custom_tfbs	TRIM28
chr11	20133902	20134806	905	*	hyper	-0.301587301587302	0.533333333333333	0.0769230769230769	10	0.0132276984383581	chr11	20134020	20134369	350	*	tfbs:678471	NA	NA	NA	hg19_custom_tfbs	SIRT6
chr11	20133902	20134806	905	*	hyper	-0.301587301587302	0.533333333333333	0.0769230769230769	10	0.0132276984383581	chr11	20134028	20134441	414	*	tfbs:678472	NA	NA	NA	hg19_custom_tfbs	E2F4
chr11	20133902	20134806	905	*	hyper	-0.301587301587302	0.533333333333333	0.0769230769230769	10	0.0132276984383581	chr11	20134032	20134541	510	*	tfbs:678473	NA	NA	NA	hg19_custom_tfbs	SMARCC2
chr11	20133902	20134806	905	*	hyper	-0.301587301587302	0.533333333333333	0.0769230769230769	10	0.0132276984383581	chr11	20134032	20134303	272	*	tfbs:678474	NA	NA	NA	hg19_custom_tfbs	USF2
chr11	20133902	20134806	905	*	hyper	-0.301587301587302	0.533333333333333	0.0769230769230769	10	0.0132276984383581	chr11	20134055	20134324	270	*	tfbs:678475	NA	NA	NA	hg19_custom_tfbs	USF1
chr11	20133902	20134806	905	*	hyper	-0.301587301587302	0.533333333333333	0.0769230769230769	10	0.0132276984383581	chr11	20134069	20134276	208	*	tfbs:678476	NA	NA	NA	hg19_custom_tfbs	E2F6
chr11	20133902	20134806	905	*	hyper	-0.301587301587302	0.533333333333333	0.0769230769230769	10	0.0132276984383581	chr11	20134071	20134366	296	*	tfbs:678477	NA	NA	NA	hg19_custom_tfbs	RCOR1
chr11	20133902	20134806	905	*	hyper	-0.301587301587302	0.533333333333333	0.0769230769230769	10	0.0132276984383581	chr11	20134113	20134263	151	*	tfbs:678478	NA	NA	NA	hg19_custom_tfbs	BHLHE40
chr11	20133902	20134806	905	*	hyper	-0.301587301587302	0.533333333333333	0.0769230769230769	10	0.0132276984383581	chr11	20134122	20134280	159	*	tfbs:678479	NA	NA	NA	hg19_custom_tfbs	ATF3
chr11	20133902	20134806	905	*	hyper	-0.301587301587302	0.533333333333333	0.0769230769230769	10	0.0132276984383581	chr11	20134134	20134261	128	*	tfbs:678480	NA	NA	NA	hg19_custom_tfbs	FOSL1
chr11	20133902	20134806	905	*	hyper	-0.301587301587302	0.533333333333333	0.0769230769230769	10	0.0132276984383581	chr11	20134526	20134769	244	*	tfbs:678481	NA	NA	NA	hg19_custom_tfbs	ESR1
chr11	20133902	20134806	905	*	hyper	-0.301587301587302	0.533333333333333	0.0769230769230769	10	0.0132276984383581	chr11	20134667	20134932	266	*	tfbs:678482	NA	NA	NA	hg19_custom_tfbs	FOS
chr11	20133902	20134806	905	*	hyper	-0.301587301587302	0.533333333333333	0.0769230769230769	10	0.0132276984383581	chr11	20134059	20134420	362	*	enhancer:9830	NA	NA	NA	hg19_enhancers_fantom
chr11	20133902	20134806	905	*	hyper	-0.301587301587302	0.533333333333333	0.0769230769230769	10	0.0132276984383581	chr11	20129329	20136137	6809	+	intron:339912	uc001mpp.3	89797	NAV2	hg19_genes_introns
chr11	20133902	20134806	905	*	hyper	-0.301587301587302	0.533333333333333	0.0769230769230769	10	0.0132276984383581	chr11	20129329	20136137	6809	+	intron:339949	uc001mpr.4	89797	NAV2	hg19_genes_introns
chr11	20133902	20134806	905	*	hyper	-0.301587301587302	0.533333333333333	0.0769230769230769	10	0.0132276984383581	chr11	20129329	20136137	6809	+	intron:339988	uc010rdm.2	89797	NAV2	hg19_genes_introns
chr11	20133902	20134806	905	*	hyper	-0.301587301587302	0.533333333333333	0.0769230769230769	10	0.0132276984383581	chr11	20129329	20136137	6809	+	intron:340026	uc021qew.1	89797	NAV2	hg19_genes_introns
chr11	20133902	20134806	905	*	hyper	-0.301587301587302	0.533333333333333	0.0769230769230769	10	0.0132276984383581	chr11	20129329	20136137	6809	+	intron:340066	uc031pzj.1	89797	NAV2	hg19_genes_introns
chr11	20133902	20134806	905	*	hyper	-0.301587301587302	0.533333333333333	0.0769230769230769	10	0.0132276984383581	chr11	20129329	20136137	6809	+	intron:340093	uc009yhx.4	89797	NAV2	hg19_genes_introns
chr11	20133902	20134806	905	*	hyper	-0.301587301587302	0.533333333333333	0.0769230769230769	10	0.0132276984383581	chr11	20129329	20136137	6809	+	intron:340138	uc009yhz.3	89797	NAV2	hg19_genes_introns
chr11	20133902	20134806	905	*	hyper	-0.301587301587302	0.533333333333333	0.0769230769230769	10	0.0132276984383581	chr11	20129329	20136137	6809	+	intron:340157	uc001mpu.3	89797	NAV2	hg19_genes_introns
chr11	20133902	20134806	905	*	hyper	-0.301587301587302	0.533333333333333	0.0769230769230769	10	0.0132276984383581	chr11	20129329	20136137	6809	+	intron:340160	uc001mpv.3	89797	NAV2	hg19_genes_introns
chr11	20133902	20134806	905	*	hyper	-0.301587301587302	0.533333333333333	0.0769230769230769	10	0.0132276984383581	chr11	19802950	20173608	370659	*	inter:10598	NA	NA	NA	hg19_cpg_inter
chr11	31824168	31824372	205	*	hyper	0.384493988983153	0.0780399274047187	0.551378446115288	9	0.00736206252263936	chr11	31823806	31827015	3210	*	dnase:1133105	NA	NA	NA	hg19_custom_dnase
chr11	31824168	31824372	205	*	hyper	0.384493988983153	0.0780399274047187	0.551378446115288	9	0.00736206252263936	chr11	31824069	31824668	600	*	tfbs:686379	NA	NA	NA	hg19_custom_tfbs	CTBP2
chr11	31824168	31824372	205	*	hyper	0.384493988983153	0.0780399274047187	0.551378446115288	9	0.00736206252263936	chr11	31824109	31829185	5077	*	tfbs:686380	NA	NA	NA	hg19_custom_tfbs	EZH2
chr11	31824168	31824372	205	*	hyper	0.384493988983153	0.0780399274047187	0.551378446115288	9	0.00736206252263936	chr11	31824252	31825594	1343	-	5UTR:60971	uc031pzk.1	5080	PAX6	hg19_genes_5UTRs
chr11	31824168	31824372	205	*	hyper	0.384493988983153	0.0780399274047187	0.551378446115288	9	0.00736206252263936	chr11	31824252	31825594	1343	-	5UTR:60973	uc031pzl.1	5080	PAX6	hg19_genes_5UTRs
chr11	31824168	31824372	205	*	hyper	0.384493988983153	0.0780399274047187	0.551378446115288	9	0.00736206252263936	chr11	31824252	31825594	1343	-	exon:402620	uc031pzk.1	5080	PAX6	hg19_genes_exons
chr11	31824168	31824372	205	*	hyper	0.384493988983153	0.0780399274047187	0.551378446115288	9	0.00736206252263936	chr11	31824252	31825594	1343	-	exon:402628	uc031pzl.1	5080	PAX6	hg19_genes_exons
chr11	31824168	31824372	205	*	hyper	0.384493988983153	0.0780399274047187	0.551378446115288	9	0.00736206252263936	chr11	31824252	31824382	131	-	exon:402641	uc001mtd.4	5080	PAX6	hg19_genes_exons
chr11	31824168	31824372	205	*	hyper	0.384493988983153	0.0780399274047187	0.551378446115288	9	0.00736206252263936	chr11	31824252	31824382	131	-	exon:402653	uc001mte.5	5080	PAX6	hg19_genes_exons
chr11	31824168	31824372	205	*	hyper	0.384493988983153	0.0780399274047187	0.551378446115288	9	0.00736206252263936	chr11	31824252	31824382	131	-	exon:402666	uc001mtf.5	5080	PAX6	hg19_genes_exons
chr11	31824168	31824372	205	*	hyper	0.384493988983153	0.0780399274047187	0.551378446115288	9	0.00736206252263936	chr11	31824252	31824382	131	-	exon:402679	uc001mtg.5	5080	PAX6	hg19_genes_exons
chr11	31824168	31824372	205	*	hyper	0.384493988983153	0.0780399274047187	0.551378446115288	9	0.00736206252263936	chr11	31824252	31824382	131	-	exon:402693	uc001mth.5	5080	PAX6	hg19_genes_exons
chr11	31824168	31824372	205	*	hyper	0.384493988983153	0.0780399274047187	0.551378446115288	9	0.00736206252263936	chr11	31824252	31824382	131	-	exon:402706	uc021qfl.1	5080	PAX6	hg19_genes_exons
chr11	31824168	31824372	205	*	hyper	0.384493988983153	0.0780399274047187	0.551378446115288	9	0.00736206252263936	chr11	31824252	31824382	131	-	exon:402720	uc009yjr.3	5080	PAX6	hg19_genes_exons
chr11	31824168	31824372	205	*	hyper	0.384493988983153	0.0780399274047187	0.551378446115288	9	0.00736206252263936	chr11	31824252	31824382	131	-	exon:402733	uc021qfm.1	5080	PAX6	hg19_genes_exons
chr11	31824168	31824372	205	*	hyper	0.384493988983153	0.0780399274047187	0.551378446115288	9	0.00736206252263936	chr11	31824252	31824382	131	-	exon:402744	uc021qfn.1	5080	PAX6	hg19_genes_exons
chr11	31824168	31824372	205	*	hyper	0.384493988983153	0.0780399274047187	0.551378446115288	9	0.00736206252263936	chr11	31824252	31825594	1343	-	firstexon:43800	uc031pzk.1	5080	PAX6	hg19_genes_firstexons
chr11	31824168	31824372	205	*	hyper	0.384493988983153	0.0780399274047187	0.551378446115288	9	0.00736206252263936	chr11	31824252	31825594	1343	-	firstexon:43801	uc031pzl.1	5080	PAX6	hg19_genes_firstexons
chr11	31824168	31824372	205	*	hyper	0.384493988983153	0.0780399274047187	0.551378446115288	9	0.00736206252263936	chr11	31823325	31824251	927	-	intron:358807	uc031pzk.1	5080	PAX6	hg19_genes_introns
chr11	31824168	31824372	205	*	hyper	0.384493988983153	0.0780399274047187	0.551378446115288	9	0.00736206252263936	chr11	31823461	31824251	791	-	intron:358816	uc031pzl.1	5080	PAX6	hg19_genes_introns
chr11	31824168	31824372	205	*	hyper	0.384493988983153	0.0780399274047187	0.551378446115288	9	0.00736206252263936	chr11	31823325	31824251	927	-	intron:358824	uc001mtd.4	5080	PAX6	hg19_genes_introns
chr11	31824168	31824372	205	*	hyper	0.384493988983153	0.0780399274047187	0.551378446115288	9	0.00736206252263936	chr11	31823325	31824251	927	-	intron:358835	uc001mte.5	5080	PAX6	hg19_genes_introns
chr11	31824168	31824372	205	*	hyper	0.384493988983153	0.0780399274047187	0.551378446115288	9	0.00736206252263936	chr11	31823325	31824251	927	-	intron:358846	uc001mtf.5	5080	PAX6	hg19_genes_introns
chr11	31824168	31824372	205	*	hyper	0.384493988983153	0.0780399274047187	0.551378446115288	9	0.00736206252263936	chr11	31823461	31824251	791	-	intron:358859	uc001mtg.5	5080	PAX6	hg19_genes_introns
chr11	31824168	31824372	205	*	hyper	0.384493988983153	0.0780399274047187	0.551378446115288	9	0.00736206252263936	chr11	31823325	31824251	927	-	intron:358871	uc001mth.5	5080	PAX6	hg19_genes_introns
chr11	31824168	31824372	205	*	hyper	0.384493988983153	0.0780399274047187	0.551378446115288	9	0.00736206252263936	chr11	31823461	31824251	791	-	intron:358884	uc021qfl.1	5080	PAX6	hg19_genes_introns
chr11	31824168	31824372	205	*	hyper	0.384493988983153	0.0780399274047187	0.551378446115288	9	0.00736206252263936	chr11	31823325	31824251	927	-	intron:358896	uc009yjr.3	5080	PAX6	hg19_genes_introns
chr11	31824168	31824372	205	*	hyper	0.384493988983153	0.0780399274047187	0.551378446115288	9	0.00736206252263936	chr11	31823461	31824251	791	-	intron:358909	uc021qfm.1	5080	PAX6	hg19_genes_introns
chr11	31824168	31824372	205	*	hyper	0.384493988983153	0.0780399274047187	0.551378446115288	9	0.00736206252263936	chr11	31823325	31824251	927	-	intron:358919	uc021qfn.1	5080	PAX6	hg19_genes_introns
chr11	31824168	31824372	205	*	hyper	0.384493988983153	0.0780399274047187	0.551378446115288	9	0.00736206252263936	chr11	31823744	31825743	2000	*	shore:25936	NA	NA	NA	hg19_cpg_shores
chr11	33037179	33037336	158	*	hyper	0.35	0.0555555555555556	0.391304347826087	8	0.0291249031293921	chr11	33037281	33038155	875	*	dnase:1133940	NA	NA	NA	hg19_custom_dnase
chr11	33037179	33037336	158	*	hyper	0.35	0.0555555555555556	0.391304347826087	8	0.0291249031293921	chr11	33036892	33037255	364	*	tfbs:688097	NA	NA	NA	hg19_custom_tfbs	GTF3C2
chr11	33037179	33037336	158	*	hyper	0.35	0.0555555555555556	0.391304347826087	8	0.0291249031293921	chr11	33037031	33037574	544	*	tfbs:688098	NA	NA	NA	hg19_custom_tfbs	NFIC
chr11	33037179	33037336	158	*	hyper	0.35	0.0555555555555556	0.391304347826087	8	0.0291249031293921	chr11	33037042	33037726	685	*	tfbs:688099	NA	NA	NA	hg19_custom_tfbs	PHF8
chr11	33037179	33037336	158	*	hyper	0.35	0.0555555555555556	0.391304347826087	8	0.0291249031293921	chr11	33037055	33037538	484	*	tfbs:688100	NA	NA	NA	hg19_custom_tfbs	SETDB1
chr11	33037179	33037336	158	*	hyper	0.35	0.0555555555555556	0.391304347826087	8	0.0291249031293921	chr11	33037055	33037776	722	*	tfbs:688101	NA	NA	NA	hg19_custom_tfbs	POLR2A
chr11	33037179	33037336	158	*	hyper	0.35	0.0555555555555556	0.391304347826087	8	0.0291249031293921	chr11	33037069	33037578	510	*	tfbs:688102	NA	NA	NA	hg19_custom_tfbs	E2F6
chr11	33037179	33037336	158	*	hyper	0.35	0.0555555555555556	0.391304347826087	8	0.0291249031293921	chr11	33037075	33037604	530	*	tfbs:688103	NA	NA	NA	hg19_custom_tfbs	TFAP2A
chr11	33037179	33037336	158	*	hyper	0.35	0.0555555555555556	0.391304347826087	8	0.0291249031293921	chr11	33037082	33037597	516	*	tfbs:688104	NA	NA	NA	hg19_custom_tfbs	TFAP2C
chr11	33037179	33037336	158	*	hyper	0.35	0.0555555555555556	0.391304347826087	8	0.0291249031293921	chr11	33037090	33037529	440	*	tfbs:688105	NA	NA	NA	hg19_custom_tfbs	MYC
chr11	33037179	33037336	158	*	hyper	0.35	0.0555555555555556	0.391304347826087	8	0.0291249031293921	chr11	33037091	33037738	648	*	tfbs:688106	NA	NA	NA	hg19_custom_tfbs	TAF1
chr11	33037179	33037336	158	*	hyper	0.35	0.0555555555555556	0.391304347826087	8	0.0291249031293921	chr11	33037140	33037539	400	*	tfbs:688107	NA	NA	NA	hg19_custom_tfbs	MXI1
chr11	33037179	33037336	158	*	hyper	0.35	0.0555555555555556	0.391304347826087	8	0.0291249031293921	chr11	33037155	33037534	380	*	tfbs:688108	NA	NA	NA	hg19_custom_tfbs	NFYB
chr11	33037179	33037336	158	*	hyper	0.35	0.0555555555555556	0.391304347826087	8	0.0291249031293921	chr11	33037156	33037592	437	*	tfbs:688109	NA	NA	NA	hg19_custom_tfbs	MAX
chr11	33037179	33037336	158	*	hyper	0.35	0.0555555555555556	0.391304347826087	8	0.0291249031293921	chr11	33037168	33037697	530	*	tfbs:688110	NA	NA	NA	hg19_custom_tfbs	MAZ
chr11	33037179	33037336	158	*	hyper	0.35	0.0555555555555556	0.391304347826087	8	0.0291249031293921	chr11	33037170	33037781	612	*	tfbs:688111	NA	NA	NA	hg19_custom_tfbs	KDM5B
chr11	33037179	33037336	158	*	hyper	0.35	0.0555555555555556	0.391304347826087	8	0.0291249031293921	chr11	33037175	33038206	1032	*	tfbs:688112	NA	NA	NA	hg19_custom_tfbs	RBBP5
chr11	33037179	33037336	158	*	hyper	0.35	0.0555555555555556	0.391304347826087	8	0.0291249031293921	chr11	33037178	33037644	467	*	tfbs:688113	NA	NA	NA	hg19_custom_tfbs	TBP
chr11	33037179	33037336	158	*	hyper	0.35	0.0555555555555556	0.391304347826087	8	0.0291249031293921	chr11	33037189	33037558	370	*	tfbs:688114	NA	NA	NA	hg19_custom_tfbs	CHD2
chr11	33037179	33037336	158	*	hyper	0.35	0.0555555555555556	0.391304347826087	8	0.0291249031293921	chr11	33037199	33037508	310	*	tfbs:688115	NA	NA	NA	hg19_custom_tfbs	BHLHE40
chr11	33037179	33037336	158	*	hyper	0.35	0.0555555555555556	0.391304347826087	8	0.0291249031293921	chr11	33037213	33037482	270	*	tfbs:688116	NA	NA	NA	hg19_custom_tfbs	REST
chr11	33037179	33037336	158	*	hyper	0.35	0.0555555555555556	0.391304347826087	8	0.0291249031293921	chr11	33037216	33037591	376	*	tfbs:688117	NA	NA	NA	hg19_custom_tfbs	TCF7L2
chr11	33037179	33037336	158	*	hyper	0.35	0.0555555555555556	0.391304347826087	8	0.0291249031293921	chr11	33037216	33037569	354	*	tfbs:688118	NA	NA	NA	hg19_custom_tfbs	SP1
chr11	33037179	33037336	158	*	hyper	0.35	0.0555555555555556	0.391304347826087	8	0.0291249031293921	chr11	33037219	33037588	370	*	tfbs:688119	NA	NA	NA	hg19_custom_tfbs	SREBP1
chr11	33037179	33037336	158	*	hyper	0.35	0.0555555555555556	0.391304347826087	8	0.0291249031293921	chr11	33037219	33037932	714	*	tfbs:688120	NA	NA	NA	hg19_custom_tfbs	GTF2F1
chr11	33037179	33037336	158	*	hyper	0.35	0.0555555555555556	0.391304347826087	8	0.0291249031293921	chr11	33037227	33037530	304	*	tfbs:688121	NA	NA	NA	hg19_custom_tfbs	ATF3
chr11	33037179	33037336	158	*	hyper	0.35	0.0555555555555556	0.391304347826087	8	0.0291249031293921	chr11	33037234	33037605	372	*	tfbs:688122	NA	NA	NA	hg19_custom_tfbs	IRF1
chr11	33037179	33037336	158	*	hyper	0.35	0.0555555555555556	0.391304347826087	8	0.0291249031293921	chr11	33037240	33037515	276	*	tfbs:688123	NA	NA	NA	hg19_custom_tfbs	EGR1
chr11	33037179	33037336	158	*	hyper	0.35	0.0555555555555556	0.391304347826087	8	0.0291249031293921	chr11	33037253	33037531	279	*	tfbs:688124	NA	NA	NA	hg19_custom_tfbs	USF2
chr11	33037179	33037336	158	*	hyper	0.35	0.0555555555555556	0.391304347826087	8	0.0291249031293921	chr11	33037253	33037509	257	*	tfbs:688125	NA	NA	NA	hg19_custom_tfbs	USF1
chr11	33037179	33037336	158	*	hyper	0.35	0.0555555555555556	0.391304347826087	8	0.0291249031293921	chr11	33037277	33037772	496	*	tfbs:688126	NA	NA	NA	hg19_custom_tfbs	HMGN3
chr11	33037179	33037336	158	*	hyper	0.35	0.0555555555555556	0.391304347826087	8	0.0291249031293921	chr11	33037277	33037800	524	*	tfbs:688127	NA	NA	NA	hg19_custom_tfbs	HDAC1
chr11	33037179	33037336	158	*	hyper	0.35	0.0555555555555556	0.391304347826087	8	0.0291249031293921	chr11	33037289	33037695	407	*	tfbs:688128	NA	NA	NA	hg19_custom_tfbs	YY1
chr11	33037179	33037336	158	*	hyper	0.35	0.0555555555555556	0.391304347826087	8	0.0291249031293921	chr11	33037311	33037626	316	*	tfbs:688129	NA	NA	NA	hg19_custom_tfbs	GABPA
chr11	33037179	33037336	158	*	hyper	0.35	0.0555555555555556	0.391304347826087	8	0.0291249031293921	chr11	33037315	33037750	436	*	tfbs:688130	NA	NA	NA	hg19_custom_tfbs	UBTF
chr11	33037179	33037336	158	*	hyper	0.35	0.0555555555555556	0.391304347826087	8	0.0291249031293921	chr11	33037336	33037429	94	*	tfbs:688131	NA	NA	NA	hg19_custom_tfbs	ELF1
chr11	33037179	33037336	158	*	hyper	0.35	0.0555555555555556	0.391304347826087	8	0.0291249031293921	chr11	33036410	33037409	1000	+	promoter:41448	uc010reg.1	91614	DEPDC7	hg19_genes_promoters
chr11	33037179	33037336	158	*	hyper	0.35	0.0555555555555556	0.391304347826087	8	0.0291249031293921	chr11	33036410	33037409	1000	+	promoter:41449	uc010reh.1	91614	DEPDC7	hg19_genes_promoters
chr11	33037179	33037336	158	*	hyper	0.35	0.0555555555555556	0.391304347826087	8	0.0291249031293921	chr11	33036410	33037409	1000	+	promoter:41450	uc001mub.3	91614	DEPDC7	hg19_genes_promoters
chr11	33037179	33037336	158	*	hyper	0.35	0.0555555555555556	0.391304347826087	8	0.0291249031293921	chr11	33036728	33037727	1000	+	promoter:41451	uc001muc.3	91614	DEPDC7	hg19_genes_promoters
chr11	33037179	33037336	158	*	hyper	0.35	0.0555555555555556	0.391304347826087	8	0.0291249031293921	chr11	33037207	33037917	711	*	island:14214	NA	NA	NA	hg19_cpg_islands
chr11	33037179	33037336	158	*	hyper	0.35	0.0555555555555556	0.391304347826087	8	0.0291249031293921	chr11	33035207	33037206	2000	*	shore:25963	NA	NA	NA	hg19_cpg_shores
chr11	44109821	44110106	286	*	hyper	0.442105263157895	0.404545454545455	0.879545454545455	7	0.00216450216450216	chr11	44110001	44110210	210	*	dnase:1139219	NA	NA	NA	hg19_custom_dnase
chr11	44109821	44110106	286	*	hyper	0.442105263157895	0.404545454545455	0.879545454545455	7	0.00216450216450216	chr11	44097143	44129232	32090	+	intron:341689	uc010rfo.2	2132	EXT2	hg19_genes_introns
chr11	44109821	44110106	286	*	hyper	0.442105263157895	0.404545454545455	0.879545454545455	7	0.00216450216450216	chr11	44092166	44113117	20952	*	inter:10666	NA	NA	NA	hg19_cpg_inter
chr11	44291406	44292357	952	*	hyper	-0.341818181818182	0.713636363636364	0.248327759197324	13	0.0280348557506369	chr11	44291206	44291855	650	*	dnase:1139395	NA	NA	NA	hg19_custom_dnase
chr11	44291406	44292357	952	*	hyper	-0.341818181818182	0.713636363636364	0.248327759197324	13	0.0280348557506369	chr11	44291986	44292215	230	*	dnase:1139396	NA	NA	NA	hg19_custom_dnase
chr11	44291406	44292357	952	*	hyper	-0.341818181818182	0.713636363636364	0.248327759197324	13	0.0280348557506369	chr11	44292306	44292635	330	*	dnase:1139397	NA	NA	NA	hg19_custom_dnase
chr11	44291406	44292357	952	*	hyper	-0.341818181818182	0.713636363636364	0.248327759197324	13	0.0280348557506369	chr11	44291138	44291581	444	*	tfbs:701309	NA	NA	NA	hg19_custom_tfbs	GATA2
chr11	44291406	44292357	952	*	hyper	-0.341818181818182	0.713636363636364	0.248327759197324	13	0.0280348557506369	chr11	44291172	44291571	400	*	tfbs:701310	NA	NA	NA	hg19_custom_tfbs	FOS
chr11	44291406	44292357	952	*	hyper	-0.341818181818182	0.713636363636364	0.248327759197324	13	0.0280348557506369	chr11	44291178	44292082	905	*	tfbs:701311	NA	NA	NA	hg19_custom_tfbs	POLR2A
chr11	44291406	44292357	952	*	hyper	-0.341818181818182	0.713636363636364	0.248327759197324	13	0.0280348557506369	chr11	44291225	44291520	296	*	tfbs:701312	NA	NA	NA	hg19_custom_tfbs	JUN
chr11	44291406	44292357	952	*	hyper	-0.341818181818182	0.713636363636364	0.248327759197324	13	0.0280348557506369	chr11	44291293	44291956	664	*	tfbs:701313	NA	NA	NA	hg19_custom_tfbs	MYC
chr11	44291406	44292357	952	*	hyper	-0.341818181818182	0.713636363636364	0.248327759197324	13	0.0280348557506369	chr11	44291466	44292109	644	*	tfbs:701314	NA	NA	NA	hg19_custom_tfbs	SMARCA4
chr11	44291406	44292357	952	*	hyper	-0.341818181818182	0.713636363636364	0.248327759197324	13	0.0280348557506369	chr11	44291479	44292082	604	*	tfbs:701315	NA	NA	NA	hg19_custom_tfbs	GATA1
chr11	44291406	44292357	952	*	hyper	-0.341818181818182	0.713636363636364	0.248327759197324	13	0.0280348557506369	chr11	44291493	44291972	480	*	tfbs:701316	NA	NA	NA	hg19_custom_tfbs	ZNF263
chr11	44291406	44292357	952	*	hyper	-0.341818181818182	0.713636363636364	0.248327759197324	13	0.0280348557506369	chr11	44291538	44291977	440	*	tfbs:701317	NA	NA	NA	hg19_custom_tfbs	CBX3
chr11	44291406	44292357	952	*	hyper	-0.341818181818182	0.713636363636364	0.248327759197324	13	0.0280348557506369	chr11	44291548	44292043	496	*	tfbs:701318	NA	NA	NA	hg19_custom_tfbs	HMGN3
chr11	44291406	44292357	952	*	hyper	-0.341818181818182	0.713636363636364	0.248327759197324	13	0.0280348557506369	chr11	44291550	44291965	416	*	tfbs:701319	NA	NA	NA	hg19_custom_tfbs	TRIM28
chr11	44291406	44292357	952	*	hyper	-0.341818181818182	0.713636363636364	0.248327759197324	13	0.0280348557506369	chr11	44291554	44291913	360	*	tfbs:701320	NA	NA	NA	hg19_custom_tfbs	IRF1
chr11	44291406	44292357	952	*	hyper	-0.341818181818182	0.713636363636364	0.248327759197324	13	0.0280348557506369	chr11	44291556	44292011	456	*	tfbs:701321	NA	NA	NA	hg19_custom_tfbs	JUND
chr11	44291406	44292357	952	*	hyper	-0.341818181818182	0.713636363636364	0.248327759197324	13	0.0280348557506369	chr11	44291563	44291852	290	*	tfbs:701322	NA	NA	NA	hg19_custom_tfbs	ZBTB7A
chr11	44291406	44292357	952	*	hyper	-0.341818181818182	0.713636363636364	0.248327759197324	13	0.0280348557506369	chr11	44291566	44292021	456	*	tfbs:701323	NA	NA	NA	hg19_custom_tfbs	CCNT2
chr11	44291406	44292357	952	*	hyper	-0.341818181818182	0.713636363636364	0.248327759197324	13	0.0280348557506369	chr11	44291567	44291966	400	*	tfbs:701324	NA	NA	NA	hg19_custom_tfbs	TAF1
chr11	44291406	44292357	952	*	hyper	-0.341818181818182	0.713636363636364	0.248327759197324	13	0.0280348557506369	chr11	44291567	44291956	390	*	tfbs:701325	NA	NA	NA	hg19_custom_tfbs	ETS1
chr11	44291406	44292357	952	*	hyper	-0.341818181818182	0.713636363636364	0.248327759197324	13	0.0280348557506369	chr11	44291570	44291969	400	*	tfbs:701326	NA	NA	NA	hg19_custom_tfbs	TBL1XR1
chr11	44291406	44292357	952	*	hyper	-0.341818181818182	0.713636363636364	0.248327759197324	13	0.0280348557506369	chr11	44291580	44292015	436	*	tfbs:701327	NA	NA	NA	hg19_custom_tfbs	UBTF
chr11	44291406	44292357	952	*	hyper	-0.341818181818182	0.713636363636364	0.248327759197324	13	0.0280348557506369	chr11	44291589	44291944	356	*	tfbs:701328	NA	NA	NA	hg19_custom_tfbs	RCOR1
chr11	44291406	44292357	952	*	hyper	-0.341818181818182	0.713636363636364	0.248327759197324	13	0.0280348557506369	chr11	44291600	44291949	350	*	tfbs:701329	NA	NA	NA	hg19_custom_tfbs	STAT5A
chr11	44291406	44292357	952	*	hyper	-0.341818181818182	0.713636363636364	0.248327759197324	13	0.0280348557506369	chr11	44291602	44292591	990	*	tfbs:701330	NA	NA	NA	hg19_custom_tfbs	RBBP5
chr11	44291406	44292357	952	*	hyper	-0.341818181818182	0.713636363636364	0.248327759197324	13	0.0280348557506369	chr11	44291615	44291924	310	*	tfbs:701331	NA	NA	NA	hg19_custom_tfbs	BHLHE40
chr11	44291406	44292357	952	*	hyper	-0.341818181818182	0.713636363636364	0.248327759197324	13	0.0280348557506369	chr11	44291635	44292002	368	*	tfbs:701332	NA	NA	NA	hg19_custom_tfbs	MAX
chr11	44291406	44292357	952	*	hyper	-0.341818181818182	0.713636363636364	0.248327759197324	13	0.0280348557506369	chr11	44291635	44291938	304	*	tfbs:701333	NA	NA	NA	hg19_custom_tfbs	GATA2
chr11	44291406	44292357	952	*	hyper	-0.341818181818182	0.713636363636364	0.248327759197324	13	0.0280348557506369	chr11	44291643	44291942	300	*	tfbs:701334	NA	NA	NA	hg19_custom_tfbs	SP1
chr11	44291406	44292357	952	*	hyper	-0.341818181818182	0.713636363636364	0.248327759197324	13	0.0280348557506369	chr11	44291644	44291899	256	*	tfbs:701335	NA	NA	NA	hg19_custom_tfbs	TAL1
chr11	44291406	44292357	952	*	hyper	-0.341818181818182	0.713636363636364	0.248327759197324	13	0.0280348557506369	chr11	44291651	44291906	256	*	tfbs:701336	NA	NA	NA	hg19_custom_tfbs	TEAD4
chr11	44291406	44292357	952	*	hyper	-0.341818181818182	0.713636363636364	0.248327759197324	13	0.0280348557506369	chr11	44291666	44291895	230	*	tfbs:701337	NA	NA	NA	hg19_custom_tfbs	EGR1
chr11	44291406	44292357	952	*	hyper	-0.341818181818182	0.713636363636364	0.248327759197324	13	0.0280348557506369	chr11	44291684	44291876	193	*	tfbs:701338	NA	NA	NA	hg19_custom_tfbs	NR2F2
chr11	44291406	44292357	952	*	hyper	-0.341818181818182	0.713636363636364	0.248327759197324	13	0.0280348557506369	chr11	44291687	44291847	161	*	tfbs:701339	NA	NA	NA	hg19_custom_tfbs	GABPA
chr11	44291406	44292357	952	*	hyper	-0.341818181818182	0.713636363636364	0.248327759197324	13	0.0280348557506369	chr11	44291690	44291925	236	*	tfbs:701340	NA	NA	NA	hg19_custom_tfbs	HDAC2
chr11	44291406	44292357	952	*	hyper	-0.341818181818182	0.713636363636364	0.248327759197324	13	0.0280348557506369	chr11	44291699	44291853	155	*	tfbs:701341	NA	NA	NA	hg19_custom_tfbs	PML
chr11	44291406	44292357	952	*	hyper	-0.341818181818182	0.713636363636364	0.248327759197324	13	0.0280348557506369	chr11	44291702	44291857	156	*	tfbs:701342	NA	NA	NA	hg19_custom_tfbs	EP300
chr11	44291406	44292357	952	*	hyper	-0.341818181818182	0.713636363636364	0.248327759197324	13	0.0280348557506369	chr11	44291731	44291846	116	*	tfbs:701343	NA	NA	NA	hg19_custom_tfbs	MAZ
chr11	44291406	44292357	952	*	hyper	-0.341818181818182	0.713636363636364	0.248327759197324	13	0.0280348557506369	chr11	44291733	44291846	114	*	tfbs:701344	NA	NA	NA	hg19_custom_tfbs	REST
chr11	44291406	44292357	952	*	hyper	-0.341818181818182	0.713636363636364	0.248327759197324	13	0.0280348557506369	chr11	44292060	44292583	524	*	tfbs:701345	NA	NA	NA	hg19_custom_tfbs	HDAC1
chr11	44291406	44292357	952	*	hyper	-0.341818181818182	0.713636363636364	0.248327759197324	13	0.0280348557506369	chr11	44292174	44292563	390	*	tfbs:701346	NA	NA	NA	hg19_custom_tfbs	MAX
chr11	44291406	44292357	952	*	hyper	-0.341818181818182	0.713636363636364	0.248327759197324	13	0.0280348557506369	chr11	44292201	44292636	436	*	tfbs:701347	NA	NA	NA	hg19_custom_tfbs	UBTF
chr11	44291406	44292357	952	*	hyper	-0.341818181818182	0.713636363636364	0.248327759197324	13	0.0280348557506369	chr11	44292233	44292602	370	*	tfbs:701348	NA	NA	NA	hg19_custom_tfbs	MAZ
chr11	44291406	44292357	952	*	hyper	-0.341818181818182	0.713636363636364	0.248327759197324	13	0.0280348557506369	chr11	44292281	44292644	364	*	tfbs:701349	NA	NA	NA	hg19_custom_tfbs	TEAD4
chr11	44291406	44292357	952	*	hyper	-0.341818181818182	0.713636363636364	0.248327759197324	13	0.0280348557506369	chr11	44292306	44292709	404	*	tfbs:701350	NA	NA	NA	hg19_custom_tfbs	ZBTB7A
chr11	44291406	44292357	952	*	hyper	-0.341818181818182	0.713636363636364	0.248327759197324	13	0.0280348557506369	chr11	44292311	44292586	276	*	tfbs:701351	NA	NA	NA	hg19_custom_tfbs	TAL1
chr11	44291406	44292357	952	*	hyper	-0.341818181818182	0.713636363636364	0.248327759197324	13	0.0280348557506369	chr11	44292324	44292619	296	*	tfbs:701352	NA	NA	NA	hg19_custom_tfbs	RCOR1
chr11	44291406	44292357	952	*	hyper	-0.341818181818182	0.713636363636364	0.248327759197324	13	0.0280348557506369	chr11	44292334	44292589	256	*	tfbs:701353	NA	NA	NA	hg19_custom_tfbs	GATA2
chr11	44291406	44292357	952	*	hyper	-0.341818181818182	0.713636363636364	0.248327759197324	13	0.0280348557506369	chr11	44292353	44292588	236	*	tfbs:701354	NA	NA	NA	hg19_custom_tfbs	HDAC2
chr11	44291406	44292357	952	*	hyper	-0.341818181818182	0.713636363636364	0.248327759197324	13	0.0280348557506369	chr11	44289173	44296897	7725	-	intron:359331	uc001myb.3	60529	ALX4	hg19_genes_introns
chr11	44291406	44292357	952	*	hyper	-0.341818181818182	0.713636363636364	0.248327759197324	13	0.0280348557506369	chr11	44121995	44320875	198881	*	inter:10667	NA	NA	NA	hg19_cpg_inter
chr11	45719824	45720843	1020	*	hyper	-0.443223443223443	0.869565217391304	0.235294117647059	10	0.0018510900863842	chr11	45719806	45720035	230	*	dnase:1141381	NA	NA	NA	hg19_custom_dnase
chr11	45719824	45720843	1020	*	hyper	-0.443223443223443	0.869565217391304	0.235294117647059	10	0.0018510900863842	chr11	45720506	45720735	230	*	dnase:1141382	NA	NA	NA	hg19_custom_dnase
chr11	45719824	45720843	1020	*	hyper	-0.443223443223443	0.869565217391304	0.235294117647059	10	0.0018510900863842	chr11	45719174	45720173	1000	-	promoter:43955	uc001mzv.3	NA	NA	hg19_genes_promoters
chr11	45719824	45720843	1020	*	hyper	-0.443223443223443	0.869565217391304	0.235294117647059	10	0.0018510900863842	chr11	45719378	45720377	1000	-	promoter:43956	uc010rga.1	NA	NA	hg19_genes_promoters
chr11	45719824	45720843	1020	*	hyper	-0.443223443223443	0.869565217391304	0.235294117647059	10	0.0018510900863842	chr11	45719457	45720456	1000	-	promoter:43957	uc031qal.1	NA	NA	hg19_genes_promoters
chr11	45719824	45720843	1020	*	hyper	-0.443223443223443	0.869565217391304	0.235294117647059	10	0.0018510900863842	chr11	45719802	45720801	1000	-	promoter:43958	uc001mzw.1	NA	NA	hg19_genes_promoters
chr11	45719824	45720843	1020	*	hyper	-0.443223443223443	0.869565217391304	0.235294117647059	10	0.0018510900863842	chr11	45719841	45720840	1000	-	promoter:43959	uc001mzx.1	NA	NA	hg19_genes_promoters
chr11	45719824	45720843	1020	*	hyper	-0.443223443223443	0.869565217391304	0.235294117647059	10	0.0018510900863842	chr11	45719914	45720913	1000	-	promoter:43960	uc001mzy.1	NA	NA	hg19_genes_promoters
chr11	45719824	45720843	1020	*	hyper	-0.443223443223443	0.869565217391304	0.235294117647059	10	0.0018510900863842	chr11	45720222	45721221	1000	-	promoter:43961	uc001mzz.2	NA	NA	hg19_genes_promoters
chr11	45719824	45720843	1020	*	hyper	-0.443223443223443	0.869565217391304	0.235294117647059	10	0.0018510900863842	chr11	45720336	45721335	1000	-	promoter:43962	uc001naa.3	NA	NA	hg19_genes_promoters
chr11	45719824	45720843	1020	*	hyper	-0.443223443223443	0.869565217391304	0.235294117647059	10	0.0018510900863842	chr11	45715914	45719913	4000	-	1to5kb:43935	uc021qgz.1	NA	NA	hg19_genes_1to5kb
chr11	45719824	45720843	1020	*	hyper	-0.443223443223443	0.869565217391304	0.235294117647059	10	0.0018510900863842	chr11	45715961	45719960	4000	-	1to5kb:43936	uc031qaj.1	NA	NA	hg19_genes_1to5kb
chr11	45719824	45720843	1020	*	hyper	-0.443223443223443	0.869565217391304	0.235294117647059	10	0.0018510900863842	chr11	45716086	45720085	4000	-	1to5kb:43937	uc010rfz.2	NA	NA	hg19_genes_1to5kb
chr11	45719824	45720843	1020	*	hyper	-0.443223443223443	0.869565217391304	0.235294117647059	10	0.0018510900863842	chr11	45716434	45720433	4000	-	1to5kb:43938	uc021qha.1	NA	NA	hg19_genes_1to5kb
chr11	45719824	45720843	1020	*	hyper	-0.443223443223443	0.869565217391304	0.235294117647059	10	0.0018510900863842	chr11	45716843	45720842	4000	-	1to5kb:43939	uc021qhb.1	NA	NA	hg19_genes_1to5kb
chr11	45719824	45720843	1020	*	hyper	-0.443223443223443	0.869565217391304	0.235294117647059	10	0.0018510900863842	chr11	45716900	45720899	4000	-	1to5kb:43940	uc001mzm.1	NA	NA	hg19_genes_1to5kb
chr11	45719824	45720843	1020	*	hyper	-0.443223443223443	0.869565217391304	0.235294117647059	10	0.0018510900863842	chr11	45717006	45721005	4000	-	1to5kb:43941	uc031qak.1	NA	NA	hg19_genes_1to5kb
chr11	45719824	45720843	1020	*	hyper	-0.443223443223443	0.869565217391304	0.235294117647059	10	0.0018510900863842	chr11	45717047	45721046	4000	-	1to5kb:43942	uc021qhc.1	NA	NA	hg19_genes_1to5kb
chr11	45719824	45720843	1020	*	hyper	-0.443223443223443	0.869565217391304	0.235294117647059	10	0.0018510900863842	chr11	45718189	45722188	4000	-	1to5kb:43943	uc021qhd.1	NA	NA	hg19_genes_1to5kb
chr11	45719824	45720843	1020	*	hyper	-0.443223443223443	0.869565217391304	0.235294117647059	10	0.0018510900863842	chr11	45718303	45722302	4000	-	1to5kb:43944	uc021qhe.1	NA	NA	hg19_genes_1to5kb
chr11	45719824	45720843	1020	*	hyper	-0.443223443223443	0.869565217391304	0.235294117647059	10	0.0018510900863842	chr11	45718543	45722542	4000	-	1to5kb:43945	uc021qhf.1	NA	NA	hg19_genes_1to5kb
chr11	45719824	45720843	1020	*	hyper	-0.443223443223443	0.869565217391304	0.235294117647059	10	0.0018510900863842	chr11	45718620	45722619	4000	-	1to5kb:43946	uc021qhg.1	NA	NA	hg19_genes_1to5kb
chr11	45719824	45720843	1020	*	hyper	-0.443223443223443	0.869565217391304	0.235294117647059	10	0.0018510900863842	chr11	45718813	45722812	4000	-	1to5kb:43947	uc001mzp.3	NA	NA	hg19_genes_1to5kb
chr11	45719824	45720843	1020	*	hyper	-0.443223443223443	0.869565217391304	0.235294117647059	10	0.0018510900863842	chr11	45719183	45723182	4000	-	1to5kb:43948	uc001mzq.3	NA	NA	hg19_genes_1to5kb
chr11	45719824	45720843	1020	*	hyper	-0.443223443223443	0.869565217391304	0.235294117647059	10	0.0018510900863842	chr11	45719274	45723273	4000	-	1to5kb:43949	uc021qhh.1	NA	NA	hg19_genes_1to5kb
chr11	45719824	45720843	1020	*	hyper	-0.443223443223443	0.869565217391304	0.235294117647059	10	0.0018510900863842	chr11	45719353	45723352	4000	-	1to5kb:43950	uc001mzs.1	NA	NA	hg19_genes_1to5kb
chr11	45719824	45720843	1020	*	hyper	-0.443223443223443	0.869565217391304	0.235294117647059	10	0.0018510900863842	chr11	45719392	45723391	4000	-	1to5kb:43951	uc021qhi.1	NA	NA	hg19_genes_1to5kb
chr11	45719824	45720843	1020	*	hyper	-0.443223443223443	0.869565217391304	0.235294117647059	10	0.0018510900863842	chr11	45719458	45723457	4000	-	1to5kb:43952	uc021qhj.1	NA	NA	hg19_genes_1to5kb
chr11	45719824	45720843	1020	*	hyper	-0.443223443223443	0.869565217391304	0.235294117647059	10	0.0018510900863842	chr11	45719660	45723659	4000	-	1to5kb:43953	uc001mzu.3	NA	NA	hg19_genes_1to5kb
chr11	45719824	45720843	1020	*	hyper	-0.443223443223443	0.869565217391304	0.235294117647059	10	0.0018510900863842	chr11	45719805	45723804	4000	-	1to5kb:43954	uc021qhl.1	NA	NA	hg19_genes_1to5kb
chr11	45719824	45720843	1020	*	hyper	-0.443223443223443	0.869565217391304	0.235294117647059	10	0.0018510900863842	chr11	45720174	45724173	4000	-	1to5kb:43955	uc001mzv.3	NA	NA	hg19_genes_1to5kb
chr11	45719824	45720843	1020	*	hyper	-0.443223443223443	0.869565217391304	0.235294117647059	10	0.0018510900863842	chr11	45720378	45724377	4000	-	1to5kb:43956	uc010rga.1	NA	NA	hg19_genes_1to5kb
chr11	45719824	45720843	1020	*	hyper	-0.443223443223443	0.869565217391304	0.235294117647059	10	0.0018510900863842	chr11	45720457	45724456	4000	-	1to5kb:43957	uc031qal.1	NA	NA	hg19_genes_1to5kb
chr11	45719824	45720843	1020	*	hyper	-0.443223443223443	0.869565217391304	0.235294117647059	10	0.0018510900863842	chr11	45720802	45724801	4000	-	1to5kb:43958	uc001mzw.1	NA	NA	hg19_genes_1to5kb
chr11	45719824	45720843	1020	*	hyper	-0.443223443223443	0.869565217391304	0.235294117647059	10	0.0018510900863842	chr11	45720841	45724840	4000	-	1to5kb:43959	uc001mzx.1	NA	NA	hg19_genes_1to5kb
chr11	45719824	45720843	1020	*	hyper	-0.443223443223443	0.869565217391304	0.235294117647059	10	0.0018510900863842	chr11	45719807	45719840	34	-	exon:403373	uc001mzx.1	NA	NA	hg19_genes_exons
chr11	45719824	45720843	1020	*	hyper	-0.443223443223443	0.869565217391304	0.235294117647059	10	0.0018510900863842	chr11	45719874	45719913	40	-	exon:403374	uc001mzy.1	NA	NA	hg19_genes_exons
chr11	45719824	45720843	1020	*	hyper	-0.443223443223443	0.869565217391304	0.235294117647059	10	0.0018510900863842	chr11	45720191	45720221	31	-	exon:403375	uc001mzz.2	NA	NA	hg19_genes_exons
chr11	45719824	45720843	1020	*	hyper	-0.443223443223443	0.869565217391304	0.235294117647059	10	0.0018510900863842	chr11	45720280	45720335	56	-	exon:403376	uc001naa.3	NA	NA	hg19_genes_exons
chr11	45719824	45720843	1020	*	hyper	-0.443223443223443	0.869565217391304	0.235294117647059	10	0.0018510900863842	chr11	45720820	45720849	30	-	exon:403377	uc010rgb.2	NA	NA	hg19_genes_exons
chr11	45719824	45720843	1020	*	hyper	-0.443223443223443	0.869565217391304	0.235294117647059	10	0.0018510900863842	chr11	45719807	45719840	34	-	firstexon:43959	uc001mzx.1	NA	NA	hg19_genes_firstexons
chr11	45719824	45720843	1020	*	hyper	-0.443223443223443	0.869565217391304	0.235294117647059	10	0.0018510900863842	chr11	45719874	45719913	40	-	firstexon:43960	uc001mzy.1	NA	NA	hg19_genes_firstexons
chr11	45719824	45720843	1020	*	hyper	-0.443223443223443	0.869565217391304	0.235294117647059	10	0.0018510900863842	chr11	45720191	45720221	31	-	firstexon:43961	uc001mzz.2	NA	NA	hg19_genes_firstexons
chr11	45719824	45720843	1020	*	hyper	-0.443223443223443	0.869565217391304	0.235294117647059	10	0.0018510900863842	chr11	45720280	45720335	56	-	firstexon:43962	uc001naa.3	NA	NA	hg19_genes_firstexons
chr11	45719824	45720843	1020	*	hyper	-0.443223443223443	0.869565217391304	0.235294117647059	10	0.0018510900863842	chr11	45720820	45720849	30	-	firstexon:43963	uc010rgb.2	NA	NA	hg19_genes_firstexons
chr11	45719824	45720843	1020	*	hyper	-0.443223443223443	0.869565217391304	0.235294117647059	10	0.0018510900863842	chr11	45691496	45821615	130120	*	inter:10679	NA	NA	NA	hg19_cpg_inter
chr11	46299799	46300206	408	*	hyper	0.333333333333333	0.1875	0.625	12	0.0124614515769226	chr11	46299041	46300275	1235	*	dnase:1141947	NA	NA	NA	hg19_custom_dnase
chr11	46299799	46300206	408	*	hyper	0.333333333333333	0.1875	0.625	12	0.0124614515769226	chr11	46299380	46300009	630	*	tfbs:706010	NA	NA	NA	hg19_custom_tfbs	EZH2
chr11	46299799	46300206	408	*	hyper	0.333333333333333	0.1875	0.625	12	0.0124614515769226	chr11	46299705	46300313	609	*	tfbs:706011	NA	NA	NA	hg19_custom_tfbs	MAX
chr11	46299799	46300206	408	*	hyper	0.333333333333333	0.1875	0.625	12	0.0124614515769226	chr11	46299810	46300319	510	*	tfbs:706012	NA	NA	NA	hg19_custom_tfbs	SAP30
chr11	46299799	46300206	408	*	hyper	0.333333333333333	0.1875	0.625	12	0.0124614515769226	chr11	46299815	46300875	1061	*	tfbs:706013	NA	NA	NA	hg19_custom_tfbs	POLR2A
chr11	46299799	46300206	408	*	hyper	0.333333333333333	0.1875	0.625	12	0.0124614515769226	chr11	46299847	46300446	600	*	tfbs:706014	NA	NA	NA	hg19_custom_tfbs	CTBP2
chr11	46299799	46300206	408	*	hyper	0.333333333333333	0.1875	0.625	12	0.0124614515769226	chr11	46299942	46300317	376	*	tfbs:706015	NA	NA	NA	hg19_custom_tfbs	TBP
chr11	46299799	46300206	408	*	hyper	0.333333333333333	0.1875	0.625	12	0.0124614515769226	chr11	46299947	46300270	324	*	tfbs:706016	NA	NA	NA	hg19_custom_tfbs	E2F6
chr11	46299799	46300206	408	*	hyper	0.333333333333333	0.1875	0.625	12	0.0124614515769226	chr11	46299948	46300709	762	*	tfbs:706017	NA	NA	NA	hg19_custom_tfbs	TAF1
chr11	46299799	46300206	408	*	hyper	0.333333333333333	0.1875	0.625	12	0.0124614515769226	chr11	46299954	46300537	584	*	tfbs:706018	NA	NA	NA	hg19_custom_tfbs	MYC
chr11	46299799	46300206	408	*	hyper	0.333333333333333	0.1875	0.625	12	0.0124614515769226	chr11	46299966	46300603	638	*	tfbs:706019	NA	NA	NA	hg19_custom_tfbs	CTCF
chr11	46299799	46300206	408	*	hyper	0.333333333333333	0.1875	0.625	12	0.0124614515769226	chr11	46299969	46300338	370	*	tfbs:706020	NA	NA	NA	hg19_custom_tfbs	MAZ
chr11	46299799	46300206	408	*	hyper	0.333333333333333	0.1875	0.625	12	0.0124614515769226	chr11	46299978	46300329	352	*	tfbs:706021	NA	NA	NA	hg19_custom_tfbs	YY1
chr11	46299799	46300206	408	*	hyper	0.333333333333333	0.1875	0.625	12	0.0124614515769226	chr11	46299988	46300303	316	*	tfbs:706022	NA	NA	NA	hg19_custom_tfbs	EBF1
chr11	46299799	46300206	408	*	hyper	0.333333333333333	0.1875	0.625	12	0.0124614515769226	chr11	46299994	46300113	120	*	tfbs:706023	NA	NA	NA	hg19_custom_tfbs	EGR1
chr11	46299799	46300206	408	*	hyper	0.333333333333333	0.1875	0.625	12	0.0124614515769226	chr11	46299999	46300642	644	*	tfbs:706024	NA	NA	NA	hg19_custom_tfbs	SMARCA4
chr11	46299799	46300206	408	*	hyper	0.333333333333333	0.1875	0.625	12	0.0124614515769226	chr11	46300001	46300343	343	*	tfbs:706025	NA	NA	NA	hg19_custom_tfbs	ZBTB7A
chr11	46299799	46300206	408	*	hyper	0.333333333333333	0.1875	0.625	12	0.0124614515769226	chr11	46300005	46300304	300	*	tfbs:706026	NA	NA	NA	hg19_custom_tfbs	ZNF143
chr11	46299799	46300206	408	*	hyper	0.333333333333333	0.1875	0.625	12	0.0124614515769226	chr11	46300012	46300281	270	*	tfbs:706027	NA	NA	NA	hg19_custom_tfbs	SMC3
chr11	46299799	46300206	408	*	hyper	0.333333333333333	0.1875	0.625	12	0.0124614515769226	chr11	46300014	46300317	304	*	tfbs:706028	NA	NA	NA	hg19_custom_tfbs	FOXP2
chr11	46299799	46300206	408	*	hyper	0.333333333333333	0.1875	0.625	12	0.0124614515769226	chr11	46300025	46300260	236	*	tfbs:706029	NA	NA	NA	hg19_custom_tfbs	ATF3
chr11	46299799	46300206	408	*	hyper	0.333333333333333	0.1875	0.625	12	0.0124614515769226	chr11	46300033	46300449	417	*	tfbs:706030	NA	NA	NA	hg19_custom_tfbs	HDAC2
chr11	46299799	46300206	408	*	hyper	0.333333333333333	0.1875	0.625	12	0.0124614515769226	chr11	46300058	46300301	244	*	tfbs:706031	NA	NA	NA	hg19_custom_tfbs	RAD21
chr11	46299799	46300206	408	*	hyper	0.333333333333333	0.1875	0.625	12	0.0124614515769226	chr11	46300065	46300234	170	*	tfbs:706032	NA	NA	NA	hg19_custom_tfbs	CTCFL
chr11	46299799	46300206	408	*	hyper	0.333333333333333	0.1875	0.625	12	0.0124614515769226	chr11	46300114	46300617	504	*	tfbs:706033	NA	NA	NA	hg19_custom_tfbs	CHD1
chr11	46299799	46300206	408	*	hyper	0.333333333333333	0.1875	0.625	12	0.0124614515769226	chr11	46300143	46300692	550	*	tfbs:706034	NA	NA	NA	hg19_custom_tfbs	GATA2
chr11	46299799	46300206	408	*	hyper	0.333333333333333	0.1875	0.625	12	0.0124614515769226	chr11	46300173	46300438	266	*	tfbs:706035	NA	NA	NA	hg19_custom_tfbs	PHF8
chr11	46299799	46300206	408	*	hyper	0.333333333333333	0.1875	0.625	12	0.0124614515769226	chr11	46299765	46321485	21721	+	intron:341899	uc021qik.1	90993	CREB3L1	hg19_genes_introns
chr11	46299799	46300206	408	*	hyper	0.333333333333333	0.1875	0.625	12	0.0124614515769226	chr11	46299765	46321485	21721	+	intron:341910	uc021qil.1	90993	CREB3L1	hg19_genes_introns
chr11	46299799	46300206	408	*	hyper	0.333333333333333	0.1875	0.625	12	0.0124614515769226	chr11	46299545	46300216	672	*	island:14283	NA	NA	NA	hg19_cpg_islands
chr11	49579851	49580534	684	*	hyper	0.380456349206349	0.255434782608696	0.643589743589744	19	0.000595464218155845	chr11	49579726	49579915	190	*	dnase:1144064	NA	NA	NA	hg19_custom_dnase
chr11	49579851	49580534	684	*	hyper	0.380456349206349	0.255434782608696	0.643589743589744	19	0.000595464218155845	chr11	49580006	49580275	270	*	dnase:1144065	NA	NA	NA	hg19_custom_dnase
chr11	49579851	49580534	684	*	hyper	0.380456349206349	0.255434782608696	0.643589743589744	19	0.000595464218155845	chr11	49580306	49580310	5	*	dnase:1144066	NA	NA	NA	hg19_custom_dnase
chr11	49579851	49580534	684	*	hyper	0.380456349206349	0.255434782608696	0.643589743589744	19	0.000595464218155845	chr11	49580326	49580635	310	*	dnase:1144067	NA	NA	NA	hg19_custom_dnase
chr11	49579851	49580534	684	*	hyper	0.380456349206349	0.255434782608696	0.643589743589744	19	0.000595464218155845	chr11	49579080	49580079	1000	+	promoter:41661	uc010rhy.2	440040	LOC440040	hg19_genes_promoters
chr11	49579851	49580534	684	*	hyper	0.380456349206349	0.255434782608696	0.643589743589744	19	0.000595464218155845	chr11	49577475	49581474	4000	+	1to5kb:41662	uc009ymb.3	440040	LOC440040	hg19_genes_1to5kb
chr11	49579851	49580534	684	*	hyper	0.380456349206349	0.255434782608696	0.643589743589744	19	0.000595464218155845	chr11	49580080	49580267	188	+	5UTR:57908	uc010rhy.2	440040	LOC440040	hg19_genes_5UTRs
chr11	49579851	49580534	684	*	hyper	0.380456349206349	0.255434782608696	0.643589743589744	19	0.000595464218155845	chr11	49580080	49580267	188	+	exon:384602	uc010rhy.2	440040	LOC440040	hg19_genes_exons
chr11	49579851	49580534	684	*	hyper	0.380456349206349	0.255434782608696	0.643589743589744	19	0.000595464218155845	chr11	49580080	49580267	188	+	firstexon:41661	uc010rhy.2	440040	LOC440040	hg19_genes_firstexons
chr11	49579851	49580534	684	*	hyper	0.380456349206349	0.255434782608696	0.643589743589744	19	0.000595464218155845	chr11	49580268	49597597	17330	+	intron:342926	uc010rhy.2	440040	LOC440040	hg19_genes_introns
chr11	49579851	49580534	684	*	hyper	0.380456349206349	0.255434782608696	0.643589743589744	19	0.000595464218155845	chr11	49460212	49835280	375069	*	inter:10724	NA	NA	NA	hg19_cpg_inter
chr11	57267006	57267582	577	*	hyper	0.501012145748988	0.424812030075188	0.962142857142857	17	1.35487e+08	chr11	57266826	57267075	250	*	dnase:1145040	NA	NA	NA	hg19_custom_dnase
chr11	57267006	57267582	577	*	hyper	0.501012145748988	0.424812030075188	0.962142857142857	17	1.35487e+08	chr11	57267101	57267370	270	*	dnase:1145041	NA	NA	NA	hg19_custom_dnase
chr11	57267006	57267582	577	*	hyper	0.501012145748988	0.424812030075188	0.962142857142857	17	1.35487e+08	chr11	57267406	57267595	190	*	dnase:1145042	NA	NA	NA	hg19_custom_dnase
chr11	57267006	57267582	577	*	hyper	0.501012145748988	0.424812030075188	0.962142857142857	17	1.35487e+08	chr11	57266815	57268037	1223	*	tfbs:714876	NA	NA	NA	hg19_custom_tfbs	POLR2A
chr11	57267006	57267582	577	*	hyper	0.501012145748988	0.424812030075188	0.962142857142857	17	1.35487e+08	chr11	57266876	57267365	490	*	tfbs:714877	NA	NA	NA	hg19_custom_tfbs	TAF1
chr11	57267006	57267582	577	*	hyper	0.501012145748988	0.424812030075188	0.962142857142857	17	1.35487e+08	chr11	57266886	57267495	610	*	tfbs:714878	NA	NA	NA	hg19_custom_tfbs	SP4
chr11	57267006	57267582	577	*	hyper	0.501012145748988	0.424812030075188	0.962142857142857	17	1.35487e+08	chr11	57266903	57267397	495	*	tfbs:714879	NA	NA	NA	hg19_custom_tfbs	MAZ
chr11	57267006	57267582	577	*	hyper	0.501012145748988	0.424812030075188	0.962142857142857	17	1.35487e+08	chr11	57266918	57267273	356	*	tfbs:714880	NA	NA	NA	hg19_custom_tfbs	MAX
chr11	57267006	57267582	577	*	hyper	0.501012145748988	0.424812030075188	0.962142857142857	17	1.35487e+08	chr11	57266942	57267746	805	*	tfbs:714881	NA	NA	NA	hg19_custom_tfbs	GATA1
chr11	57267006	57267582	577	*	hyper	0.501012145748988	0.424812030075188	0.962142857142857	17	1.35487e+08	chr11	57266948	57267443	496	*	tfbs:714882	NA	NA	NA	hg19_custom_tfbs	HMGN3
chr11	57267006	57267582	577	*	hyper	0.501012145748988	0.424812030075188	0.962142857142857	17	1.35487e+08	chr11	57266959	57267268	310	*	tfbs:714883	NA	NA	NA	hg19_custom_tfbs	BHLHE40
chr11	57267006	57267582	577	*	hyper	0.501012145748988	0.424812030075188	0.962142857142857	17	1.35487e+08	chr11	57266960	57267259	300	*	tfbs:714884	NA	NA	NA	hg19_custom_tfbs	NR3C1
chr11	57267006	57267582	577	*	hyper	0.501012145748988	0.424812030075188	0.962142857142857	17	1.35487e+08	chr11	57267001	57267304	304	*	tfbs:714885	NA	NA	NA	hg19_custom_tfbs	FOXP2
chr11	57267006	57267582	577	*	hyper	0.501012145748988	0.424812030075188	0.962142857142857	17	1.35487e+08	chr11	57267006	57267381	376	*	tfbs:714886	NA	NA	NA	hg19_custom_tfbs	TBP
chr11	57267006	57267582	577	*	hyper	0.501012145748988	0.424812030075188	0.962142857142857	17	1.35487e+08	chr11	57267011	57267466	456	*	tfbs:714887	NA	NA	NA	hg19_custom_tfbs	CCNT2
chr11	57267006	57267582	577	*	hyper	0.501012145748988	0.424812030075188	0.962142857142857	17	1.35487e+08	chr11	57267036	57267345	310	*	tfbs:714888	NA	NA	NA	hg19_custom_tfbs	E2F4
chr11	57267006	57267582	577	*	hyper	0.501012145748988	0.424812030075188	0.962142857142857	17	1.35487e+08	chr11	57267036	57267770	735	*	tfbs:714889	NA	NA	NA	hg19_custom_tfbs	RBBP5
chr11	57267006	57267582	577	*	hyper	0.501012145748988	0.424812030075188	0.962142857142857	17	1.35487e+08	chr11	57267041	57267404	364	*	tfbs:714890	NA	NA	NA	hg19_custom_tfbs	NFYB
chr11	57267006	57267582	577	*	hyper	0.501012145748988	0.424812030075188	0.962142857142857	17	1.35487e+08	chr11	57267050	57267409	360	*	tfbs:714891	NA	NA	NA	hg19_custom_tfbs	IRF1
chr11	57267006	57267582	577	*	hyper	0.501012145748988	0.424812030075188	0.962142857142857	17	1.35487e+08	chr11	57267085	57267460	376	*	tfbs:714892	NA	NA	NA	hg19_custom_tfbs	NFYA
chr11	57267006	57267582	577	*	hyper	0.501012145748988	0.424812030075188	0.962142857142857	17	1.35487e+08	chr11	57267086	57267605	520	*	tfbs:714893	NA	NA	NA	hg19_custom_tfbs	SIN3A
chr11	57267006	57267582	577	*	hyper	0.501012145748988	0.424812030075188	0.962142857142857	17	1.35487e+08	chr11	57267110	57267769	660	*	tfbs:714894	NA	NA	NA	hg19_custom_tfbs	KAP1
chr11	57267006	57267582	577	*	hyper	0.501012145748988	0.424812030075188	0.962142857142857	17	1.35487e+08	chr11	57267123	57267462	340	*	tfbs:714895	NA	NA	NA	hg19_custom_tfbs	CTCF
chr11	57267006	57267582	577	*	hyper	0.501012145748988	0.424812030075188	0.962142857142857	17	1.35487e+08	chr11	57267125	57267524	400	*	tfbs:714896	NA	NA	NA	hg19_custom_tfbs	NR2F2
chr11	57267006	57267582	577	*	hyper	0.501012145748988	0.424812030075188	0.962142857142857	17	1.35487e+08	chr11	57267136	57267659	524	*	tfbs:714897	NA	NA	NA	hg19_custom_tfbs	HDAC1
chr11	57267006	57267582	577	*	hyper	0.501012145748988	0.424812030075188	0.962142857142857	17	1.35487e+08	chr11	57267137	57267496	360	*	tfbs:714898	NA	NA	NA	hg19_custom_tfbs	SP1
chr11	57267006	57267582	577	*	hyper	0.501012145748988	0.424812030075188	0.962142857142857	17	1.35487e+08	chr11	57267142	57267511	370	*	tfbs:714899	NA	NA	NA	hg19_custom_tfbs	CHD2
chr11	57267006	57267582	577	*	hyper	0.501012145748988	0.424812030075188	0.962142857142857	17	1.35487e+08	chr11	57267161	57267440	280	*	tfbs:714900	NA	NA	NA	hg19_custom_tfbs	CREB1
chr11	57267006	57267582	577	*	hyper	0.501012145748988	0.424812030075188	0.962142857142857	17	1.35487e+08	chr11	57267169	57267464	296	*	tfbs:714901	NA	NA	NA	hg19_custom_tfbs	RCOR1
chr11	57267006	57267582	577	*	hyper	0.501012145748988	0.424812030075188	0.962142857142857	17	1.35487e+08	chr11	57267186	57267475	290	*	tfbs:714902	NA	NA	NA	hg19_custom_tfbs	ZNF143
chr11	57267006	57267582	577	*	hyper	0.501012145748988	0.424812030075188	0.962142857142857	17	1.35487e+08	chr11	57267206	57267460	255	*	tfbs:714903	NA	NA	NA	hg19_custom_tfbs	ZBTB7A
chr11	57267006	57267582	577	*	hyper	0.501012145748988	0.424812030075188	0.962142857142857	17	1.35487e+08	chr11	57267222	57267661	440	*	tfbs:714904	NA	NA	NA	hg19_custom_tfbs	MYC
chr11	57267006	57267582	577	*	hyper	0.501012145748988	0.424812030075188	0.962142857142857	17	1.35487e+08	chr11	57267449	57267738	290	*	tfbs:714905	NA	NA	NA	hg19_custom_tfbs	FOXA2
chr11	57267006	57267582	577	*	hyper	0.501012145748988	0.424812030075188	0.962142857142857	17	1.35487e+08	chr11	57267462	57267891	430	*	tfbs:714906	NA	NA	NA	hg19_custom_tfbs	E2F6
chr11	57267006	57267582	577	*	hyper	0.501012145748988	0.424812030075188	0.962142857142857	17	1.35487e+08	chr11	57267527	57268042	516	*	tfbs:714907	NA	NA	NA	hg19_custom_tfbs	TFAP2C
chr11	57267006	57267582	577	*	hyper	0.501012145748988	0.424812030075188	0.962142857142857	17	1.35487e+08	chr11	57267575	57267770	196	*	tfbs:714908	NA	NA	NA	hg19_custom_tfbs	MAX
chr11	57267006	57267582	577	*	hyper	0.501012145748988	0.424812030075188	0.962142857142857	17	1.35487e+08	chr11	57265319	57268251	2933	-	intron:360716	uc001nkk.3	8501	SLC43A1	hg19_genes_introns
chr11	57267006	57267582	577	*	hyper	0.501012145748988	0.424812030075188	0.962142857142857	17	1.35487e+08	chr11	57265319	57268251	2933	-	intron:360730	uc001nkl.3	8501	SLC43A1	hg19_genes_introns
chr11	57267006	57267582	577	*	hyper	0.501012145748988	0.424812030075188	0.962142857142857	17	1.35487e+08	chr11	57267007	57267316	310	*	island:14350	NA	NA	NA	hg19_cpg_islands
chr11	57267006	57267582	577	*	hyper	0.501012145748988	0.424812030075188	0.962142857142857	17	1.35487e+08	chr11	57265007	57267006	2000	*	shore:26212	NA	NA	NA	hg19_cpg_shores
chr11	57267006	57267582	577	*	hyper	0.501012145748988	0.424812030075188	0.962142857142857	17	1.35487e+08	chr11	57267317	57269316	2000	*	shore:26213	NA	NA	NA	hg19_cpg_shores
chr11	58695025	58695358	334	*	hyper	0.438230994152047	0.293981481481482	0.818646232439336	9	0.00699300699300699	chr11	58694866	58695235	370	*	dnase:1145812	NA	NA	NA	hg19_custom_dnase
chr11	58695025	58695358	334	*	hyper	0.438230994152047	0.293981481481482	0.818646232439336	9	0.00699300699300699	chr11	58695281	58695430	150	*	dnase:1145813	NA	NA	NA	hg19_custom_dnase
chr11	58695025	58695358	334	*	hyper	0.438230994152047	0.293981481481482	0.818646232439336	9	0.00699300699300699	chr11	58694815	58695450	636	*	tfbs:717702	NA	NA	NA	hg19_custom_tfbs	POLR2A
chr11	58695025	58695358	334	*	hyper	0.438230994152047	0.293981481481482	0.818646232439336	9	0.00699300699300699	chr11	58694817	58695140	324	*	tfbs:717703	NA	NA	NA	hg19_custom_tfbs	SP1
chr11	58695025	58695358	334	*	hyper	0.438230994152047	0.293981481481482	0.818646232439336	9	0.00699300699300699	chr11	58694832	58695121	290	*	tfbs:717704	NA	NA	NA	hg19_custom_tfbs	ZNF143
chr11	58695025	58695358	334	*	hyper	0.438230994152047	0.293981481481482	0.818646232439336	9	0.00699300699300699	chr11	58694838	58695173	336	*	tfbs:717705	NA	NA	NA	hg19_custom_tfbs	YY1
chr11	58695025	58695358	334	*	hyper	0.438230994152047	0.293981481481482	0.818646232439336	9	0.00699300699300699	chr11	58694938	58695427	490	*	tfbs:717706	NA	NA	NA	hg19_custom_tfbs	TAF1
chr11	58695025	58695358	334	*	hyper	0.438230994152047	0.293981481481482	0.818646232439336	9	0.00699300699300699	chr11	58694951	58695326	376	*	tfbs:717707	NA	NA	NA	hg19_custom_tfbs	TBP
chr11	58695025	58695358	334	*	hyper	0.438230994152047	0.293981481481482	0.818646232439336	9	0.00699300699300699	chr11	58694102	58695101	1000	+	promoter:41768	uc001nnf.3	92292	GLYATL1	hg19_genes_promoters
chr11	58695025	58695358	334	*	hyper	0.438230994152047	0.293981481481482	0.818646232439336	9	0.00699300699300699	chr11	58695102	58695302	201	+	5UTR:58041	uc001nnf.3	92292	GLYATL1	hg19_genes_5UTRs
chr11	58695025	58695358	334	*	hyper	0.438230994152047	0.293981481481482	0.818646232439336	9	0.00699300699300699	chr11	58695102	58695302	201	+	exon:385437	uc001nnf.3	92292	GLYATL1	hg19_genes_exons
chr11	58695025	58695358	334	*	hyper	0.438230994152047	0.293981481481482	0.818646232439336	9	0.00699300699300699	chr11	58695102	58695302	201	+	firstexon:41768	uc001nnf.3	92292	GLYATL1	hg19_genes_firstexons
chr11	58695025	58695358	334	*	hyper	0.438230994152047	0.293981481481482	0.818646232439336	9	0.00699300699300699	chr11	58695303	58710012	14710	+	intron:343654	uc001nnf.3	92292	GLYATL1	hg19_genes_introns
chr11	58695025	58695358	334	*	hyper	0.438230994152047	0.293981481481482	0.818646232439336	9	0.00699300699300699	chr11	58677289	58727311	50023	*	inter:10749	NA	NA	NA	hg19_cpg_inter
chr11	59473740	59475114	1375	*	hyper	-0.4	0.9	0.384615384615385	8	0.0296622589113772	chr11	59473681	59474035	355	*	dnase:1146316	NA	NA	NA	hg19_custom_dnase
chr11	59473740	59475114	1375	*	hyper	-0.4	0.9	0.384615384615385	8	0.0296622589113772	chr11	59474201	59474835	635	*	dnase:1146317	NA	NA	NA	hg19_custom_dnase
chr11	59473740	59475114	1375	*	hyper	-0.4	0.9	0.384615384615385	8	0.0296622589113772	chr11	59475101	59475250	150	*	dnase:1146318	NA	NA	NA	hg19_custom_dnase
chr11	59473740	59475114	1375	*	hyper	-0.4	0.9	0.384615384615385	8	0.0296622589113772	chr11	59474057	59474940	884	*	tfbs:719608	NA	NA	NA	hg19_custom_tfbs	ZNF274
chr11	59473740	59475114	1375	*	hyper	-0.4	0.9	0.384615384615385	8	0.0296622589113772	chr11	59474124	59474924	801	*	tfbs:719609	NA	NA	NA	hg19_custom_tfbs	TCF7L2
chr11	59473740	59475114	1375	*	hyper	-0.4	0.9	0.384615384615385	8	0.0296622589113772	chr11	59474176	59474972	797	*	tfbs:719610	NA	NA	NA	hg19_custom_tfbs	POLR2A
chr11	59473740	59475114	1375	*	hyper	-0.4	0.9	0.384615384615385	8	0.0296622589113772	chr11	59474201	59474844	644	*	tfbs:719611	NA	NA	NA	hg19_custom_tfbs	SMARCA4
chr11	59473740	59475114	1375	*	hyper	-0.4	0.9	0.384615384615385	8	0.0296622589113772	chr11	59474237	59475016	780	*	tfbs:719612	NA	NA	NA	hg19_custom_tfbs	GATA1
chr11	59473740	59475114	1375	*	hyper	-0.4	0.9	0.384615384615385	8	0.0296622589113772	chr11	59474245	59474740	496	*	tfbs:719613	NA	NA	NA	hg19_custom_tfbs	HMGN3
chr11	59473740	59475114	1375	*	hyper	-0.4	0.9	0.384615384615385	8	0.0296622589113772	chr11	59474253	59474782	530	*	tfbs:719614	NA	NA	NA	hg19_custom_tfbs	TFAP2A
chr11	59473740	59475114	1375	*	hyper	-0.4	0.9	0.384615384615385	8	0.0296622589113772	chr11	59474257	59474772	516	*	tfbs:719615	NA	NA	NA	hg19_custom_tfbs	TFAP2C
chr11	59473740	59475114	1375	*	hyper	-0.4	0.9	0.384615384615385	8	0.0296622589113772	chr11	59474268	59474723	456	*	tfbs:719616	NA	NA	NA	hg19_custom_tfbs	CCNT2
chr11	59473740	59475114	1375	*	hyper	-0.4	0.9	0.384615384615385	8	0.0296622589113772	chr11	59474270	59474638	369	*	tfbs:719617	NA	NA	NA	hg19_custom_tfbs	TCF12
chr11	59473740	59475114	1375	*	hyper	-0.4	0.9	0.384615384615385	8	0.0296622589113772	chr11	59474270	59474554	285	*	tfbs:719618	NA	NA	NA	hg19_custom_tfbs	FOSL2
chr11	59473740	59475114	1375	*	hyper	-0.4	0.9	0.384615384615385	8	0.0296622589113772	chr11	59474272	59474667	396	*	tfbs:719619	NA	NA	NA	hg19_custom_tfbs	JUNB
chr11	59473740	59475114	1375	*	hyper	-0.4	0.9	0.384615384615385	8	0.0296622589113772	chr11	59474277	59474800	524	*	tfbs:719620	NA	NA	NA	hg19_custom_tfbs	HDAC1
chr11	59473740	59475114	1375	*	hyper	-0.4	0.9	0.384615384615385	8	0.0296622589113772	chr11	59474286	59474845	560	*	tfbs:719621	NA	NA	NA	hg19_custom_tfbs	GATA2
chr11	59473740	59475114	1375	*	hyper	-0.4	0.9	0.384615384615385	8	0.0296622589113772	chr11	59474303	59474731	429	*	tfbs:719622	NA	NA	NA	hg19_custom_tfbs	MAX
chr11	59473740	59475114	1375	*	hyper	-0.4	0.9	0.384615384615385	8	0.0296622589113772	chr11	59474313	59474702	390	*	tfbs:719623	NA	NA	NA	hg19_custom_tfbs	JUN
chr11	59473740	59475114	1375	*	hyper	-0.4	0.9	0.384615384615385	8	0.0296622589113772	chr11	59474321	59474710	390	*	tfbs:719624	NA	NA	NA	hg19_custom_tfbs	ETS1
chr11	59473740	59475114	1375	*	hyper	-0.4	0.9	0.384615384615385	8	0.0296622589113772	chr11	59474329	59474876	548	*	tfbs:719625	NA	NA	NA	hg19_custom_tfbs	FOS
chr11	59473740	59475114	1375	*	hyper	-0.4	0.9	0.384615384615385	8	0.0296622589113772	chr11	59474330	59474689	360	*	tfbs:719626	NA	NA	NA	hg19_custom_tfbs	ARID3A
chr11	59473740	59475114	1375	*	hyper	-0.4	0.9	0.384615384615385	8	0.0296622589113772	chr11	59474335	59474690	356	*	tfbs:719627	NA	NA	NA	hg19_custom_tfbs	RCOR1
chr11	59473740	59475114	1375	*	hyper	-0.4	0.9	0.384615384615385	8	0.0296622589113772	chr11	59474337	59474655	319	*	tfbs:719628	NA	NA	NA	hg19_custom_tfbs	EP300
chr11	59473740	59475114	1375	*	hyper	-0.4	0.9	0.384615384615385	8	0.0296622589113772	chr11	59474338	59474777	440	*	tfbs:719629	NA	NA	NA	hg19_custom_tfbs	CBX3
chr11	59473740	59475114	1375	*	hyper	-0.4	0.9	0.384615384615385	8	0.0296622589113772	chr11	59474341	59474718	378	*	tfbs:719630	NA	NA	NA	hg19_custom_tfbs	TEAD4
chr11	59473740	59475114	1375	*	hyper	-0.4	0.9	0.384615384615385	8	0.0296622589113772	chr11	59474344	59474693	350	*	tfbs:719631	NA	NA	NA	hg19_custom_tfbs	SIRT6
chr11	59473740	59475114	1375	*	hyper	-0.4	0.9	0.384615384615385	8	0.0296622589113772	chr11	59474354	59474623	270	*	tfbs:719632	NA	NA	NA	hg19_custom_tfbs	MAFK
chr11	59473740	59475114	1375	*	hyper	-0.4	0.9	0.384615384615385	8	0.0296622589113772	chr11	59474362	59474697	336	*	tfbs:719633	NA	NA	NA	hg19_custom_tfbs	TBL1XR1
chr11	59473740	59475114	1375	*	hyper	-0.4	0.9	0.384615384615385	8	0.0296622589113772	chr11	59474362	59474696	335	*	tfbs:719634	NA	NA	NA	hg19_custom_tfbs	PML
chr11	59473740	59475114	1375	*	hyper	-0.4	0.9	0.384615384615385	8	0.0296622589113772	chr11	59474362	59474690	329	*	tfbs:719635	NA	NA	NA	hg19_custom_tfbs	NR3C1
chr11	59473740	59475114	1375	*	hyper	-0.4	0.9	0.384615384615385	8	0.0296622589113772	chr11	59474366	59474689	324	*	tfbs:719636	NA	NA	NA	hg19_custom_tfbs	CEBPB
chr11	59473740	59475114	1375	*	hyper	-0.4	0.9	0.384615384615385	8	0.0296622589113772	chr11	59474368	59474677	310	*	tfbs:719637	NA	NA	NA	hg19_custom_tfbs	BHLHE40
chr11	59473740	59475114	1375	*	hyper	-0.4	0.9	0.384615384615385	8	0.0296622589113772	chr11	59474371	59474600	230	*	tfbs:719638	NA	NA	NA	hg19_custom_tfbs	FOSL1
chr11	59473740	59475114	1375	*	hyper	-0.4	0.9	0.384615384615385	8	0.0296622589113772	chr11	59474374	59474824	451	*	tfbs:719639	NA	NA	NA	hg19_custom_tfbs	MYC
chr11	59473740	59475114	1375	*	hyper	-0.4	0.9	0.384615384615385	8	0.0296622589113772	chr11	59474376	59474699	324	*	tfbs:719640	NA	NA	NA	hg19_custom_tfbs	JUND
chr11	59473740	59475114	1375	*	hyper	-0.4	0.9	0.384615384615385	8	0.0296622589113772	chr11	59474376	59474731	356	*	tfbs:719641	NA	NA	NA	hg19_custom_tfbs	SIN3AK20
chr11	59473740	59475114	1375	*	hyper	-0.4	0.9	0.384615384615385	8	0.0296622589113772	chr11	59474379	59474662	284	*	tfbs:719642	NA	NA	NA	hg19_custom_tfbs	TAL1
chr11	59473740	59475114	1375	*	hyper	-0.4	0.9	0.384615384615385	8	0.0296622589113772	chr11	59474385	59474654	270	*	tfbs:719643	NA	NA	NA	hg19_custom_tfbs	USF1
chr11	59473740	59475114	1375	*	hyper	-0.4	0.9	0.384615384615385	8	0.0296622589113772	chr11	59474389	59474624	236	*	tfbs:719644	NA	NA	NA	hg19_custom_tfbs	HDAC2
chr11	59473740	59475114	1375	*	hyper	-0.4	0.9	0.384615384615385	8	0.0296622589113772	chr11	59474401	59474667	267	*	tfbs:719645	NA	NA	NA	hg19_custom_tfbs	NR2F2
chr11	59473740	59475114	1375	*	hyper	-0.4	0.9	0.384615384615385	8	0.0296622589113772	chr11	59474409	59474750	342	*	tfbs:719646	NA	NA	NA	hg19_custom_tfbs	STAT3
chr11	59473740	59475114	1375	*	hyper	-0.4	0.9	0.384615384615385	8	0.0296622589113772	chr11	59474410	59474689	280	*	tfbs:719647	NA	NA	NA	hg19_custom_tfbs	CREB1
chr11	59473740	59475114	1375	*	hyper	-0.4	0.9	0.384615384615385	8	0.0296622589113772	chr11	59474412	59474667	256	*	tfbs:719648	NA	NA	NA	hg19_custom_tfbs	ATF1
chr11	59473740	59475114	1375	*	hyper	-0.4	0.9	0.384615384615385	8	0.0296622589113772	chr11	59474440	59474695	256	*	tfbs:719649	NA	NA	NA	hg19_custom_tfbs	REST
chr11	59473740	59475114	1375	*	hyper	-0.4	0.9	0.384615384615385	8	0.0296622589113772	chr11	59474443	59474631	189	*	tfbs:719650	NA	NA	NA	hg19_custom_tfbs	STAT5A
chr11	59473740	59475114	1375	*	hyper	-0.4	0.9	0.384615384615385	8	0.0296622589113772	chr11	59474445	59474643	199	*	tfbs:719651	NA	NA	NA	hg19_custom_tfbs	TRIM28
chr11	59473740	59475114	1375	*	hyper	-0.4	0.9	0.384615384615385	8	0.0296622589113772	chr11	59474450	59474635	186	*	tfbs:719652	NA	NA	NA	hg19_custom_tfbs	GABPA
chr11	59473740	59475114	1375	*	hyper	-0.4	0.9	0.384615384615385	8	0.0296622589113772	chr11	59474469	59474668	200	*	tfbs:719653	NA	NA	NA	hg19_custom_tfbs	BCL3
chr11	59473740	59475114	1375	*	hyper	-0.4	0.9	0.384615384615385	8	0.0296622589113772	chr11	59441233	59518425	77193	*	inter:10757	NA	NA	NA	hg19_cpg_inter
chr11	60753578	60754221	644	*	hyper	-0.705322128851541	0.807407407407407	0.037037037037037	11	0.000219414020844566	chr11	60753486	60753995	510	*	dnase:1147247	NA	NA	NA	hg19_custom_dnase
chr11	60753578	60754221	644	*	hyper	-0.705322128851541	0.807407407407407	0.037037037037037	11	0.000219414020844566	chr11	60754081	60754330	250	*	dnase:1147248	NA	NA	NA	hg19_custom_dnase
chr11	60753578	60754221	644	*	hyper	-0.705322128851541	0.807407407407407	0.037037037037037	11	0.000219414020844566	chr11	60753476	60753747	272	*	tfbs:722314	NA	NA	NA	hg19_custom_tfbs	FOS
chr11	60753578	60754221	644	*	hyper	-0.705322128851541	0.807407407407407	0.037037037037037	11	0.000219414020844566	chr11	60753505	60753820	316	*	tfbs:722315	NA	NA	NA	hg19_custom_tfbs	STAT3
chr11	60753578	60754221	644	*	hyper	-0.705322128851541	0.807407407407407	0.037037037037037	11	0.000219414020844566	chr11	60753530	60753905	376	*	tfbs:722316	NA	NA	NA	hg19_custom_tfbs	TCF7L2
chr11	60753578	60754221	644	*	hyper	-0.705322128851541	0.807407407407407	0.037037037037037	11	0.000219414020844566	chr11	60753675	60754038	364	*	tfbs:722317	NA	NA	NA	hg19_custom_tfbs	ELF1
chr11	60753578	60754221	644	*	hyper	-0.705322128851541	0.807407407407407	0.037037037037037	11	0.000219414020844566	chr11	60753568	60754105	538	*	enhancer:10427	NA	NA	NA	hg19_enhancers_fantom
chr11	60753578	60754221	644	*	hyper	-0.705322128851541	0.807407407407407	0.037037037037037	11	0.000219414020844566	chr11	60739387	60774045	34659	+	intron:344055	uc009yni.3	923	CD6	hg19_genes_introns
chr11	60753578	60754221	644	*	hyper	-0.705322128851541	0.807407407407407	0.037037037037037	11	0.000219414020844566	chr11	60739387	60774045	34659	+	intron:344060	uc009ynj.3	923	CD6	hg19_genes_introns
chr11	60753578	60754221	644	*	hyper	-0.705322128851541	0.807407407407407	0.037037037037037	11	0.000219414020844566	chr11	60739387	60774045	34659	+	intron:344064	uc001nqp.3	923	CD6	hg19_genes_introns
chr11	60753578	60754221	644	*	hyper	-0.705322128851541	0.807407407407407	0.037037037037037	11	0.000219414020844566	chr11	60739387	60774045	34659	+	intron:344075	uc001nqq.3	923	CD6	hg19_genes_introns
chr11	60753578	60754221	644	*	hyper	-0.705322128851541	0.807407407407407	0.037037037037037	11	0.000219414020844566	chr11	60739387	60774045	34659	+	intron:344087	uc001nqr.3	923	CD6	hg19_genes_introns
chr11	60753578	60754221	644	*	hyper	-0.705322128851541	0.807407407407407	0.037037037037037	11	0.000219414020844566	chr11	60739387	60774045	34659	+	intron:344097	uc001nqs.3	923	CD6	hg19_genes_introns
chr11	60753578	60754221	644	*	hyper	-0.705322128851541	0.807407407407407	0.037037037037037	11	0.000219414020844566	chr11	60739387	60774045	34659	+	intron:344108	uc001nqt.3	923	CD6	hg19_genes_introns
chr11	60753578	60754221	644	*	hyper	-0.705322128851541	0.807407407407407	0.037037037037037	11	0.000219414020844566	chr11	60722889	60771036	48148	*	inter:10769	NA	NA	NA	hg19_cpg_inter
chr11	61130474	61130932	459	*	hyper	-0.393939393939394	0.491477272727273	0.0681818181818182	9	0.000898912788114092	chr11	61130706	61131115	410	*	dnase:1147686	NA	NA	NA	hg19_custom_dnase
chr11	61130474	61130932	459	*	hyper	-0.393939393939394	0.491477272727273	0.0681818181818182	9	0.000898912788114092	chr11	61130182	61130927	746	*	tfbs:723547	NA	NA	NA	hg19_custom_tfbs	RPC155
chr11	61130474	61130932	459	*	hyper	-0.393939393939394	0.491477272727273	0.0681818181818182	9	0.000898912788114092	chr11	61130209	61130584	376	*	tfbs:723548	NA	NA	NA	hg19_custom_tfbs	TBP
chr11	61130474	61130932	459	*	hyper	-0.393939393939394	0.491477272727273	0.0681818181818182	9	0.000898912788114092	chr11	61130598	61130913	316	*	tfbs:723549	NA	NA	NA	hg19_custom_tfbs	MYC
chr11	61130474	61130932	459	*	hyper	-0.393939393939394	0.491477272727273	0.0681818181818182	9	0.000898912788114092	chr11	61130618	61130893	276	*	tfbs:723550	NA	NA	NA	hg19_custom_tfbs	MAX
chr11	61130474	61130932	459	*	hyper	-0.393939393939394	0.491477272727273	0.0681818181818182	9	0.000898912788114092	chr11	61130746	61131203	458	*	tfbs:723551	NA	NA	NA	hg19_custom_tfbs	CEBPB
chr11	61130474	61130932	459	*	hyper	-0.393939393939394	0.491477272727273	0.0681818181818182	9	0.000898912788114092	chr11	61129756	61130755	1000	-	promoter:44253	uc001nrg.3	220002	CYB561A3	hg19_genes_promoters
chr11	61130474	61130932	459	*	hyper	-0.393939393939394	0.491477272727273	0.0681818181818182	9	0.000898912788114092	chr11	61129756	61130755	1000	-	promoter:44254	uc009ynn.3	220002	CYB561A3	hg19_genes_promoters
chr11	61130474	61130932	459	*	hyper	-0.393939393939394	0.491477272727273	0.0681818181818182	9	0.000898912788114092	chr11	61129756	61130755	1000	-	promoter:44255	uc010rlh.2	220002	CYB561A3	hg19_genes_promoters
chr11	61130474	61130932	459	*	hyper	-0.393939393939394	0.491477272727273	0.0681818181818182	9	0.000898912788114092	chr11	61130756	61134755	4000	-	1to5kb:44253	uc001nrg.3	220002	CYB561A3	hg19_genes_1to5kb
chr11	61130474	61130932	459	*	hyper	-0.393939393939394	0.491477272727273	0.0681818181818182	9	0.000898912788114092	chr11	61130756	61134755	4000	-	1to5kb:44254	uc009ynn.3	220002	CYB561A3	hg19_genes_1to5kb
chr11	61130474	61130932	459	*	hyper	-0.393939393939394	0.491477272727273	0.0681818181818182	9	0.000898912788114092	chr11	61130756	61134755	4000	-	1to5kb:44255	uc010rlh.2	220002	CYB561A3	hg19_genes_1to5kb
chr11	61130474	61130932	459	*	hyper	-0.393939393939394	0.491477272727273	0.0681818181818182	9	0.000898912788114092	chr11	61129893	61131723	1831	+	intron:344184	uc010rli.2	51524	TMEM138	hg19_genes_introns
chr11	61130474	61130932	459	*	hyper	-0.393939393939394	0.491477272727273	0.0681818181818182	9	0.000898912788114092	chr11	61129893	61131723	1831	+	intron:344187	uc001nrl.2	51524	TMEM138	hg19_genes_introns
chr11	61130474	61130932	459	*	hyper	-0.393939393939394	0.491477272727273	0.0681818181818182	9	0.000898912788114092	chr11	61129893	61131723	1831	+	intron:344191	uc021qke.1	51524	TMEM138	hg19_genes_introns
chr11	61130474	61130932	459	*	hyper	-0.393939393939394	0.491477272727273	0.0681818181818182	9	0.000898912788114092	chr11	61129880	61131879	2000	*	shore:26291	NA	NA	NA	hg19_cpg_shores
chr11	62369767	62370209	443	*	hyper	0.412878787878788	0.458041958041958	0.884868421052632	13	0.000889341928186358	chr11	62369721	62370875	1155	*	dnase:1149130	NA	NA	NA	hg19_custom_dnase
chr11	62369767	62370209	443	*	hyper	0.412878787878788	0.458041958041958	0.884868421052632	13	0.000889341928186358	chr11	62368108	62370450	2343	*	tfbs:729152	NA	NA	NA	hg19_custom_tfbs	POLR2A
chr11	62369767	62370209	443	*	hyper	0.412878787878788	0.458041958041958	0.884868421052632	13	0.000889341928186358	chr11	62368476	62369998	1523	*	tfbs:729161	NA	NA	NA	hg19_custom_tfbs	TAF1
chr11	62369767	62370209	443	*	hyper	0.412878787878788	0.458041958041958	0.884868421052632	13	0.000889341928186358	chr11	62368560	62370120	1561	*	tfbs:729165	NA	NA	NA	hg19_custom_tfbs	RBBP5
chr11	62369767	62370209	443	*	hyper	0.412878787878788	0.458041958041958	0.884868421052632	13	0.000889341928186358	chr11	62368931	62369813	883	*	tfbs:729178	NA	NA	NA	hg19_custom_tfbs	PML
chr11	62369767	62370209	443	*	hyper	0.412878787878788	0.458041958041958	0.884868421052632	13	0.000889341928186358	chr11	62369038	62369860	823	*	tfbs:729181	NA	NA	NA	hg19_custom_tfbs	TFAP2C
chr11	62369767	62370209	443	*	hyper	0.412878787878788	0.458041958041958	0.884868421052632	13	0.000889341928186358	chr11	62369120	62369775	656	*	tfbs:729187	NA	NA	NA	hg19_custom_tfbs	E2F1
chr11	62369767	62370209	443	*	hyper	0.412878787878788	0.458041958041958	0.884868421052632	13	0.000889341928186358	chr11	62369169	62370037	869	*	tfbs:729190	NA	NA	NA	hg19_custom_tfbs	TBP
chr11	62369767	62370209	443	*	hyper	0.412878787878788	0.458041958041958	0.884868421052632	13	0.000889341928186358	chr11	62369273	62369854	582	*	tfbs:729196	NA	NA	NA	hg19_custom_tfbs	IRF1
chr11	62369767	62370209	443	*	hyper	0.412878787878788	0.458041958041958	0.884868421052632	13	0.000889341928186358	chr11	62369291	62369974	684	*	tfbs:729198	NA	NA	NA	hg19_custom_tfbs	SIN3A
chr11	62369767	62370209	443	*	hyper	0.412878787878788	0.458041958041958	0.884868421052632	13	0.000889341928186358	chr11	62369317	62370277	961	*	tfbs:729201	NA	NA	NA	hg19_custom_tfbs	MAX
chr11	62369767	62370209	443	*	hyper	0.412878787878788	0.458041958041958	0.884868421052632	13	0.000889341928186358	chr11	62369320	62369849	530	*	tfbs:729202	NA	NA	NA	hg19_custom_tfbs	TFAP2A
chr11	62369767	62370209	443	*	hyper	0.412878787878788	0.458041958041958	0.884868421052632	13	0.000889341928186358	chr11	62369621	62370004	384	*	tfbs:729214	NA	NA	NA	hg19_custom_tfbs	RCOR1
chr11	62369767	62370209	443	*	hyper	0.412878787878788	0.458041958041958	0.884868421052632	13	0.000889341928186358	chr11	62369733	62370102	370	*	tfbs:729215	NA	NA	NA	hg19_custom_tfbs	MAZ
chr11	62369767	62370209	443	*	hyper	0.412878787878788	0.458041958041958	0.884868421052632	13	0.000889341928186358	chr11	62369742	62370245	504	*	tfbs:729216	NA	NA	NA	hg19_custom_tfbs	TCF7L2
chr11	62369767	62370209	443	*	hyper	0.412878787878788	0.458041958041958	0.884868421052632	13	0.000889341928186358	chr11	62369773	62370156	384	*	tfbs:729217	NA	NA	NA	hg19_custom_tfbs	MYC
chr11	62369767	62370209	443	*	hyper	0.412878787878788	0.458041958041958	0.884868421052632	13	0.000889341928186358	chr11	62369800	62370259	460	*	tfbs:729218	NA	NA	NA	hg19_custom_tfbs	E2F6
chr11	62369767	62370209	443	*	hyper	0.412878787878788	0.458041958041958	0.884868421052632	13	0.000889341928186358	chr11	62369828	62370207	380	*	tfbs:729219	NA	NA	NA	hg19_custom_tfbs	E2F1
chr11	62369767	62370209	443	*	hyper	0.412878787878788	0.458041958041958	0.884868421052632	13	0.000889341928186358	chr11	62369880	62370057	178	*	tfbs:729220	NA	NA	NA	hg19_custom_tfbs	ZBTB7A
chr11	62369767	62370209	443	*	hyper	0.412878787878788	0.458041958041958	0.884868421052632	13	0.000889341928186358	chr11	62369939	62370248	310	*	tfbs:729221	NA	NA	NA	hg19_custom_tfbs	NR3C1
chr11	62369767	62370209	443	*	hyper	0.412878787878788	0.458041958041958	0.884868421052632	13	0.000889341928186358	chr11	62369947	62370238	292	*	tfbs:729222	NA	NA	NA	hg19_custom_tfbs	USF2
chr11	62369767	62370209	443	*	hyper	0.412878787878788	0.458041958041958	0.884868421052632	13	0.000889341928186358	chr11	62369966	62370451	486	*	tfbs:729223	NA	NA	NA	hg19_custom_tfbs	CTCF
chr11	62369767	62370209	443	*	hyper	0.412878787878788	0.458041958041958	0.884868421052632	13	0.000889341928186358	chr11	62369971	62370280	310	*	tfbs:729224	NA	NA	NA	hg19_custom_tfbs	BHLHE40
chr11	62369767	62370209	443	*	hyper	0.412878787878788	0.458041958041958	0.884868421052632	13	0.000889341928186358	chr11	62369977	62370240	264	*	tfbs:729225	NA	NA	NA	hg19_custom_tfbs	USF1
chr11	62369767	62370209	443	*	hyper	0.412878787878788	0.458041958041958	0.884868421052632	13	0.000889341928186358	chr11	62370176	62370659	484	*	tfbs:729226	NA	NA	NA	hg19_custom_tfbs	SETDB1
chr11	62369767	62370209	443	*	hyper	0.412878787878788	0.458041958041958	0.884868421052632	13	0.000889341928186358	chr11	62369313	62370312	1000	-	promoter:44284	uc001ntq.2	9219	MTA2	hg19_genes_promoters
chr11	62369767	62370209	443	*	hyper	0.412878787878788	0.458041958041958	0.884868421052632	13	0.000889341928186358	chr11	62369748	62373747	4000	-	1to5kb:44283	uc010rlx.1	9219	MTA2	hg19_genes_1to5kb
chr11	62369767	62370209	443	*	hyper	0.412878787878788	0.458041958041958	0.884868421052632	13	0.000889341928186358	chr11	62369691	62370150	460	-	exon:405648	uc001ntr.1	256364	EML3	hg19_genes_exons
chr11	62369767	62370209	443	*	hyper	0.412878787878788	0.458041958041958	0.884868421052632	13	0.000889341928186358	chr11	62369691	62370150	460	-	exon:405669	uc001nts.1	256364	EML3	hg19_genes_exons
chr11	62369767	62370209	443	*	hyper	0.412878787878788	0.458041958041958	0.884868421052632	13	0.000889341928186358	chr11	62369691	62370150	460	-	exon:405690	uc001ntt.1	256364	EML3	hg19_genes_exons
chr11	62369767	62370209	443	*	hyper	0.412878787878788	0.458041958041958	0.884868421052632	13	0.000889341928186358	chr11	62369691	62370150	460	-	exon:405712	uc001ntu.1	256364	EML3	hg19_genes_exons
chr11	62369767	62370209	443	*	hyper	0.412878787878788	0.458041958041958	0.884868421052632	13	0.000889341928186358	chr11	62369691	62370150	460	-	exon:405734	uc010rly.1	256364	EML3	hg19_genes_exons
chr11	62369767	62370209	443	*	hyper	0.412878787878788	0.458041958041958	0.884868421052632	13	0.000889341928186358	chr11	62370151	62370230	80	-	intron:361324	uc001ntr.1	256364	EML3	hg19_genes_introns
chr11	62369767	62370209	443	*	hyper	0.412878787878788	0.458041958041958	0.884868421052632	13	0.000889341928186358	chr11	62370151	62370230	80	-	intron:361344	uc001nts.1	256364	EML3	hg19_genes_introns
chr11	62369767	62370209	443	*	hyper	0.412878787878788	0.458041958041958	0.884868421052632	13	0.000889341928186358	chr11	62370151	62370230	80	-	intron:361364	uc001ntt.1	256364	EML3	hg19_genes_introns
chr11	62369767	62370209	443	*	hyper	0.412878787878788	0.458041958041958	0.884868421052632	13	0.000889341928186358	chr11	62370151	62370230	80	-	intron:361384	uc001ntu.1	256364	EML3	hg19_genes_introns
chr11	62369767	62370209	443	*	hyper	0.412878787878788	0.458041958041958	0.884868421052632	13	0.000889341928186358	chr11	62370151	62370230	80	-	intron:361405	uc010rly.1	256364	EML3	hg19_genes_introns
chr11	62369767	62370209	443	*	hyper	0.412878787878788	0.458041958041958	0.884868421052632	13	0.000889341928186358	chr11	62369691	62369773	83	-	3UTR:34408	uc001ntr.1	256364	EML3	hg19_genes_3UTRs
chr11	62369767	62370209	443	*	hyper	0.412878787878788	0.458041958041958	0.884868421052632	13	0.000889341928186358	chr11	62369691	62369946	256	-	3UTR:34409	uc001nts.1	256364	EML3	hg19_genes_3UTRs
chr11	62369767	62370209	443	*	hyper	0.412878787878788	0.458041958041958	0.884868421052632	13	0.000889341928186358	chr11	62369691	62369946	256	-	3UTR:34410	uc001ntt.1	256364	EML3	hg19_genes_3UTRs
chr11	62369767	62370209	443	*	hyper	0.412878787878788	0.458041958041958	0.884868421052632	13	0.000889341928186358	chr11	62369691	62369946	256	-	3UTR:34411	uc001ntu.1	256364	EML3	hg19_genes_3UTRs
chr11	62369767	62370209	443	*	hyper	0.412878787878788	0.458041958041958	0.884868421052632	13	0.000889341928186358	chr11	62369691	62369773	83	-	3UTR:34412	uc010rly.1	256364	EML3	hg19_genes_3UTRs
chr11	62369767	62370209	443	*	hyper	0.412878787878788	0.458041958041958	0.884868421052632	13	0.000889341928186358	chr11	62368455	62370491	2037	*	island:14420	NA	NA	NA	hg19_cpg_islands
chr11	62405227	62405731	505	*	hyper	0.374581939799331	0.12	0.5	12	0.000233857847237668	chr11	62405301	62405450	150	*	dnase:1149172	NA	NA	NA	hg19_custom_dnase
chr11	62405227	62405731	505	*	hyper	0.374581939799331	0.12	0.5	12	0.000233857847237668	chr11	62405506	62405655	150	*	dnase:1149173	NA	NA	NA	hg19_custom_dnase
chr11	62405227	62405731	505	*	hyper	0.374581939799331	0.12	0.5	12	0.000233857847237668	chr11	62402473	62406454	3982	-	intron:361474	uc001nua.4	23193	GANAB	hg19_genes_introns
chr11	62405227	62405731	505	*	hyper	0.374581939799331	0.12	0.5	12	0.000233857847237668	chr11	62402473	62406454	3982	-	intron:361497	uc001nub.4	23193	GANAB	hg19_genes_introns
chr11	62405227	62405731	505	*	hyper	0.374581939799331	0.12	0.5	12	0.000233857847237668	chr11	62402473	62406454	3982	-	intron:361520	uc001nuc.4	23193	GANAB	hg19_genes_introns
chr11	62405227	62405731	505	*	hyper	0.374581939799331	0.12	0.5	12	0.000233857847237668	chr11	62402473	62414033	11561	-	intron:361543	uc010rma.3	23193	GANAB	hg19_genes_introns
chr11	62405227	62405731	505	*	hyper	0.374581939799331	0.12	0.5	12	0.000233857847237668	chr11	62402473	62414033	11561	-	intron:361563	uc010rmb.3	23193	GANAB	hg19_genes_introns
chr11	62405227	62405731	505	*	hyper	0.374581939799331	0.12	0.5	12	0.000233857847237668	chr11	62393792	62409632	15841	*	inter:10802	NA	NA	NA	hg19_cpg_inter
chr11	63855982	63856694	713	*	hyper	-0.473214285714286	0.818181818181818	0.210526315789474	16	3.35e+09	chr11	63855901	63856135	235	*	dnase:1150411	NA	NA	NA	hg19_custom_dnase
chr11	63855982	63856694	713	*	hyper	-0.473214285714286	0.818181818181818	0.210526315789474	16	3.35e+09	chr11	63856281	63856495	215	*	dnase:1150412	NA	NA	NA	hg19_custom_dnase
chr11	63855982	63856694	713	*	hyper	-0.473214285714286	0.818181818181818	0.210526315789474	16	3.35e+09	chr11	63856506	63856755	250	*	dnase:1150413	NA	NA	NA	hg19_custom_dnase
chr11	63855982	63856694	713	*	hyper	-0.473214285714286	0.818181818181818	0.210526315789474	16	3.35e+09	chr11	63855789	63856233	445	*	tfbs:734416	NA	NA	NA	hg19_custom_tfbs	CTCF
chr11	63855982	63856694	713	*	hyper	-0.473214285714286	0.818181818181818	0.210526315789474	16	3.35e+09	chr11	63855811	63856154	344	*	tfbs:734417	NA	NA	NA	hg19_custom_tfbs	GABPA
chr11	63855982	63856694	713	*	hyper	-0.473214285714286	0.818181818181818	0.210526315789474	16	3.35e+09	chr11	63855869	63856158	290	*	tfbs:734418	NA	NA	NA	hg19_custom_tfbs	ZNF143
chr11	63855982	63856694	713	*	hyper	-0.473214285714286	0.818181818181818	0.210526315789474	16	3.35e+09	chr11	63855869	63856135	267	*	tfbs:734419	NA	NA	NA	hg19_custom_tfbs	RAD21
chr11	63855982	63856694	713	*	hyper	-0.473214285714286	0.818181818181818	0.210526315789474	16	3.35e+09	chr11	63855924	63856093	170	*	tfbs:734420	NA	NA	NA	hg19_custom_tfbs	CTCFL
chr11	63855982	63856694	713	*	hyper	-0.473214285714286	0.818181818181818	0.210526315789474	16	3.35e+09	chr11	63782754	63918710	135957	-	intron:362060	uc001nyh.3	28992	MACROD1	hg19_genes_introns
chr11	63855982	63856694	713	*	hyper	-0.473214285714286	0.818181818181818	0.210526315789474	16	3.35e+09	chr11	63855083	63857082	2000	*	shelf:22782	NA	NA	NA	hg19_cpg_shelves
chr11	64637785	64638658	874	*	hyper	0.413255360623782	0.4	0.846153846153846	16	0.00700357129884934	chr11	64637386	64637795	410	*	dnase:1151479	NA	NA	NA	hg19_custom_dnase
chr11	64637785	64638658	874	*	hyper	0.413255360623782	0.4	0.846153846153846	16	0.00700357129884934	chr11	64637846	64638375	530	*	dnase:1151480	NA	NA	NA	hg19_custom_dnase
chr11	64637785	64638658	874	*	hyper	0.413255360623782	0.4	0.846153846153846	16	0.00700357129884934	chr11	64638486	64638635	150	*	dnase:1151481	NA	NA	NA	hg19_custom_dnase
chr11	64637785	64638658	874	*	hyper	0.413255360623782	0.4	0.846153846153846	16	0.00700357129884934	chr11	64638641	64638995	355	*	dnase:1151482	NA	NA	NA	hg19_custom_dnase
chr11	64637785	64638658	874	*	hyper	0.413255360623782	0.4	0.846153846153846	16	0.00700357129884934	chr11	64636629	64638474	1846	*	tfbs:738628	NA	NA	NA	hg19_custom_tfbs	POLR2A
chr11	64637785	64638658	874	*	hyper	0.413255360623782	0.4	0.846153846153846	16	0.00700357129884934	chr11	64637518	64637857	340	*	tfbs:738652	NA	NA	NA	hg19_custom_tfbs	HDAC2
chr11	64637785	64638658	874	*	hyper	0.413255360623782	0.4	0.846153846153846	16	0.00700357129884934	chr11	64637536	64637825	290	*	tfbs:738653	NA	NA	NA	hg19_custom_tfbs	HNF4G
chr11	64637785	64638658	874	*	hyper	0.413255360623782	0.4	0.846153846153846	16	0.00700357129884934	chr11	64637665	64638425	761	*	tfbs:738654	NA	NA	NA	hg19_custom_tfbs	GATA2
chr11	64637785	64638658	874	*	hyper	0.413255360623782	0.4	0.846153846153846	16	0.00700357129884934	chr11	64637748	64638023	276	*	tfbs:738655	NA	NA	NA	hg19_custom_tfbs	ELF1
chr11	64637785	64638658	874	*	hyper	0.413255360623782	0.4	0.846153846153846	16	0.00700357129884934	chr11	64637775	64638371	597	*	tfbs:738656	NA	NA	NA	hg19_custom_tfbs	JUND
chr11	64637785	64638658	874	*	hyper	0.413255360623782	0.4	0.846153846153846	16	0.00700357129884934	chr11	64637792	64638101	310	*	tfbs:738657	NA	NA	NA	hg19_custom_tfbs	GATA1
chr11	64637785	64638658	874	*	hyper	0.413255360623782	0.4	0.846153846153846	16	0.00700357129884934	chr11	64637800	64638095	296	*	tfbs:738658	NA	NA	NA	hg19_custom_tfbs	RCOR1
chr11	64637785	64638658	874	*	hyper	0.413255360623782	0.4	0.846153846153846	16	0.00700357129884934	chr11	64637822	64638051	230	*	tfbs:738659	NA	NA	NA	hg19_custom_tfbs	REST
chr11	64637785	64638658	874	*	hyper	0.413255360623782	0.4	0.846153846153846	16	0.00700357129884934	chr11	64637934	64638328	395	*	tfbs:738660	NA	NA	NA	hg19_custom_tfbs	CEBPB
chr11	64637785	64638658	874	*	hyper	0.413255360623782	0.4	0.846153846153846	16	0.00700357129884934	chr11	64637942	64638437	496	*	tfbs:738661	NA	NA	NA	hg19_custom_tfbs	HMGN3
chr11	64637785	64638658	874	*	hyper	0.413255360623782	0.4	0.846153846153846	16	0.00700357129884934	chr11	64637942	64638397	456	*	tfbs:738662	NA	NA	NA	hg19_custom_tfbs	CCNT2
chr11	64637785	64638658	874	*	hyper	0.413255360623782	0.4	0.846153846153846	16	0.00700357129884934	chr11	64637951	64638377	427	*	tfbs:738663	NA	NA	NA	hg19_custom_tfbs	MAFK
chr11	64637785	64638658	874	*	hyper	0.413255360623782	0.4	0.846153846153846	16	0.00700357129884934	chr11	64637952	64638379	428	*	tfbs:738664	NA	NA	NA	hg19_custom_tfbs	MAX
chr11	64637785	64638658	874	*	hyper	0.413255360623782	0.4	0.846153846153846	16	0.00700357129884934	chr11	64638003	64638402	400	*	tfbs:738665	NA	NA	NA	hg19_custom_tfbs	FOS
chr11	64637785	64638658	874	*	hyper	0.413255360623782	0.4	0.846153846153846	16	0.00700357129884934	chr11	64638006	64638425	420	*	tfbs:738666	NA	NA	NA	hg19_custom_tfbs	TAF1
chr11	64637785	64638658	874	*	hyper	0.413255360623782	0.4	0.846153846153846	16	0.00700357129884934	chr11	64638051	64638346	296	*	tfbs:738667	NA	NA	NA	hg19_custom_tfbs	JUN
chr11	64637785	64638658	874	*	hyper	0.413255360623782	0.4	0.846153846153846	16	0.00700357129884934	chr11	64638059	64638458	400	*	tfbs:738668	NA	NA	NA	hg19_custom_tfbs	NR2F2
chr11	64637785	64638658	874	*	hyper	0.413255360623782	0.4	0.846153846153846	16	0.00700357129884934	chr11	64638060	64638499	440	*	tfbs:738669	NA	NA	NA	hg19_custom_tfbs	TEAD4
chr11	64637785	64638658	874	*	hyper	0.413255360623782	0.4	0.846153846153846	16	0.00700357129884934	chr11	64638090	64638379	290	*	tfbs:738670	NA	NA	NA	hg19_custom_tfbs	HNF4G
chr11	64637785	64638658	874	*	hyper	0.413255360623782	0.4	0.846153846153846	16	0.00700357129884934	chr11	64638092	64638389	298	*	tfbs:738671	NA	NA	NA	hg19_custom_tfbs	HNF4A
chr11	64637785	64638658	874	*	hyper	0.413255360623782	0.4	0.846153846153846	16	0.00700357129884934	chr11	64638101	64638436	336	*	tfbs:738672	NA	NA	NA	hg19_custom_tfbs	SP1
chr11	64637785	64638658	874	*	hyper	0.413255360623782	0.4	0.846153846153846	16	0.00700357129884934	chr11	64638111	64638370	260	*	tfbs:738673	NA	NA	NA	hg19_custom_tfbs	FOSL2
chr11	64637785	64638658	874	*	hyper	0.413255360623782	0.4	0.846153846153846	16	0.00700357129884934	chr11	64638123	64638448	326	*	tfbs:738674	NA	NA	NA	hg19_custom_tfbs	EP300
chr11	64637785	64638658	874	*	hyper	0.413255360623782	0.4	0.846153846153846	16	0.00700357129884934	chr11	64638129	64638537	409	*	tfbs:738675	NA	NA	NA	hg19_custom_tfbs	ZBTB7A
chr11	64637785	64638658	874	*	hyper	0.413255360623782	0.4	0.846153846153846	16	0.00700357129884934	chr11	64638148	64638423	276	*	tfbs:738676	NA	NA	NA	hg19_custom_tfbs	TAL1
chr11	64637785	64638658	874	*	hyper	0.413255360623782	0.4	0.846153846153846	16	0.00700357129884934	chr11	64638192	64638427	236	*	tfbs:738677	NA	NA	NA	hg19_custom_tfbs	HDAC2
chr11	64637785	64638658	874	*	hyper	0.413255360623782	0.4	0.846153846153846	16	0.00700357129884934	chr11	64638197	64638392	196	*	tfbs:738678	NA	NA	NA	hg19_custom_tfbs	CTCF
chr11	64637785	64638658	874	*	hyper	0.413255360623782	0.4	0.846153846153846	16	0.00700357129884934	chr11	64638487	64638922	436	*	tfbs:738679	NA	NA	NA	hg19_custom_tfbs	MAX
chr11	64637785	64638658	874	*	hyper	0.413255360623782	0.4	0.846153846153846	16	0.00700357129884934	chr11	64637839	64638320	482	*	enhancer:10583	NA	NA	NA	hg19_enhancers_fantom
chr11	64637785	64638658	874	*	hyper	0.413255360623782	0.4	0.846153846153846	16	0.00700357129884934	chr11	64627809	64641892	14084	-	intron:362589	uc001obu.1	10938	EHD1	hg19_genes_introns
chr11	64637785	64638658	874	*	hyper	0.413255360623782	0.4	0.846153846153846	16	0.00700357129884934	chr11	64627809	64641892	14084	-	intron:362593	uc001obv.1	10938	EHD1	hg19_genes_introns
chr11	64637785	64638658	874	*	hyper	0.413255360623782	0.4	0.846153846153846	16	0.00700357129884934	chr11	64627809	64641892	14084	-	intron:362599	uc010rnq.1	10938	EHD1	hg19_genes_introns
chr11	64637785	64638658	874	*	hyper	0.413255360623782	0.4	0.846153846153846	16	0.00700357129884934	chr11	64626247	64641429	15183	*	inter:10854	NA	NA	NA	hg19_cpg_inter
chr11	66200091	66200809	719	*	hyper	-0.768571428571429	0.904761904761905	0.125	10	0.000409460108853158	chr11	66200201	66200350	150	*	dnase:1153336	NA	NA	NA	hg19_custom_dnase
chr11	66200091	66200809	719	*	hyper	-0.768571428571429	0.904761904761905	0.125	10	0.000409460108853158	chr11	66200157	66200432	276	*	tfbs:750155	NA	NA	NA	hg19_custom_tfbs	SPI1
chr11	66200091	66200809	719	*	hyper	-0.768571428571429	0.904761904761905	0.125	10	0.000409460108853158	chr11	66193398	66229899	36502	*	inter:10907	NA	NA	NA	hg19_cpg_inter
chr11	66335372	66335648	277	*	hyper	0.374183006535948	0.431372549019608	0.94281045751634	9	0.0230235320348373	chr11	66334666	66335495	830	*	dnase:1153482	NA	NA	NA	hg19_custom_dnase
chr11	66335372	66335648	277	*	hyper	0.374183006535948	0.431372549019608	0.94281045751634	9	0.0230235320348373	chr11	66335526	66336250	725	*	dnase:1153483	NA	NA	NA	hg19_custom_dnase
chr11	66335372	66335648	277	*	hyper	0.374183006535948	0.431372549019608	0.94281045751634	9	0.0230235320348373	chr11	66335388	66335685	298	*	tfbs:750652	NA	NA	NA	hg19_custom_tfbs	CTCF
chr11	66335372	66335648	277	*	hyper	0.374183006535948	0.431372549019608	0.94281045751634	9	0.0230235320348373	chr11	66335455	66335553	99	-	exon:407891	uc001oip.3	8722	CTSF	hg19_genes_exons
chr11	66335372	66335648	277	*	hyper	0.374183006535948	0.431372549019608	0.94281045751634	9	0.0230235320348373	chr11	66335134	66335454	321	-	intron:363346	uc001oip.3	8722	CTSF	hg19_genes_introns
chr11	66335372	66335648	277	*	hyper	0.374183006535948	0.431372549019608	0.94281045751634	9	0.0230235320348373	chr11	66335554	66335744	191	-	intron:363347	uc001oip.3	8722	CTSF	hg19_genes_introns
chr11	66335372	66335648	277	*	hyper	0.374183006535948	0.431372549019608	0.94281045751634	9	0.0230235320348373	chr11	66335576	66336151	576	*	island:14613	NA	NA	NA	hg19_cpg_islands
chr11	66335372	66335648	277	*	hyper	0.374183006535948	0.431372549019608	0.94281045751634	9	0.0230235320348373	chr11	66333576	66335575	2000	*	shore:26681	NA	NA	NA	hg19_cpg_shores
chr11	67778211	67778914	704	*	hyper	0.357142857142857	0.142857142857143	0.523809523809524	12	0.000178862503126927	chr11	67777466	67778555	1090	*	dnase:1154980	NA	NA	NA	hg19_custom_dnase
chr11	67778211	67778914	704	*	hyper	0.357142857142857	0.142857142857143	0.523809523809524	12	0.000178862503126927	chr11	67778621	67778830	210	*	dnase:1154981	NA	NA	NA	hg19_custom_dnase
chr11	67778211	67778914	704	*	hyper	0.357142857142857	0.142857142857143	0.523809523809524	12	0.000178862503126927	chr11	67777272	67778633	1362	*	tfbs:757060	NA	NA	NA	hg19_custom_tfbs	POLR2A
chr11	67778211	67778914	704	*	hyper	0.357142857142857	0.142857142857143	0.523809523809524	12	0.000178862503126927	chr11	67777462	67778338	877	*	tfbs:757063	NA	NA	NA	hg19_custom_tfbs	SIN3AK20
chr11	67778211	67778914	704	*	hyper	0.357142857142857	0.142857142857143	0.523809523809524	12	0.000178862503126927	chr11	67777588	67778301	714	*	tfbs:757084	NA	NA	NA	hg19_custom_tfbs	GABPA
chr11	67778211	67778914	704	*	hyper	0.357142857142857	0.142857142857143	0.523809523809524	12	0.000178862503126927	chr11	67777633	67778442	810	*	tfbs:757087	NA	NA	NA	hg19_custom_tfbs	REST
chr11	67778211	67778914	704	*	hyper	0.357142857142857	0.142857142857143	0.523809523809524	12	0.000178862503126927	chr11	67777742	67778391	650	*	tfbs:757091	NA	NA	NA	hg19_custom_tfbs	SMARCC1
chr11	67778211	67778914	704	*	hyper	0.357142857142857	0.142857142857143	0.523809523809524	12	0.000178862503126927	chr11	67777796	67778231	436	*	tfbs:757092	NA	NA	NA	hg19_custom_tfbs	ELF1
chr11	67778211	67778914	704	*	hyper	0.357142857142857	0.142857142857143	0.523809523809524	12	0.000178862503126927	chr11	67777890	67778465	576	*	tfbs:757093	NA	NA	NA	hg19_custom_tfbs	BCL3
chr11	67778211	67778914	704	*	hyper	0.357142857142857	0.142857142857143	0.523809523809524	12	0.000178862503126927	chr11	67777919	67778438	520	*	tfbs:757094	NA	NA	NA	hg19_custom_tfbs	ETS1
chr11	67778211	67778914	704	*	hyper	0.357142857142857	0.142857142857143	0.523809523809524	12	0.000178862503126927	chr11	67778184	67778479	296	*	tfbs:757095	NA	NA	NA	hg19_custom_tfbs	HNF4A
chr11	67778211	67778914	704	*	hyper	0.357142857142857	0.142857142857143	0.523809523809524	12	0.000178862503126927	chr11	67778208	67778497	290	*	tfbs:757096	NA	NA	NA	hg19_custom_tfbs	HNF4G
chr11	67778211	67778914	704	*	hyper	0.357142857142857	0.142857142857143	0.523809523809524	12	0.000178862503126927	chr11	67778250	67778516	267	*	tfbs:757097	NA	NA	NA	hg19_custom_tfbs	CTCF
chr11	67778211	67778914	704	*	hyper	0.357142857142857	0.142857142857143	0.523809523809524	12	0.000178862503126927	chr11	67778711	67779122	412	*	tfbs:757098	NA	NA	NA	hg19_custom_tfbs	YY1
chr11	67778211	67778914	704	*	hyper	0.357142857142857	0.142857142857143	0.523809523809524	12	0.000178862503126927	chr11	67778827	67779046	220	*	tfbs:757099	NA	NA	NA	hg19_custom_tfbs	REST
chr11	67778211	67778914	704	*	hyper	0.357142857142857	0.142857142857143	0.523809523809524	12	0.000178862503126927	chr11	67778591	67782590	4000	+	1to5kb:42267	uc001onb.3	221	ALDH3B1	hg19_genes_1to5kb
chr11	67778211	67778914	704	*	hyper	0.357142857142857	0.142857142857143	0.523809523809524	12	0.000178862503126927	chr11	67776163	67782766	6604	+	intron:347058	uc010rpy.2	221	ALDH3B1	hg19_genes_introns
chr11	67778211	67778914	704	*	hyper	0.357142857142857	0.142857142857143	0.523809523809524	12	0.000178862503126927	chr11	67777863	67782766	4904	+	intron:347070	uc001omy.1	221	ALDH3B1	hg19_genes_introns
chr11	67778211	67778914	704	*	hyper	0.357142857142857	0.142857142857143	0.523809523809524	12	0.000178862503126927	chr11	67777863	67782766	4904	+	intron:347071	uc001omz.3	221	ALDH3B1	hg19_genes_introns
chr11	67778211	67778914	704	*	hyper	0.357142857142857	0.142857142857143	0.523809523809524	12	0.000178862503126927	chr11	67777863	67782766	4904	+	intron:347083	uc001ona.3	221	ALDH3B1	hg19_genes_introns
chr11	67778211	67778914	704	*	hyper	0.357142857142857	0.142857142857143	0.523809523809524	12	0.000178862503126927	chr11	67775630	67785044	9415	*	inter:10951	NA	NA	NA	hg19_cpg_inter
chr11	68426655	68427071	417	*	hyper	-0.401622718052738	0.941176470588235	0.529411764705882	12	0.000330793119100594	chr11	68426661	68426935	275	*	dnase:1155687	NA	NA	NA	hg19_custom_dnase
chr11	68426655	68427071	417	*	hyper	-0.401622718052738	0.941176470588235	0.529411764705882	12	0.000330793119100594	chr11	68427001	68427195	195	*	dnase:1155688	NA	NA	NA	hg19_custom_dnase
chr11	68426655	68427071	417	*	hyper	-0.401622718052738	0.941176470588235	0.529411764705882	12	0.000330793119100594	chr11	68426541	68426880	340	*	tfbs:759490	NA	NA	NA	hg19_custom_tfbs	RFX5
chr11	68426655	68427071	417	*	hyper	-0.401622718052738	0.941176470588235	0.529411764705882	12	0.000330793119100594	chr11	68426548	68426957	410	*	tfbs:759491	NA	NA	NA	hg19_custom_tfbs	GATA2
chr11	68426655	68427071	417	*	hyper	-0.401622718052738	0.941176470588235	0.529411764705882	12	0.000330793119100594	chr11	68426567	68427091	525	*	tfbs:759492	NA	NA	NA	hg19_custom_tfbs	POLR2A
chr11	68426655	68427071	417	*	hyper	-0.401622718052738	0.941176470588235	0.529411764705882	12	0.000330793119100594	chr11	68426587	68426903	317	*	tfbs:759493	NA	NA	NA	hg19_custom_tfbs	BHLHE40
chr11	68426655	68427071	417	*	hyper	-0.401622718052738	0.941176470588235	0.529411764705882	12	0.000330793119100594	chr11	68426591	68426866	276	*	tfbs:759494	NA	NA	NA	hg19_custom_tfbs	ELF1
chr11	68426655	68427071	417	*	hyper	-0.401622718052738	0.941176470588235	0.529411764705882	12	0.000330793119100594	chr11	68426620	68426889	270	*	tfbs:759495	NA	NA	NA	hg19_custom_tfbs	REST
chr11	68426655	68427071	417	*	hyper	-0.401622718052738	0.941176470588235	0.529411764705882	12	0.000330793119100594	chr11	68426622	68426861	240	*	tfbs:759496	NA	NA	NA	hg19_custom_tfbs	USF1
chr11	68426655	68427071	417	*	hyper	-0.401622718052738	0.941176470588235	0.529411764705882	12	0.000330793119100594	chr11	68426632	68427015	384	*	tfbs:759497	NA	NA	NA	hg19_custom_tfbs	RCOR1
chr11	68426655	68427071	417	*	hyper	-0.401622718052738	0.941176470588235	0.529411764705882	12	0.000330793119100594	chr11	68426635	68426916	282	*	tfbs:759498	NA	NA	NA	hg19_custom_tfbs	STAT3
chr11	68426655	68427071	417	*	hyper	-0.401622718052738	0.941176470588235	0.529411764705882	12	0.000330793119100594	chr11	68426646	68426955	310	*	tfbs:759499	NA	NA	NA	hg19_custom_tfbs	MYC
chr11	68426655	68427071	417	*	hyper	-0.401622718052738	0.941176470588235	0.529411764705882	12	0.000330793119100594	chr11	68426649	68426978	330	*	tfbs:759500	NA	NA	NA	hg19_custom_tfbs	EP300
chr11	68426655	68427071	417	*	hyper	-0.401622718052738	0.941176470588235	0.529411764705882	12	0.000330793119100594	chr11	68426659	68427014	356	*	tfbs:759501	NA	NA	NA	hg19_custom_tfbs	SIN3AK20
chr11	68426655	68427071	417	*	hyper	-0.401622718052738	0.941176470588235	0.529411764705882	12	0.000330793119100594	chr11	68426666	68426952	287	*	tfbs:759502	NA	NA	NA	hg19_custom_tfbs	RAD21
chr11	68426655	68427071	417	*	hyper	-0.401622718052738	0.941176470588235	0.529411764705882	12	0.000330793119100594	chr11	68426669	68427018	350	*	tfbs:759503	NA	NA	NA	hg19_custom_tfbs	YY1
chr11	68426655	68427071	417	*	hyper	-0.401622718052738	0.941176470588235	0.529411764705882	12	0.000330793119100594	chr11	68426674	68426970	297	*	tfbs:759504	NA	NA	NA	hg19_custom_tfbs	FOS
chr11	68426655	68427071	417	*	hyper	-0.401622718052738	0.941176470588235	0.529411764705882	12	0.000330793119100594	chr11	68426691	68426986	296	*	tfbs:759505	NA	NA	NA	hg19_custom_tfbs	FOXP2
chr11	68426655	68427071	417	*	hyper	-0.401622718052738	0.941176470588235	0.529411764705882	12	0.000330793119100594	chr11	68426733	68426841	109	*	tfbs:759506	NA	NA	NA	hg19_custom_tfbs	CEBPB
chr11	68426655	68427071	417	*	hyper	-0.401622718052738	0.941176470588235	0.529411764705882	12	0.000330793119100594	chr11	68232609	68433639	201031	*	inter:10964	NA	NA	NA	hg19_cpg_inter
chr11	68759688	68760108	421	*	hyper	-0.330314009661836	0.680911680911681	0.291666666666667	11	0.0282466213143862	chr11	68759761	68760135	375	*	dnase:1156141	NA	NA	NA	hg19_custom_dnase
chr11	68759688	68760108	421	*	hyper	-0.330314009661836	0.680911680911681	0.291666666666667	11	0.0282466213143862	chr11	68675983	68768796	92814	*	inter:10971	NA	NA	NA	hg19_cpg_inter
chr11	70962125	70962328	204	*	hyper	0.323333333333333	0.111455108359133	0.625	9	0.00997176494368552	chr11	70962166	70962755	590	*	dnase:1159295	NA	NA	NA	hg19_custom_dnase
chr11	70962125	70962328	204	*	hyper	0.323333333333333	0.111455108359133	0.625	9	0.00997176494368552	chr11	70961907	70963591	1685	*	tfbs:765429	NA	NA	NA	hg19_custom_tfbs	EZH2
chr11	70962125	70962328	204	*	hyper	0.323333333333333	0.111455108359133	0.625	9	0.00997176494368552	chr11	70962174	70964161	1988	*	island:14736	NA	NA	NA	hg19_cpg_islands
chr11	70962125	70962328	204	*	hyper	0.323333333333333	0.111455108359133	0.625	9	0.00997176494368552	chr11	70960174	70962173	2000	*	shore:26908	NA	NA	NA	hg19_cpg_shores
chr11	71938565	71939018	454	*	hyper	-0.462121212121212	0.636363636363636	0.0833333333333333	8	0.0406919393973458	chr11	71938441	71938635	195	*	dnase:1160236	NA	NA	NA	hg19_custom_dnase
chr11	71938565	71939018	454	*	hyper	-0.462121212121212	0.636363636363636	0.0833333333333333	8	0.0406919393973458	chr11	71938801	71939055	255	*	dnase:1160237	NA	NA	NA	hg19_custom_dnase
chr11	71938565	71939018	454	*	hyper	-0.462121212121212	0.636363636363636	0.0833333333333333	8	0.0406919393973458	chr11	71938644	71939578	935	*	tfbs:767593	NA	NA	NA	hg19_custom_tfbs	POLR2A
chr11	71938565	71939018	454	*	hyper	-0.462121212121212	0.636363636363636	0.0833333333333333	8	0.0406919393973458	chr11	71938757	71939060	304	*	tfbs:767594	NA	NA	NA	hg19_custom_tfbs	ESR1
chr11	71938565	71939018	454	*	hyper	-0.462121212121212	0.636363636363636	0.0833333333333333	8	0.0406919393973458	chr11	71937925	71938924	1000	+	promoter:42386	uc001osg.3	3636	INPPL1	hg19_genes_promoters
chr11	71938565	71939018	454	*	hyper	-0.462121212121212	0.636363636363636	0.0833333333333333	8	0.0406919393973458	chr11	71938925	71939297	373	+	5UTR:58927	uc001osg.3	3636	INPPL1	hg19_genes_5UTRs
chr11	71938565	71939018	454	*	hyper	-0.462121212121212	0.636363636363636	0.0833333333333333	8	0.0406919393973458	chr11	71938925	71939297	373	+	exon:390494	uc001osg.3	3636	INPPL1	hg19_genes_exons
chr11	71938565	71939018	454	*	hyper	-0.462121212121212	0.636363636363636	0.0833333333333333	8	0.0406919393973458	chr11	71938925	71939297	373	+	firstexon:42386	uc001osg.3	3636	INPPL1	hg19_genes_firstexons
chr11	71938565	71939018	454	*	hyper	-0.462121212121212	0.636363636363636	0.0833333333333333	8	0.0406919393973458	chr11	71936211	71939233	3023	+	intron:348066	uc001osf.3	3636	INPPL1	hg19_genes_introns
chr11	71938565	71939018	454	*	hyper	-0.462121212121212	0.636363636363636	0.0833333333333333	8	0.0406919393973458	chr11	71938322	71940321	2000	*	shelf:23188	NA	NA	NA	hg19_cpg_shelves
chr11	75273953	75274656	704	*	hyper	0.408760683760684	0.425	0.900493421052632	11	0.025636849634783	chr11	75273701	75274550	850	*	dnase:1163662	NA	NA	NA	hg19_custom_dnase
chr11	75273953	75274656	704	*	hyper	0.408760683760684	0.425	0.900493421052632	11	0.025636849634783	chr11	75272772	75274761	1990	*	tfbs:777240	NA	NA	NA	hg19_custom_tfbs	POLR2A
chr11	75273953	75274656	704	*	hyper	0.408760683760684	0.425	0.900493421052632	11	0.025636849634783	chr11	75272992	75274323	1332	*	tfbs:777252	NA	NA	NA	hg19_custom_tfbs	CHD1
chr11	75273953	75274656	704	*	hyper	0.408760683760684	0.425	0.900493421052632	11	0.025636849634783	chr11	75273103	75274012	910	*	tfbs:777264	NA	NA	NA	hg19_custom_tfbs	KDM5B
chr11	75273953	75274656	704	*	hyper	0.408760683760684	0.425	0.900493421052632	11	0.025636849634783	chr11	75273361	75274020	660	*	tfbs:777270	NA	NA	NA	hg19_custom_tfbs	SMARCB1
chr11	75273953	75274656	704	*	hyper	0.408760683760684	0.425	0.900493421052632	11	0.025636849634783	chr11	75273448	75274043	596	*	tfbs:777273	NA	NA	NA	hg19_custom_tfbs	ZNF263
chr11	75273953	75274656	704	*	hyper	0.408760683760684	0.425	0.900493421052632	11	0.025636849634783	chr11	75273483	75273986	504	*	tfbs:777274	NA	NA	NA	hg19_custom_tfbs	REST
chr11	75273953	75274656	704	*	hyper	0.408760683760684	0.425	0.900493421052632	11	0.025636849634783	chr11	75273503	75274018	516	*	tfbs:777275	NA	NA	NA	hg19_custom_tfbs	PML
chr11	75273953	75274656	704	*	hyper	0.408760683760684	0.425	0.900493421052632	11	0.025636849634783	chr11	75273539	75273994	456	*	tfbs:777277	NA	NA	NA	hg19_custom_tfbs	SIN3AK20
chr11	75273953	75274656	704	*	hyper	0.408760683760684	0.425	0.900493421052632	11	0.025636849634783	chr11	75273542	75274567	1026	*	tfbs:777278	NA	NA	NA	hg19_custom_tfbs	TAF1
chr11	75273953	75274656	704	*	hyper	0.408760683760684	0.425	0.900493421052632	11	0.025636849634783	chr11	75273549	75274004	456	*	tfbs:777280	NA	NA	NA	hg19_custom_tfbs	GTF2F1
chr11	75273953	75274656	704	*	hyper	0.408760683760684	0.425	0.900493421052632	11	0.025636849634783	chr11	75273564	75273961	398	*	tfbs:777281	NA	NA	NA	hg19_custom_tfbs	MYC
chr11	75273953	75274656	704	*	hyper	0.408760683760684	0.425	0.900493421052632	11	0.025636849634783	chr11	75273571	75273974	404	*	tfbs:777282	NA	NA	NA	hg19_custom_tfbs	RELA
chr11	75273953	75274656	704	*	hyper	0.408760683760684	0.425	0.900493421052632	11	0.025636849634783	chr11	75273581	75274537	957	*	tfbs:777283	NA	NA	NA	hg19_custom_tfbs	TBP
chr11	75273953	75274656	704	*	hyper	0.408760683760684	0.425	0.900493421052632	11	0.025636849634783	chr11	75273639	75274228	590	*	tfbs:777287	NA	NA	NA	hg19_custom_tfbs	NFYB
chr11	75273953	75274656	704	*	hyper	0.408760683760684	0.425	0.900493421052632	11	0.025636849634783	chr11	75273645	75274398	754	*	tfbs:777288	NA	NA	NA	hg19_custom_tfbs	GABPA
chr11	75273953	75274656	704	*	hyper	0.408760683760684	0.425	0.900493421052632	11	0.025636849634783	chr11	75273646	75274035	390	*	tfbs:777289	NA	NA	NA	hg19_custom_tfbs	ETS1
chr11	75273953	75274656	704	*	hyper	0.408760683760684	0.425	0.900493421052632	11	0.025636849634783	chr11	75273647	75274022	376	*	tfbs:777290	NA	NA	NA	hg19_custom_tfbs	NFYA
chr11	75273953	75274656	704	*	hyper	0.408760683760684	0.425	0.900493421052632	11	0.025636849634783	chr11	75273651	75274020	370	*	tfbs:777291	NA	NA	NA	hg19_custom_tfbs	ELK1
chr11	75273953	75274656	704	*	hyper	0.408760683760684	0.425	0.900493421052632	11	0.025636849634783	chr11	75273660	75274019	360	*	tfbs:777292	NA	NA	NA	hg19_custom_tfbs	GTF2B
chr11	75273953	75274656	704	*	hyper	0.408760683760684	0.425	0.900493421052632	11	0.025636849634783	chr11	75273672	75274107	436	*	tfbs:777294	NA	NA	NA	hg19_custom_tfbs	ELF1
chr11	75273953	75274656	704	*	hyper	0.408760683760684	0.425	0.900493421052632	11	0.025636849634783	chr11	75273703	75274198	496	*	tfbs:777297	NA	NA	NA	hg19_custom_tfbs	HMGN3
chr11	75273953	75274656	704	*	hyper	0.408760683760684	0.425	0.900493421052632	11	0.025636849634783	chr11	75273735	75274210	476	*	tfbs:777298	NA	NA	NA	hg19_custom_tfbs	ELK4
chr11	75273953	75274656	704	*	hyper	0.408760683760684	0.425	0.900493421052632	11	0.025636849634783	chr11	75273744	75274323	580	*	tfbs:777299	NA	NA	NA	hg19_custom_tfbs	ATF2
chr11	75273953	75274656	704	*	hyper	0.408760683760684	0.425	0.900493421052632	11	0.025636849634783	chr11	75273761	75274038	278	*	tfbs:777300	NA	NA	NA	hg19_custom_tfbs	MAX
chr11	75273953	75274656	704	*	hyper	0.408760683760684	0.425	0.900493421052632	11	0.025636849634783	chr11	75273767	75274008	242	*	tfbs:777301	NA	NA	NA	hg19_custom_tfbs	E2F6
chr11	75273953	75274656	704	*	hyper	0.408760683760684	0.425	0.900493421052632	11	0.025636849634783	chr11	75273798	75274207	410	*	tfbs:777302	NA	NA	NA	hg19_custom_tfbs	STAT3
chr11	75273953	75274656	704	*	hyper	0.408760683760684	0.425	0.900493421052632	11	0.025636849634783	chr11	75273812	75274247	436	*	tfbs:777303	NA	NA	NA	hg19_custom_tfbs	MXI1
chr11	75273953	75274656	704	*	hyper	0.408760683760684	0.425	0.900493421052632	11	0.025636849634783	chr11	75273835	75274514	680	*	tfbs:777304	NA	NA	NA	hg19_custom_tfbs	SMARCA4
chr11	75273953	75274656	704	*	hyper	0.408760683760684	0.425	0.900493421052632	11	0.025636849634783	chr11	75273889	75274344	456	*	tfbs:777305	NA	NA	NA	hg19_custom_tfbs	CCNT2
chr11	75273953	75274656	704	*	hyper	0.408760683760684	0.425	0.900493421052632	11	0.025636849634783	chr11	75273954	75274154	201	*	tfbs:777306	NA	NA	NA	hg19_custom_tfbs	ZBTB7A
chr11	75273953	75274656	704	*	hyper	0.408760683760684	0.425	0.900493421052632	11	0.025636849634783	chr11	75273956	75274946	991	*	tfbs:777307	NA	NA	NA	hg19_custom_tfbs	RBBP5
chr11	75273953	75274656	704	*	hyper	0.408760683760684	0.425	0.900493421052632	11	0.025636849634783	chr11	75274013	75274612	600	*	tfbs:777308	NA	NA	NA	hg19_custom_tfbs	CTBP2
chr11	75273953	75274656	704	*	hyper	0.408760683760684	0.425	0.900493421052632	11	0.025636849634783	chr11	75274104	75274503	400	*	tfbs:777309	NA	NA	NA	hg19_custom_tfbs	FOS
chr11	75273953	75274656	704	*	hyper	0.408760683760684	0.425	0.900493421052632	11	0.025636849634783	chr11	75274108	75274471	364	*	tfbs:777310	NA	NA	NA	hg19_custom_tfbs	GTF2F1
chr11	75273953	75274656	704	*	hyper	0.408760683760684	0.425	0.900493421052632	11	0.025636849634783	chr11	75274139	75274448	310	*	tfbs:777311	NA	NA	NA	hg19_custom_tfbs	EP300
chr11	75273953	75274656	704	*	hyper	0.408760683760684	0.425	0.900493421052632	11	0.025636849634783	chr11	75274158	75274513	356	*	tfbs:777312	NA	NA	NA	hg19_custom_tfbs	TAF7
chr11	75273953	75274656	704	*	hyper	0.408760683760684	0.425	0.900493421052632	11	0.025636849634783	chr11	75274169	75274444	276	*	tfbs:777313	NA	NA	NA	hg19_custom_tfbs	EGR1
chr11	75273953	75274656	704	*	hyper	0.408760683760684	0.425	0.900493421052632	11	0.025636849634783	chr11	75274176	75274695	520	*	tfbs:777314	NA	NA	NA	hg19_custom_tfbs	SIN3A
chr11	75273953	75274656	704	*	hyper	0.408760683760684	0.425	0.900493421052632	11	0.025636849634783	chr11	75274179	75274455	277	*	tfbs:777315	NA	NA	NA	hg19_custom_tfbs	ELF1
chr11	75273953	75274656	704	*	hyper	0.408760683760684	0.425	0.900493421052632	11	0.025636849634783	chr11	75274180	75274543	364	*	tfbs:777316	NA	NA	NA	hg19_custom_tfbs	TEAD4
chr11	75273953	75274656	704	*	hyper	0.408760683760684	0.425	0.900493421052632	11	0.025636849634783	chr11	75274220	75274449	230	*	tfbs:777317	NA	NA	NA	hg19_custom_tfbs	REST
chr11	75273953	75274656	704	*	hyper	0.408760683760684	0.425	0.900493421052632	11	0.025636849634783	chr11	75274230	75274549	320	*	tfbs:777318	NA	NA	NA	hg19_custom_tfbs	JUND
chr11	75273953	75274656	704	*	hyper	0.408760683760684	0.425	0.900493421052632	11	0.025636849634783	chr11	75274231	75274600	370	*	tfbs:777319	NA	NA	NA	hg19_custom_tfbs	CHD2
chr11	75273953	75274656	704	*	hyper	0.408760683760684	0.425	0.900493421052632	11	0.025636849634783	chr11	75274260	75274583	324	*	tfbs:777320	NA	NA	NA	hg19_custom_tfbs	SP1
chr11	75273953	75274656	704	*	hyper	0.408760683760684	0.425	0.900493421052632	11	0.025636849634783	chr11	75274270	75274593	324	*	tfbs:777321	NA	NA	NA	hg19_custom_tfbs	SIN3AK20
chr11	75273953	75274656	704	*	hyper	0.408760683760684	0.425	0.900493421052632	11	0.025636849634783	chr11	75274294	75274683	390	*	tfbs:777322	NA	NA	NA	hg19_custom_tfbs	MAX
chr11	75273953	75274656	704	*	hyper	0.408760683760684	0.425	0.900493421052632	11	0.025636849634783	chr11	75274308	75274603	296	*	tfbs:777323	NA	NA	NA	hg19_custom_tfbs	RCOR1
chr11	75273953	75274656	704	*	hyper	0.408760683760684	0.425	0.900493421052632	11	0.025636849634783	chr11	75274386	75275392	1007	*	tfbs:777324	NA	NA	NA	hg19_custom_tfbs	CHD1
chr11	75273953	75274656	704	*	hyper	0.408760683760684	0.425	0.900493421052632	11	0.025636849634783	chr11	75274425	75274740	316	*	tfbs:777325	NA	NA	NA	hg19_custom_tfbs	EBF1
chr11	75273953	75274656	704	*	hyper	0.408760683760684	0.425	0.900493421052632	11	0.025636849634783	chr11	75273827	75277826	4000	+	1to5kb:42468	uc001owt.3	871	SERPINH1	hg19_genes_1to5kb
chr11	75273953	75274656	704	*	hyper	0.408760683760684	0.425	0.900493421052632	11	0.025636849634783	chr11	75273415	75274815	1401	+	5UTR:59065	uc001ows.3	871	SERPINH1	hg19_genes_5UTRs
chr11	75273953	75274656	704	*	hyper	0.408760683760684	0.425	0.900493421052632	11	0.025636849634783	chr11	75273415	75274815	1401	+	exon:391033	uc001ows.3	871	SERPINH1	hg19_genes_exons
chr11	75273953	75274656	704	*	hyper	0.408760683760684	0.425	0.900493421052632	11	0.025636849634783	chr11	75273415	75274815	1401	+	firstexon:42467	uc001ows.3	871	SERPINH1	hg19_genes_firstexons
chr11	75273953	75274656	704	*	hyper	0.408760683760684	0.425	0.900493421052632	11	0.025636849634783	chr11	75273365	75274771	1407	+	intron:348538	uc009yuf.3	871	SERPINH1	hg19_genes_introns
chr11	75273953	75274656	704	*	hyper	0.408760683760684	0.425	0.900493421052632	11	0.025636849634783	chr11	75273365	75277360	3996	+	intron:348542	uc001owr.3	871	SERPINH1	hg19_genes_introns
chr11	75273953	75274656	704	*	hyper	0.408760683760684	0.425	0.900493421052632	11	0.025636849634783	chr11	75273365	75274771	1407	+	intron:348546	uc009yug.3	871	SERPINH1	hg19_genes_introns
chr11	75273953	75274656	704	*	hyper	0.408760683760684	0.425	0.900493421052632	11	0.025636849634783	chr11	75273617	75277366	3750	*	shore:27029	NA	NA	NA	hg19_cpg_shores
chr11	88069167	88069654	488	*	hyper	-0.310924369747899	0.916666666666667	0.571428571428571	10	0.000406639274753024	chr11	88068931	88069454	524	*	tfbs:794884	NA	NA	NA	hg19_custom_tfbs	POLR2A
chr11	88069167	88069654	488	*	hyper	-0.310924369747899	0.916666666666667	0.571428571428571	10	0.000406639274753024	chr11	88068251	88070668	2418	-	intron:366189	uc001pck.4	1075	CTSC	hg19_genes_introns
chr11	88069167	88069654	488	*	hyper	-0.310924369747899	0.916666666666667	0.571428571428571	10	0.000406639274753024	chr11	88068251	88070668	2418	-	intron:366195	uc001pcl.4	1075	CTSC	hg19_genes_introns
chr11	88069167	88069654	488	*	hyper	-0.310924369747899	0.916666666666667	0.571428571428571	10	0.000406639274753024	chr11	88068251	88070668	2418	-	intron:366198	uc001pcm.4	1075	CTSC	hg19_genes_introns
chr11	88069167	88069654	488	*	hyper	-0.310924369747899	0.916666666666667	0.571428571428571	10	0.000406639274753024	chr11	88068251	88070668	2418	-	intron:366201	uc001pcn.4	1075	CTSC	hg19_genes_introns
chr11	88069167	88069654	488	*	hyper	-0.310924369747899	0.916666666666667	0.571428571428571	10	0.000406639274753024	chr11	88068502	88070501	2000	*	shore:27166	NA	NA	NA	hg19_cpg_shores
chr11	93471571	93472846	1276	*	hyper	-0.36280701754386	0.52280701754386	0.145502645502645	13	0.00148905580188652	chr11	93471401	93471670	270	*	dnase:1173413	NA	NA	NA	hg19_custom_dnase
chr11	93471571	93472846	1276	*	hyper	-0.36280701754386	0.52280701754386	0.145502645502645	13	0.00148905580188652	chr11	93471881	93472230	350	*	dnase:1173414	NA	NA	NA	hg19_custom_dnase
chr11	93471571	93472846	1276	*	hyper	-0.36280701754386	0.52280701754386	0.145502645502645	13	0.00148905580188652	chr11	93471296	93471751	456	*	tfbs:798481	NA	NA	NA	hg19_custom_tfbs	JUND
chr11	93471571	93472846	1276	*	hyper	-0.36280701754386	0.52280701754386	0.145502645502645	13	0.00148905580188652	chr11	93471328	93471737	410	*	tfbs:798482	NA	NA	NA	hg19_custom_tfbs	FOSL2
chr11	93471571	93472846	1276	*	hyper	-0.36280701754386	0.52280701754386	0.145502645502645	13	0.00148905580188652	chr11	93471347	93471746	400	*	tfbs:798483	NA	NA	NA	hg19_custom_tfbs	FOS
chr11	93471571	93472846	1276	*	hyper	-0.36280701754386	0.52280701754386	0.145502645502645	13	0.00148905580188652	chr11	93471364	93471703	340	*	tfbs:798484	NA	NA	NA	hg19_custom_tfbs	JUN
chr11	93471571	93472846	1276	*	hyper	-0.36280701754386	0.52280701754386	0.145502645502645	13	0.00148905580188652	chr11	93471717	93472679	963	*	tfbs:798485	NA	NA	NA	hg19_custom_tfbs	POLR2A
chr11	93471571	93472846	1276	*	hyper	-0.36280701754386	0.52280701754386	0.145502645502645	13	0.00148905580188652	chr11	93471721	93472090	370	*	tfbs:798486	NA	NA	NA	hg19_custom_tfbs	CHD2
chr11	93471571	93472846	1276	*	hyper	-0.36280701754386	0.52280701754386	0.145502645502645	13	0.00148905580188652	chr11	93471782	93472066	285	*	tfbs:798487	NA	NA	NA	hg19_custom_tfbs	CEBPB
chr11	93471571	93472846	1276	*	hyper	-0.36280701754386	0.52280701754386	0.145502645502645	13	0.00148905580188652	chr11	93471796	93472359	564	*	tfbs:798488	NA	NA	NA	hg19_custom_tfbs	MBD4
chr11	93471571	93472846	1276	*	hyper	-0.36280701754386	0.52280701754386	0.145502645502645	13	0.00148905580188652	chr11	93471993	93472179	187	*	tfbs:798489	NA	NA	NA	hg19_custom_tfbs	CHD1
chr11	93471571	93472846	1276	*	hyper	-0.36280701754386	0.52280701754386	0.145502645502645	13	0.00148905580188652	chr11	93472376	93472855	480	*	tfbs:798490	NA	NA	NA	hg19_custom_tfbs	CHD1
chr11	93471571	93472846	1276	*	hyper	-0.36280701754386	0.52280701754386	0.145502645502645	13	0.00148905580188652	chr11	93472529	93473124	596	*	tfbs:798491	NA	NA	NA	hg19_custom_tfbs	TCF7L2
chr11	93471571	93472846	1276	*	hyper	-0.36280701754386	0.52280701754386	0.145502645502645	13	0.00148905580188652	chr11	93469793	93473792	4000	+	1to5kb:42623	uc001pef.3	28970	C11orf54	hg19_genes_1to5kb
chr11	93471571	93472846	1276	*	hyper	-0.36280701754386	0.52280701754386	0.145502645502645	13	0.00148905580188652	chr11	93469793	93473792	4000	+	1to5kb:42624	uc001peg.3	28970	C11orf54	hg19_genes_1to5kb
chr11	93471571	93472846	1276	*	hyper	-0.36280701754386	0.52280701754386	0.145502645502645	13	0.00148905580188652	chr11	93469793	93473792	4000	+	1to5kb:42625	uc001peh.3	28970	C11orf54	hg19_genes_1to5kb
chr11	93471571	93472846	1276	*	hyper	-0.36280701754386	0.52280701754386	0.145502645502645	13	0.00148905580188652	chr11	93469793	93473792	4000	+	1to5kb:42626	uc001pei.3	28970	C11orf54	hg19_genes_1to5kb
chr11	93471571	93472846	1276	*	hyper	-0.36280701754386	0.52280701754386	0.145502645502645	13	0.00148905580188652	chr11	93469793	93473792	4000	+	1to5kb:42627	uc009ywi.3	28970	C11orf54	hg19_genes_1to5kb
chr11	93471571	93472846	1276	*	hyper	-0.36280701754386	0.52280701754386	0.145502645502645	13	0.00148905580188652	chr11	93470015	93474014	4000	-	1to5kb:44893	uc001pec.3	NA	NA	hg19_genes_1to5kb
chr11	93471571	93472846	1276	*	hyper	-0.36280701754386	0.52280701754386	0.145502645502645	13	0.00148905580188652	chr11	93467764	93471763	4000	-	1to5kb:44897	uc009ywg.1	677805	SNORA18	hg19_genes_1to5kb
chr11	93471571	93472846	1276	*	hyper	-0.36280701754386	0.52280701754386	0.145502645502645	13	0.00148905580188652	chr11	93467931	93471930	4000	-	1to5kb:44898	uc021qot.1	100302240	MIR1304	hg19_genes_1to5kb
chr11	93471571	93472846	1276	*	hyper	-0.36280701754386	0.52280701754386	0.145502645502645	13	0.00148905580188652	chr11	93469403	93473402	4000	-	1to5kb:44899	uc009ywh.3	677822	SNORA40	hg19_genes_1to5kb
chr11	93471571	93472846	1276	*	hyper	-0.36280701754386	0.52280701754386	0.145502645502645	13	0.00148905580188652	chr11	93472471	93472497	27	-	5UTR:62391	uc001ped.3	79101	TAF1D	hg19_genes_5UTRs
chr11	93471571	93472846	1276	*	hyper	-0.36280701754386	0.52280701754386	0.145502645502645	13	0.00148905580188652	chr11	93472403	93472497	95	-	exon:411375	uc001pdz.3	79101	TAF1D	hg19_genes_exons
chr11	93471571	93472846	1276	*	hyper	-0.36280701754386	0.52280701754386	0.145502645502645	13	0.00148905580188652	chr11	93471275	93471665	391	-	exon:411376	uc001pdz.3	79101	TAF1D	hg19_genes_exons
chr11	93471571	93472846	1276	*	hyper	-0.36280701754386	0.52280701754386	0.145502645502645	13	0.00148905580188652	chr11	93472403	93472497	95	-	exon:411394	uc001ped.3	79101	TAF1D	hg19_genes_exons
chr11	93471571	93472846	1276	*	hyper	-0.36280701754386	0.52280701754386	0.145502645502645	13	0.00148905580188652	chr11	93471275	93471665	391	-	exon:411395	uc001ped.3	79101	TAF1D	hg19_genes_exons
chr11	93471571	93472846	1276	*	hyper	-0.36280701754386	0.52280701754386	0.145502645502645	13	0.00148905580188652	chr11	93471666	93472402	737	-	intron:366472	uc001pdz.3	79101	TAF1D	hg19_genes_introns
chr11	93471571	93472846	1276	*	hyper	-0.36280701754386	0.52280701754386	0.145502645502645	13	0.00148905580188652	chr11	93472498	93474487	1990	-	intron:366473	uc001pdz.3	79101	TAF1D	hg19_genes_introns
[truncated: 21,109 more rows]

## Sheet: UD10_RelvsTum_DMRs_anno
seqnames	start	end	width	strand	status	betaDiff	Tum	Rel	GC_num	p.val	annot.seqnames	annot.start	annot.end	annot.width	annot.strand	annot.id	annot.tx_id	annot.gene_id	annot.symbol	annot.type	TF
chr10	1195378	1196203	826	*	hyper	-0.307692307692308	0.409090909090909	0.0833333333333333	10	0.0294862198053314	chr10	1195821	1196035	215	*	dnase:1018970	NA	NA	NA	hg19_custom_dnase
chr10	1195378	1196203	826	*	hyper	-0.307692307692308	0.409090909090909	0.0833333333333333	10	0.0294862198053314	chr10	1196081	1196415	335	*	dnase:1018971	NA	NA	NA	hg19_custom_dnase
chr10	1195378	1196203	826	*	hyper	-0.307692307692308	0.409090909090909	0.0833333333333333	10	0.0294862198053314	chr10	1195595	1196254	660	*	tfbs:440403	NA	NA	NA	hg19_custom_tfbs	KAP1
chr10	1195378	1196203	826	*	hyper	-0.307692307692308	0.409090909090909	0.0833333333333333	10	0.0294862198053314	chr10	1195693	1196148	456	*	tfbs:440404	NA	NA	NA	hg19_custom_tfbs	JUND
chr10	1195378	1196203	826	*	hyper	-0.307692307692308	0.409090909090909	0.0833333333333333	10	0.0294862198053314	chr10	1195741	1196096	356	*	tfbs:440405	NA	NA	NA	hg19_custom_tfbs	MAX
chr10	1195378	1196203	826	*	hyper	-0.307692307692308	0.409090909090909	0.0833333333333333	10	0.0294862198053314	chr10	1195754	1196097	344	*	tfbs:440406	NA	NA	NA	hg19_custom_tfbs	MXI1
chr10	1195378	1196203	826	*	hyper	-0.307692307692308	0.409090909090909	0.0833333333333333	10	0.0294862198053314	chr10	1195761	1196016	256	*	tfbs:440407	NA	NA	NA	hg19_custom_tfbs	ATF1
chr10	1195378	1196203	826	*	hyper	-0.307692307692308	0.409090909090909	0.0833333333333333	10	0.0294862198053314	chr10	1195771	1196130	360	*	tfbs:440408	NA	NA	NA	hg19_custom_tfbs	ARID3A
chr10	1195378	1196203	826	*	hyper	-0.307692307692308	0.409090909090909	0.0833333333333333	10	0.0294862198053314	chr10	1195802	1196117	316	*	tfbs:440409	NA	NA	NA	hg19_custom_tfbs	EP300
chr10	1195378	1196203	826	*	hyper	-0.307692307692308	0.409090909090909	0.0833333333333333	10	0.0294862198053314	chr10	1195813	1196088	276	*	tfbs:440410	NA	NA	NA	hg19_custom_tfbs	TAL1
chr10	1195378	1196203	826	*	hyper	-0.307692307692308	0.409090909090909	0.0833333333333333	10	0.0294862198053314	chr10	1195820	1196106	287	*	tfbs:440411	NA	NA	NA	hg19_custom_tfbs	MAFK
chr10	1195378	1196203	826	*	hyper	-0.307692307692308	0.409090909090909	0.0833333333333333	10	0.0294862198053314	chr10	1195823	1196237	415	*	tfbs:440412	NA	NA	NA	hg19_custom_tfbs	GATA2
chr10	1195378	1196203	826	*	hyper	-0.307692307692308	0.409090909090909	0.0833333333333333	10	0.0294862198053314	chr10	1195824	1196114	291	*	tfbs:440413	NA	NA	NA	hg19_custom_tfbs	MAFF
chr10	1195378	1196203	826	*	hyper	-0.307692307692308	0.409090909090909	0.0833333333333333	10	0.0294862198053314	chr10	1195838	1196113	276	*	tfbs:440414	NA	NA	NA	hg19_custom_tfbs	ELF1
chr10	1195378	1196203	826	*	hyper	-0.307692307692308	0.409090909090909	0.0833333333333333	10	0.0294862198053314	chr10	1195879	1196174	296	*	tfbs:440415	NA	NA	NA	hg19_custom_tfbs	RCOR1
chr10	1195378	1196203	826	*	hyper	-0.307692307692308	0.409090909090909	0.0833333333333333	10	0.0294862198053314	chr10	1152272	1201562	49291	*	inter:9530	NA	NA	NA	hg19_cpg_inter
chr10	3108628	3108974	347	*	hyper	0.413533834586466	0.105263157894737	0.526315789473684	12	8.00142e+09	chr10	3108506	3108915	410	*	dnase:1020704	NA	NA	NA	hg19_custom_dnase
chr10	3108628	3108974	347	*	hyper	0.413533834586466	0.105263157894737	0.526315789473684	12	8.00142e+09	chr10	3108926	3111815	2890	*	dnase:1020705	NA	NA	NA	hg19_custom_dnase
chr10	3108628	3108974	347	*	hyper	0.413533834586466	0.105263157894737	0.526315789473684	12	8.00142e+09	chr10	3108386	3108735	350	*	tfbs:442082	NA	NA	NA	hg19_custom_tfbs	HDAC2
chr10	3108628	3108974	347	*	hyper	0.413533834586466	0.105263157894737	0.526315789473684	12	8.00142e+09	chr10	3108514	3108837	324	*	tfbs:442083	NA	NA	NA	hg19_custom_tfbs	BACH1
chr10	3108628	3108974	347	*	hyper	0.413533834586466	0.105263157894737	0.526315789473684	12	8.00142e+09	chr10	3108548	3109387	840	*	tfbs:442084	NA	NA	NA	hg19_custom_tfbs	EZH2
chr10	3108628	3108974	347	*	hyper	0.413533834586466	0.105263157894737	0.526315789473684	12	8.00142e+09	chr10	3108624	3108862	239	*	tfbs:442085	NA	NA	NA	hg19_custom_tfbs	CTCF
chr10	3108628	3108974	347	*	hyper	0.413533834586466	0.105263157894737	0.526315789473684	12	8.00142e+09	chr10	3108638	3108853	216	*	tfbs:442086	NA	NA	NA	hg19_custom_tfbs	RAD21
chr10	3108628	3108974	347	*	hyper	0.413533834586466	0.105263157894737	0.526315789473684	12	8.00142e+09	chr10	3108712	3109711	1000	+	promoter:37582	uc001igp.3	5214	PFKP	hg19_genes_promoters
chr10	3108628	3108974	347	*	hyper	0.413533834586466	0.105263157894737	0.526315789473684	12	8.00142e+09	chr10	3104712	3108711	4000	+	1to5kb:37582	uc001igp.3	5214	PFKP	hg19_genes_1to5kb
chr10	3108628	3108974	347	*	hyper	0.413533834586466	0.105263157894737	0.526315789473684	12	8.00142e+09	chr10	3105819	3109818	4000	+	1to5kb:37583	uc001igq.3	5214	PFKP	hg19_genes_1to5kb
chr10	3108628	3108974	347	*	hyper	0.413533834586466	0.105263157894737	0.526315789473684	12	8.00142e+09	chr10	3106430	3110429	4000	+	1to5kb:37584	uc009xhr.3	5214	PFKP	hg19_genes_1to5kb
chr10	3108628	3108974	347	*	hyper	0.413533834586466	0.105263157894737	0.526315789473684	12	8.00142e+09	chr10	3108651	3111419	2769	*	island:12732	NA	NA	NA	hg19_cpg_islands
chr10	3108628	3108974	347	*	hyper	0.413533834586466	0.105263157894737	0.526315789473684	12	8.00142e+09	chr10	3106651	3108650	2000	*	shore:23282	NA	NA	NA	hg19_cpg_shores
chr10	15237906	15238484	579	*	hyper	-0.416666666666667	0.863636363636364	0.352941176470588	10	0.00803887462674596	chr10	15237721	15237995	275	*	dnase:1030693	NA	NA	NA	hg19_custom_dnase
chr10	15237906	15238484	579	*	hyper	-0.416666666666667	0.863636363636364	0.352941176470588	10	0.00803887462674596	chr10	15238066	15238550	485	*	dnase:1030694	NA	NA	NA	hg19_custom_dnase
chr10	15237906	15238484	579	*	hyper	-0.416666666666667	0.863636363636364	0.352941176470588	10	0.00803887462674596	chr10	15237563	15237962	400	*	tfbs:464982	NA	NA	NA	hg19_custom_tfbs	FOS
chr10	15237906	15238484	579	*	hyper	-0.416666666666667	0.863636363636364	0.352941176470588	10	0.00803887462674596	chr10	15237652	15237947	296	*	tfbs:464983	NA	NA	NA	hg19_custom_tfbs	JUN
chr10	15237906	15238484	579	*	hyper	-0.416666666666667	0.863636363636364	0.352941176470588	10	0.00803887462674596	chr10	15237660	15238103	444	*	tfbs:464984	NA	NA	NA	hg19_custom_tfbs	GATA2
chr10	15237906	15238484	579	*	hyper	-0.416666666666667	0.863636363636364	0.352941176470588	10	0.00803887462674596	chr10	15237939	15238394	456	*	tfbs:464985	NA	NA	NA	hg19_custom_tfbs	JUND
chr10	15237906	15238484	579	*	hyper	-0.416666666666667	0.863636363636364	0.352941176470588	10	0.00803887462674596	chr10	15238041	15238304	264	*	tfbs:464986	NA	NA	NA	hg19_custom_tfbs	USF1
chr10	15237906	15238484	579	*	hyper	-0.416666666666667	0.863636363636364	0.352941176470588	10	0.00803887462674596	chr10	15238063	15238318	256	*	tfbs:464987	NA	NA	NA	hg19_custom_tfbs	ATF1
chr10	15237906	15238484	579	*	hyper	-0.416666666666667	0.863636363636364	0.352941176470588	10	0.00803887462674596	chr10	15238256	15238531	276	*	tfbs:464988	NA	NA	NA	hg19_custom_tfbs	ELF1
chr10	15237906	15238484	579	*	hyper	-0.416666666666667	0.863636363636364	0.352941176470588	10	0.00803887462674596	chr10	15238093	15238482	390	*	enhancer:6598	NA	NA	NA	hg19_enhancers_fantom
chr10	15237906	15238484	579	*	hyper	-0.416666666666667	0.863636363636364	0.352941176470588	10	0.00803887462674596	chr10	15214715	15250598	35884	*	inter:9620	NA	NA	NA	hg19_cpg_inter
chr10	19169188	19169838	651	*	hyper	0.436764705882353	0.300904977375566	0.701754385964912	9	0.000922886379454514	chr10	19169506	19169735	230	*	dnase:1032718	NA	NA	NA	hg19_custom_dnase
chr10	19169188	19169838	651	*	hyper	0.436764705882353	0.300904977375566	0.701754385964912	9	0.000922886379454514	chr10	19169166	19169761	596	*	tfbs:469555	NA	NA	NA	hg19_custom_tfbs	ZNF263
chr10	19169188	19169838	651	*	hyper	0.436764705882353	0.300904977375566	0.701754385964912	9	0.000922886379454514	chr10	19169493	19169756	264	*	tfbs:469556	NA	NA	NA	hg19_custom_tfbs	CEBPB
chr10	19169188	19169838	651	*	hyper	0.436764705882353	0.300904977375566	0.701754385964912	9	0.000922886379454514	chr10	19003391	20100451	1097061	*	inter:9635	NA	NA	NA	hg19_cpg_inter
chr10	22765711	22766667	957	*	hyper	0.416666666666667	0.263157894736842	0.818181818181818	26	2.97432e+09	chr10	22764666	22767175	2510	*	dnase:1034362	NA	NA	NA	hg19_custom_dnase
chr10	22765711	22766667	957	*	hyper	0.416666666666667	0.263157894736842	0.818181818181818	26	2.97432e+09	chr10	22764408	22767196	2789	*	tfbs:473758	NA	NA	NA	hg19_custom_tfbs	EZH2
chr10	22765711	22766667	957	*	hyper	0.416666666666667	0.263157894736842	0.818181818181818	26	2.97432e+09	chr10	22766198	22766998	801	*	tfbs:473767	NA	NA	NA	hg19_custom_tfbs	CTBP2
chr10	22765711	22766667	957	*	hyper	0.416666666666667	0.263157894736842	0.818181818181818	26	2.97432e+09	chr10	22766202	22766817	616	*	tfbs:473768	NA	NA	NA	hg19_custom_tfbs	CHD1
chr10	22765711	22766667	957	*	hyper	0.416666666666667	0.263157894736842	0.818181818181818	26	2.97432e+09	chr10	22766335	22766670	336	*	tfbs:473769	NA	NA	NA	hg19_custom_tfbs	YY1
chr10	22765711	22766667	957	*	hyper	0.416666666666667	0.263157894736842	0.818181818181818	26	2.97432e+09	chr10	22766388	22767057	670	*	tfbs:473770	NA	NA	NA	hg19_custom_tfbs	RBBP5
chr10	22765711	22766667	957	*	hyper	0.416666666666667	0.263157894736842	0.818181818181818	26	2.97432e+09	chr10	22766450	22767259	810	*	tfbs:473771	NA	NA	NA	hg19_custom_tfbs	SUZ12
chr10	22765711	22766667	957	*	hyper	0.416666666666667	0.263157894736842	0.818181818181818	26	2.97432e+09	chr10	22764709	22767050	2342	*	island:12847	NA	NA	NA	hg19_cpg_islands
chr10	23460236	23463986	3751	*	hyper	0.336111111111111	0.0571895424836601	0.488095238095238	97	4.52245e-05	chr10	23460266	23460530	265	*	dnase:1034876	NA	NA	NA	hg19_custom_dnase
chr10	23460236	23463986	3751	*	hyper	0.336111111111111	0.0571895424836601	0.488095238095238	97	4.52245e-05	chr10	23460566	23460895	330	*	dnase:1034877	NA	NA	NA	hg19_custom_dnase
chr10	23460236	23463986	3751	*	hyper	0.336111111111111	0.0571895424836601	0.488095238095238	97	4.52245e-05	chr10	23461046	23461210	165	*	dnase:1034878	NA	NA	NA	hg19_custom_dnase
chr10	23460236	23463986	3751	*	hyper	0.336111111111111	0.0571895424836601	0.488095238095238	97	4.52245e-05	chr10	23461306	23461775	470	*	dnase:1034879	NA	NA	NA	hg19_custom_dnase
chr10	23460236	23463986	3751	*	hyper	0.336111111111111	0.0571895424836601	0.488095238095238	97	4.52245e-05	chr10	23461781	23462050	270	*	dnase:1034880	NA	NA	NA	hg19_custom_dnase
chr10	23460236	23463986	3751	*	hyper	0.336111111111111	0.0571895424836601	0.488095238095238	97	4.52245e-05	chr10	23462121	23463370	1250	*	dnase:1034881	NA	NA	NA	hg19_custom_dnase
chr10	23460236	23463986	3751	*	hyper	0.336111111111111	0.0571895424836601	0.488095238095238	97	4.52245e-05	chr10	23463501	23463875	375	*	dnase:1034882	NA	NA	NA	hg19_custom_dnase
chr10	23460236	23463986	3751	*	hyper	0.336111111111111	0.0571895424836601	0.488095238095238	97	4.52245e-05	chr10	23463906	23464415	510	*	dnase:1034883	NA	NA	NA	hg19_custom_dnase
chr10	23460236	23463986	3751	*	hyper	0.336111111111111	0.0571895424836601	0.488095238095238	97	4.52245e-05	chr10	23460214	23460653	440	*	tfbs:475407	NA	NA	NA	hg19_custom_tfbs	MYC
chr10	23460236	23463986	3751	*	hyper	0.336111111111111	0.0571895424836601	0.488095238095238	97	4.52245e-05	chr10	23460216	23460870	655	*	tfbs:475408	NA	NA	NA	hg19_custom_tfbs	REST
chr10	23460236	23463986	3751	*	hyper	0.336111111111111	0.0571895424836601	0.488095238095238	97	4.52245e-05	chr10	23460251	23460606	356	*	tfbs:475409	NA	NA	NA	hg19_custom_tfbs	MAX
chr10	23460236	23463986	3751	*	hyper	0.336111111111111	0.0571895424836601	0.488095238095238	97	4.52245e-05	chr10	23460263	23460586	324	*	tfbs:475410	NA	NA	NA	hg19_custom_tfbs	SIN3AK20
chr10	23460236	23463986	3751	*	hyper	0.336111111111111	0.0571895424836601	0.488095238095238	97	4.52245e-05	chr10	23460269	23460576	308	*	tfbs:475411	NA	NA	NA	hg19_custom_tfbs	ZNF143
chr10	23460236	23463986	3751	*	hyper	0.336111111111111	0.0571895424836601	0.488095238095238	97	4.52245e-05	chr10	23460287	23460530	244	*	tfbs:475412	NA	NA	NA	hg19_custom_tfbs	SP2
chr10	23460236	23463986	3751	*	hyper	0.336111111111111	0.0571895424836601	0.488095238095238	97	4.52245e-05	chr10	23460310	23460516	207	*	tfbs:475413	NA	NA	NA	hg19_custom_tfbs	SIN3A
chr10	23460236	23463986	3751	*	hyper	0.336111111111111	0.0571895424836601	0.488095238095238	97	4.52245e-05	chr10	23460384	23460470	87	*	tfbs:475414	NA	NA	NA	hg19_custom_tfbs	MXI1
chr10	23460236	23463986	3751	*	hyper	0.336111111111111	0.0571895424836601	0.488095238095238	97	4.52245e-05	chr10	23461061	23461870	810	*	tfbs:475415	NA	NA	NA	hg19_custom_tfbs	SUZ12
chr10	23460236	23463986	3751	*	hyper	0.336111111111111	0.0571895424836601	0.488095238095238	97	4.52245e-05	chr10	23462011	23464390	2380	*	tfbs:475416	NA	NA	NA	hg19_custom_tfbs	EZH2
chr10	23460236	23463986	3751	*	hyper	0.336111111111111	0.0571895424836601	0.488095238095238	97	4.52245e-05	chr10	23462295	23463730	1436	*	tfbs:475417	NA	NA	NA	hg19_custom_tfbs	SUZ12
chr10	23460236	23463986	3751	*	hyper	0.336111111111111	0.0571895424836601	0.488095238095238	97	4.52245e-05	chr10	23462316	23462985	670	*	tfbs:475418	NA	NA	NA	hg19_custom_tfbs	RBBP5
chr10	23460236	23463986	3751	*	hyper	0.336111111111111	0.0571895424836601	0.488095238095238	97	4.52245e-05	chr10	23462574	23462868	295	*	tfbs:475419	NA	NA	NA	hg19_custom_tfbs	CTCF
chr10	23460236	23463986	3751	*	hyper	0.336111111111111	0.0571895424836601	0.488095238095238	97	4.52245e-05	chr10	23462587	23462826	240	*	tfbs:475420	NA	NA	NA	hg19_custom_tfbs	RAD21
chr10	23460236	23463986	3751	*	hyper	0.336111111111111	0.0571895424836601	0.488095238095238	97	4.52245e-05	chr10	23462703	23463302	600	*	tfbs:475421	NA	NA	NA	hg19_custom_tfbs	CTBP2
chr10	23460236	23463986	3751	*	hyper	0.336111111111111	0.0571895424836601	0.488095238095238	97	4.52245e-05	chr10	23461301	23461610	310	*	island:12850	NA	NA	NA	hg19_cpg_islands
chr10	23460236	23463986	3751	*	hyper	0.336111111111111	0.0571895424836601	0.488095238095238	97	4.52245e-05	chr10	23462225	23463889	1665	*	island:12851	NA	NA	NA	hg19_cpg_islands
chr10	23460236	23463986	3751	*	hyper	0.336111111111111	0.0571895424836601	0.488095238095238	97	4.52245e-05	chr10	23459301	23461300	2000	*	shore:23503	NA	NA	NA	hg19_cpg_shores
chr10	23460236	23463986	3751	*	hyper	0.336111111111111	0.0571895424836601	0.488095238095238	97	4.52245e-05	chr10	23461611	23462224	614	*	shore:23504	NA	NA	NA	hg19_cpg_shores
chr10	23460236	23463986	3751	*	hyper	0.336111111111111	0.0571895424836601	0.488095238095238	97	4.52245e-05	chr10	23463890	23465889	2000	*	shore:23505	NA	NA	NA	hg19_cpg_shores
chr10	23480697	23484717	4021	*	hyper	0.378167641325536	0.0454545454545455	0.529411764705882	82	4.19384e-06	chr10	23480201	23482135	1935	*	dnase:1034898	NA	NA	NA	hg19_custom_dnase
chr10	23480697	23484717	4021	*	hyper	0.378167641325536	0.0454545454545455	0.529411764705882	82	4.19384e-06	chr10	23482146	23482335	190	*	dnase:1034899	NA	NA	NA	hg19_custom_dnase
chr10	23480697	23484717	4021	*	hyper	0.378167641325536	0.0454545454545455	0.529411764705882	82	4.19384e-06	chr10	23482466	23484575	2110	*	dnase:1034900	NA	NA	NA	hg19_custom_dnase
chr10	23480697	23484717	4021	*	hyper	0.378167641325536	0.0454545454545455	0.529411764705882	82	4.19384e-06	chr10	23484606	23485015	410	*	dnase:1034901	NA	NA	NA	hg19_custom_dnase
chr10	23480697	23484717	4021	*	hyper	0.378167641325536	0.0454545454545455	0.529411764705882	82	4.19384e-06	chr10	23479752	23481110	1359	*	tfbs:475445	NA	NA	NA	hg19_custom_tfbs	EZH2
chr10	23480697	23484717	4021	*	hyper	0.378167641325536	0.0454545454545455	0.529411764705882	82	4.19384e-06	chr10	23480169	23480768	600	*	tfbs:475446	NA	NA	NA	hg19_custom_tfbs	CTBP2
chr10	23480697	23484717	4021	*	hyper	0.378167641325536	0.0454545454545455	0.529411764705882	82	4.19384e-06	chr10	23481215	23483010	1796	*	tfbs:475447	NA	NA	NA	hg19_custom_tfbs	EZH2
chr10	23480697	23484717	4021	*	hyper	0.378167641325536	0.0454545454545455	0.529411764705882	82	4.19384e-06	chr10	23481251	23482061	811	*	tfbs:475448	NA	NA	NA	hg19_custom_tfbs	ZNF263
chr10	23480697	23484717	4021	*	hyper	0.378167641325536	0.0454545454545455	0.529411764705882	82	4.19384e-06	chr10	23481391	23481990	600	*	tfbs:475449	NA	NA	NA	hg19_custom_tfbs	CTBP2
chr10	23480697	23484717	4021	*	hyper	0.378167641325536	0.0454545454545455	0.529411764705882	82	4.19384e-06	chr10	23481646	23481924	279	*	tfbs:475450	NA	NA	NA	hg19_custom_tfbs	CTCF
chr10	23480697	23484717	4021	*	hyper	0.378167641325536	0.0454545454545455	0.529411764705882	82	4.19384e-06	chr10	23481667	23481976	310	*	tfbs:475451	NA	NA	NA	hg19_custom_tfbs	EP300
chr10	23480697	23484717	4021	*	hyper	0.378167641325536	0.0454545454545455	0.529411764705882	82	4.19384e-06	chr10	23481713	23481831	119	*	tfbs:475452	NA	NA	NA	hg19_custom_tfbs	RAD21
chr10	23480697	23484717	4021	*	hyper	0.378167641325536	0.0454545454545455	0.529411764705882	82	4.19384e-06	chr10	23481875	23482184	310	*	tfbs:475453	NA	NA	NA	hg19_custom_tfbs	SUZ12
chr10	23480697	23484717	4021	*	hyper	0.378167641325536	0.0454545454545455	0.529411764705882	82	4.19384e-06	chr10	23483290	23484918	1629	*	tfbs:475454	NA	NA	NA	hg19_custom_tfbs	EZH2
chr10	23480697	23484717	4021	*	hyper	0.378167641325536	0.0454545454545455	0.529411764705882	82	4.19384e-06	chr10	23483376	23483665	290	*	tfbs:475455	NA	NA	NA	hg19_custom_tfbs	ZNF143
chr10	23480697	23484717	4021	*	hyper	0.378167641325536	0.0454545454545455	0.529411764705882	82	4.19384e-06	chr10	23484093	23484402	310	*	tfbs:475456	NA	NA	NA	hg19_custom_tfbs	SUZ12
chr10	23480697	23484717	4021	*	hyper	0.378167641325536	0.0454545454545455	0.529411764705882	82	4.19384e-06	chr10	23480460	23481459	1000	+	promoter:37800	uc001irp.3	256297	PTF1A	hg19_genes_promoters
chr10	23480697	23484717	4021	*	hyper	0.378167641325536	0.0454545454545455	0.529411764705882	82	4.19384e-06	chr10	23481460	23482243	784	+	exon:347760	uc001irp.3	256297	PTF1A	hg19_genes_exons
chr10	23480697	23484717	4021	*	hyper	0.378167641325536	0.0454545454545455	0.529411764705882	82	4.19384e-06	chr10	23482633	23483181	549	+	exon:347761	uc001irp.3	256297	PTF1A	hg19_genes_exons
chr10	23480697	23484717	4021	*	hyper	0.378167641325536	0.0454545454545455	0.529411764705882	82	4.19384e-06	chr10	23481460	23482243	784	+	firstexon:37800	uc001irp.3	256297	PTF1A	hg19_genes_firstexons
chr10	23480697	23484717	4021	*	hyper	0.378167641325536	0.0454545454545455	0.529411764705882	82	4.19384e-06	chr10	23482244	23482632	389	+	intron:309947	uc001irp.3	256297	PTF1A	hg19_genes_introns
chr10	23480697	23484717	4021	*	hyper	0.378167641325536	0.0454545454545455	0.529411764705882	82	4.19384e-06	chr10	23482836	23483181	346	+	3UTR:29432	uc001irp.3	256297	PTF1A	hg19_genes_3UTRs
chr10	23480697	23484717	4021	*	hyper	0.378167641325536	0.0454545454545455	0.529411764705882	82	4.19384e-06	chr10	23480698	23482455	1758	*	island:12852	NA	NA	NA	hg19_cpg_islands
chr10	23480697	23484717	4021	*	hyper	0.378167641325536	0.0454545454545455	0.529411764705882	82	4.19384e-06	chr10	23483898	23484498	601	*	island:12853	NA	NA	NA	hg19_cpg_islands
chr10	23480697	23484717	4021	*	hyper	0.378167641325536	0.0454545454545455	0.529411764705882	82	4.19384e-06	chr10	23478698	23480697	2000	*	shore:23506	NA	NA	NA	hg19_cpg_shores
chr10	23480697	23484717	4021	*	hyper	0.378167641325536	0.0454545454545455	0.529411764705882	82	4.19384e-06	chr10	23482456	23483897	1442	*	shore:23507	NA	NA	NA	hg19_cpg_shores
chr10	23480697	23484717	4021	*	hyper	0.378167641325536	0.0454545454545455	0.529411764705882	82	4.19384e-06	chr10	23484499	23487757	3259	*	shore:23508	NA	NA	NA	hg19_cpg_shores
chr10	26779483	26781485	2003	*	hyper	0.409022556390977	0.378571428571429	0.8375	9	0.000155400155400155	chr10	26779401	26779550	150	*	dnase:1036573	NA	NA	NA	hg19_custom_dnase
chr10	26779483	26781485	2003	*	hyper	0.409022556390977	0.378571428571429	0.8375	9	0.000155400155400155	chr10	26780321	26780690	370	*	dnase:1036574	NA	NA	NA	hg19_custom_dnase
chr10	26779483	26781485	2003	*	hyper	0.409022556390977	0.378571428571429	0.8375	9	0.000155400155400155	chr10	26780941	26781130	190	*	dnase:1036575	NA	NA	NA	hg19_custom_dnase
chr10	26779483	26781485	2003	*	hyper	0.409022556390977	0.378571428571429	0.8375	9	0.000155400155400155	chr10	26780941	26781204	264	*	tfbs:479058	NA	NA	NA	hg19_custom_tfbs	CEBPB
chr10	26779483	26781485	2003	*	hyper	0.409022556390977	0.378571428571429	0.8375	9	0.000155400155400155	chr10	26780351	26780530	180	*	enhancer:6863	NA	NA	NA	hg19_enhancers_fantom
chr10	26779483	26781485	2003	*	hyper	0.409022556390977	0.378571428571429	0.8375	9	0.000155400155400155	chr10	26781256	26781327	72	+	exon:348112	uc001isr.3	54518	APBB1IP	hg19_genes_exons
chr10	26779483	26781485	2003	*	hyper	0.409022556390977	0.378571428571429	0.8375	9	0.000155400155400155	chr10	26781256	26781327	72	+	exon:348117	uc009xks.1	54518	APBB1IP	hg19_genes_exons
chr10	26779483	26781485	2003	*	hyper	0.409022556390977	0.378571428571429	0.8375	9	0.000155400155400155	chr10	26781256	26781327	72	+	exon:348128	uc001iss.3	54518	APBB1IP	hg19_genes_exons
chr10	26779483	26781485	2003	*	hyper	0.409022556390977	0.378571428571429	0.8375	9	0.000155400155400155	chr10	26727783	26781255	53473	+	intron:310270	uc001isr.3	54518	APBB1IP	hg19_genes_introns
chr10	26779483	26781485	2003	*	hyper	0.409022556390977	0.378571428571429	0.8375	9	0.000155400155400155	chr10	26781328	26785232	3905	+	intron:310271	uc001isr.3	54518	APBB1IP	hg19_genes_introns
chr10	26779483	26781485	2003	*	hyper	0.409022556390977	0.378571428571429	0.8375	9	0.000155400155400155	chr10	26727783	26781255	53473	+	intron:310274	uc009xks.1	54518	APBB1IP	hg19_genes_introns
chr10	26779483	26781485	2003	*	hyper	0.409022556390977	0.378571428571429	0.8375	9	0.000155400155400155	chr10	26781328	26785232	3905	+	intron:310275	uc009xks.1	54518	APBB1IP	hg19_genes_introns
chr10	26779483	26781485	2003	*	hyper	0.409022556390977	0.378571428571429	0.8375	9	0.000155400155400155	chr10	26727783	26781255	53473	+	intron:310284	uc001iss.3	54518	APBB1IP	hg19_genes_introns
chr10	26779483	26781485	2003	*	hyper	0.409022556390977	0.378571428571429	0.8375	9	0.000155400155400155	chr10	26781328	26785232	3905	+	intron:310285	uc001iss.3	54518	APBB1IP	hg19_genes_introns
chr10	26779483	26781485	2003	*	hyper	0.409022556390977	0.378571428571429	0.8375	9	0.000155400155400155	chr10	26731993	26851906	119914	*	inter:9662	NA	NA	NA	hg19_cpg_inter
chr10	35896559	35897303	745	*	hyper	0.3125	0	0.411764705882353	20	3.40378e+08	chr10	35896526	35897435	910	*	dnase:1043469	NA	NA	NA	hg19_custom_dnase
chr10	35896559	35897303	745	*	hyper	0.3125	0	0.411764705882353	20	3.40378e+08	chr10	35896264	35896937	674	*	tfbs:494491	NA	NA	NA	hg19_custom_tfbs	EZH2
chr10	35896559	35897303	745	*	hyper	0.3125	0	0.411764705882353	20	3.40378e+08	chr10	35896506	35897863	1358	+	exon:348948	uc001iyy.1	219770	GJD4	hg19_genes_exons
chr10	35896559	35897303	745	*	hyper	0.3125	0	0.411764705882353	20	3.40378e+08	chr10	35896519	35897461	943	*	island:12912	NA	NA	NA	hg19_cpg_islands
chr10	38300277	38300763	487	*	hyper	-0.355877616747182	0.474537037037037	0.03125	9	0.0300874088369119	chr10	38300321	38300795	475	*	dnase:1044602	NA	NA	NA	hg19_custom_dnase
chr10	38300277	38300763	487	*	hyper	-0.355877616747182	0.474537037037037	0.03125	9	0.0300874088369119	chr10	38299141	38300417	1277	*	tfbs:495719	NA	NA	NA	hg19_custom_tfbs	POLR2A
chr10	38300277	38300763	487	*	hyper	-0.355877616747182	0.474537037037037	0.03125	9	0.0300874088369119	chr10	38299304	38300349	1046	*	tfbs:495737	NA	NA	NA	hg19_custom_tfbs	PML
chr10	38300277	38300763	487	*	hyper	-0.355877616747182	0.474537037037037	0.03125	9	0.0300874088369119	chr10	38299573	38300341	769	*	tfbs:495763	NA	NA	NA	hg19_custom_tfbs	SIN3A
chr10	38300277	38300763	487	*	hyper	-0.355877616747182	0.474537037037037	0.03125	9	0.0300874088369119	chr10	38299630	38300633	1004	*	tfbs:495765	NA	NA	NA	hg19_custom_tfbs	TCF7L2
chr10	38300277	38300763	487	*	hyper	-0.355877616747182	0.474537037037037	0.03125	9	0.0300874088369119	chr10	38299706	38300375	670	*	tfbs:495769	NA	NA	NA	hg19_custom_tfbs	RBBP5
chr10	38300277	38300763	487	*	hyper	-0.355877616747182	0.474537037037037	0.03125	9	0.0300874088369119	chr10	38299737	38300294	558	*	tfbs:495773	NA	NA	NA	hg19_custom_tfbs	TBP
chr10	38300277	38300763	487	*	hyper	-0.355877616747182	0.474537037037037	0.03125	9	0.0300874088369119	chr10	38299790	38300295	506	*	tfbs:495782	NA	NA	NA	hg19_custom_tfbs	E2F1
chr10	38300277	38300763	487	*	hyper	-0.355877616747182	0.474537037037037	0.03125	9	0.0300874088369119	chr10	38299851	38300278	428	*	tfbs:495790	NA	NA	NA	hg19_custom_tfbs	POU2F2
chr10	38300277	38300763	487	*	hyper	-0.355877616747182	0.474537037037037	0.03125	9	0.0300874088369119	chr10	38299937	38300306	370	*	tfbs:495800	NA	NA	NA	hg19_custom_tfbs	RELA
chr10	38300277	38300763	487	*	hyper	-0.355877616747182	0.474537037037037	0.03125	9	0.0300874088369119	chr10	38299957	38300312	356	*	tfbs:495801	NA	NA	NA	hg19_custom_tfbs	TAF7
chr10	38300277	38300763	487	*	hyper	-0.355877616747182	0.474537037037037	0.03125	9	0.0300874088369119	chr10	38300010	38300579	570	*	tfbs:495802	NA	NA	NA	hg19_custom_tfbs	RUNX3
chr10	38300277	38300763	487	*	hyper	-0.355877616747182	0.474537037037037	0.03125	9	0.0300874088369119	chr10	38300296	38300559	264	*	tfbs:495803	NA	NA	NA	hg19_custom_tfbs	PAX5
chr10	38300277	38300763	487	*	hyper	-0.355877616747182	0.474537037037037	0.03125	9	0.0300874088369119	chr10	38300740	38304739	4000	+	1to5kb:37956	uc021ppe.1	7581	ZNF33A	hg19_genes_1to5kb
chr10	38300277	38300763	487	*	hyper	-0.355877616747182	0.474537037037037	0.03125	9	0.0300874088369119	chr10	38299712	38301225	1514	+	intron:311064	uc001izg.3	7581	ZNF33A	hg19_genes_introns
chr10	38300277	38300763	487	*	hyper	-0.355877616747182	0.474537037037037	0.03125	9	0.0300874088369119	chr10	38299712	38301225	1514	+	intron:311068	uc001izh.3	7581	ZNF33A	hg19_genes_introns
chr10	38300277	38300763	487	*	hyper	-0.355877616747182	0.474537037037037	0.03125	9	0.0300874088369119	chr10	38299712	38305798	6087	+	intron:311072	uc010qev.2	7581	ZNF33A	hg19_genes_introns
chr10	38300277	38300763	487	*	hyper	-0.355877616747182	0.474537037037037	0.03125	9	0.0300874088369119	chr10	38299712	38301225	1514	+	intron:311075	uc031puh.1	7581	ZNF33A	hg19_genes_introns
chr10	38300277	38300763	487	*	hyper	-0.355877616747182	0.474537037037037	0.03125	9	0.0300874088369119	chr10	38299712	38301225	1514	+	intron:311080	uc031pui.1	7581	ZNF33A	hg19_genes_introns
chr10	38300277	38300763	487	*	hyper	-0.355877616747182	0.474537037037037	0.03125	9	0.0300874088369119	chr10	38299712	38301225	1514	+	intron:311084	uc031puj.1	7581	ZNF33A	hg19_genes_introns
chr10	38300277	38300763	487	*	hyper	-0.355877616747182	0.474537037037037	0.03125	9	0.0300874088369119	chr10	38299712	38301225	1514	+	intron:311089	uc031puk.1	7581	ZNF33A	hg19_genes_introns
chr10	38300277	38300763	487	*	hyper	-0.355877616747182	0.474537037037037	0.03125	9	0.0300874088369119	chr10	38299712	38301225	1514	+	intron:311094	uc031pul.1	7581	ZNF33A	hg19_genes_introns
chr10	38300277	38300763	487	*	hyper	-0.355877616747182	0.474537037037037	0.03125	9	0.0300874088369119	chr10	38299712	38301225	1514	+	intron:311099	uc031pum.1	7581	ZNF33A	hg19_genes_introns
chr10	38300277	38300763	487	*	hyper	-0.355877616747182	0.474537037037037	0.03125	9	0.0300874088369119	chr10	38299712	38301225	1514	+	intron:311104	uc031pun.1	7581	ZNF33A	hg19_genes_introns
chr10	38300277	38300763	487	*	hyper	-0.355877616747182	0.474537037037037	0.03125	9	0.0300874088369119	chr10	38299712	38301225	1514	+	intron:311108	uc031puo.1	7581	ZNF33A	hg19_genes_introns
chr10	38300277	38300763	487	*	hyper	-0.355877616747182	0.474537037037037	0.03125	9	0.0300874088369119	chr10	38299712	38301225	1514	+	intron:311113	uc001izi.1	7581	ZNF33A	hg19_genes_introns
chr10	38300277	38300763	487	*	hyper	-0.355877616747182	0.474537037037037	0.03125	9	0.0300874088369119	chr10	38300100	38302099	2000	*	shore:23638	NA	NA	NA	hg19_cpg_shores
chr10	42862626	42863194	569	*	hyper	0.46875	0.175	0.618181818181818	13	7.49441e+09	chr10	42862561	42862790	230	*	dnase:1044858	NA	NA	NA	hg19_custom_dnase
chr10	42862626	42863194	569	*	hyper	0.46875	0.175	0.618181818181818	13	7.49441e+09	chr10	42862926	42863315	390	*	dnase:1044859	NA	NA	NA	hg19_custom_dnase
chr10	42862626	42863194	569	*	hyper	0.46875	0.175	0.618181818181818	13	7.49441e+09	chr10	42862839	42863562	724	*	tfbs:496051	NA	NA	NA	hg19_custom_tfbs	RBBP5
chr10	42862626	42863194	569	*	hyper	0.46875	0.175	0.618181818181818	13	7.49441e+09	chr10	42862886	42863381	496	*	tfbs:496052	NA	NA	NA	hg19_custom_tfbs	HMGN3
chr10	42862626	42863194	569	*	hyper	0.46875	0.175	0.618181818181818	13	7.49441e+09	chr10	42862905	42863408	504	*	tfbs:496053	NA	NA	NA	hg19_custom_tfbs	CHD1
chr10	42862626	42863194	569	*	hyper	0.46875	0.175	0.618181818181818	13	7.49441e+09	chr10	42862950	42863647	698	*	tfbs:496054	NA	NA	NA	hg19_custom_tfbs	POLR2A
chr10	42862626	42863194	569	*	hyper	0.46875	0.175	0.618181818181818	13	7.49441e+09	chr10	42862965	42863501	537	*	tfbs:496055	NA	NA	NA	hg19_custom_tfbs	PHF8
chr10	42862626	42863194	569	*	hyper	0.46875	0.175	0.618181818181818	13	7.49441e+09	chr10	42862972	42863495	524	*	tfbs:496056	NA	NA	NA	hg19_custom_tfbs	HDAC1
chr10	42862626	42863194	569	*	hyper	0.46875	0.175	0.618181818181818	13	7.49441e+09	chr10	42862985	42863494	510	*	tfbs:496057	NA	NA	NA	hg19_custom_tfbs	SAP30
chr10	42862626	42863194	569	*	hyper	0.46875	0.175	0.618181818181818	13	7.49441e+09	chr10	42863020	42863657	638	*	tfbs:496058	NA	NA	NA	hg19_custom_tfbs	MAX
chr10	42862626	42863194	569	*	hyper	0.46875	0.175	0.618181818181818	13	7.49441e+09	chr10	42863103	42863678	576	*	tfbs:496059	NA	NA	NA	hg19_custom_tfbs	KDM5B
chr10	42862626	42863194	569	*	hyper	0.46875	0.175	0.618181818181818	13	7.49441e+09	chr10	42863138	42863653	516	*	tfbs:496060	NA	NA	NA	hg19_custom_tfbs	PML
chr10	42862626	42863194	569	*	hyper	0.46875	0.175	0.618181818181818	13	7.49441e+09	chr10	42863172	42863611	440	*	tfbs:496061	NA	NA	NA	hg19_custom_tfbs	SIN3AK20
chr10	42862626	42863194	569	*	hyper	0.46875	0.175	0.618181818181818	13	7.49441e+09	chr10	42836005	42863263	27259	-	intron:325144	uc010qey.2	441666	LOC441666	hg19_genes_introns
chr10	42862626	42863194	569	*	hyper	0.46875	0.175	0.618181818181818	13	7.49441e+09	chr10	42862954	42863216	263	*	island:12932	NA	NA	NA	hg19_cpg_islands
chr10	42862626	42863194	569	*	hyper	0.46875	0.175	0.618181818181818	13	7.49441e+09	chr10	42860954	42862953	2000	*	shore:23659	NA	NA	NA	hg19_cpg_shores
chr10	43393206	43394355	1150	*	hyper	0.368452380952381	0.283333333333333	0.832167832167832	27	9.77618e+07	chr10	43392966	43393395	430	*	dnase:1045132	NA	NA	NA	hg19_custom_dnase
[truncated: 25,061 more rows]

## Sheet: AML2_RelvsTum_DMRs_anno
seqnames	start	end	width	strand	status	betaDiff	Tum	Rel	GC_num	p.val	annot.seqnames	annot.start	annot.end	annot.width	annot.strand	annot.id	annot.tx_id	annot.gene_id	annot.symbol	annot.type	TF
[truncated: 28,696 more rows]
