# Supplementary material for: High-resolution Nanopore methylome-maps reveal random hyper-methylation at CpG-poor regions as driver of chemoresistance in leukemias
Source: Commun Biol. 2023 Apr 8;6:382. doi: 10.1038/s42003-023-04756-8 (PMC10082806; doi:10.1038/s42003-023-04756-8)
Supplement: Supplementary file 6 — Supplemental Data 3 [file 42003_2023_4756_MOESM6_ESM.xlsx]

## Sheet: UD5
TF	Sample	Location	Origin	TF-Target	Level	Expression
ETV6	UD5	GB	Hyper-Under	HDAC9	First	0.658412315164009
NCOR2	UD5	GB	Hyper-Under	FOS	First	-206055099269733
NCOR2	UD5	GB	Hyper-Under	HDAC1	First	0.577305219083709
NCOR2	UD5	GB	Hyper-Under	NCOA3	First	-0.802338893203348
NCOR2	UD5	GB	Hyper-Under	NFKB1	First	-13691280710665
NCOR2	UD5	GB	Hyper-Under	NFKBIA	First	-138726493159191
NCOR2	UD5	GB	Hyper-Under	RELA	First	-0.590513158941275
TFDP1	UD5	GB	Hyper-Under	MYC	First	248821464857155
TFDP1	UD5	GB	Hyper-Under	E2F1	First	165459869389834
TFDP1	UD5	GB	Hyper-Under	E2F3	First	0.838582978298225
ARID3A	UD5	GB	Hyper-Under	E2F1	First	165459869389834
CUX1	UD5	GB	Hyper-Under	UGCG	First	-244333850043251
CUX1	UD5	GB	Hyper-Under	TSC22D3	First	156220512966649
CUX1	UD5	GB	Hyper-Under	TPM1	First	-203998940129918
CUX1	UD5	GB	Hyper-Under	TOP2A	First	-0.929904468554791
CUX1	UD5	GB	Hyper-Under	TLE3	First	-0.698414392066531
CUX1	UD5	GB	Hyper-Under	NCOR1	First	-0.537382268269003
CUX1	UD5	GB	Hyper-Under	MTHFR	First	-154955506516973
CUX1	UD5	GB	Hyper-Under	MCM5	First	132990699458162
CUX1	UD5	GB	Hyper-Under	HDAC9	First	0.658412315164009
CUX1	UD5	GB	Hyper-Under	ETS1	First	-161299621348476
CUX1	UD5	GB	Hyper-Under	EMP1	First	116963551058609
CUX1	UD5	GB	Hyper-Under	E2F3	First	0.838582978298225
CUX1	UD5	GB	Hyper-Under	BCL2	First	313756945684232
CUX1	UD5	GB	Hyper-Under	ABCB6	First	-388512945037033
CUX1	UD5	GB	Hyper-Under	EHMT2	First	0.604355466896473
CUX1	UD5	GB	Hyper-Under	KAT2B	First	-165352032080683
CUX1	UD5	GB	Hyper-Under	SATB1	First	0.962039019740864
NCOR2	UD5	GB	Hyper-Under	None	First	Under
MYC	UD5	GB	Hyper-Under	TOP1	Second	-114485935660035
MYC	UD5	GB	Hyper-Under	PTEN	Second	175871830443489
MYC	UD5	GB	Hyper-Under	PPIA	Second	134505421619117
MYC	UD5	GB	Hyper-Under	NPM1	Second	106854880985406
MYC	UD5	GB	Hyper-Under	NCL	Second	0.557776990389074
MYC	UD5	GB	Hyper-Under	MTHFR	Second	-154955506516973
MYC	UD5	GB	Hyper-Under	CDK4	Second	116944336542585
MYC	UD5	GB	Hyper-Under	CASP9	Second	-125998972843907
MYC	UD5	GB	Hyper-Under	YBX1	Second	0.526790306522469
MYC	UD5	GB	Hyper-Under	TYMP	Second	-16557622027339
MYC	UD5	GB	Hyper-Under	TXN	Second	0.847116332829602
MYC	UD5	GB	Hyper-Under	TLE3	Second	-0.698414392066531
MYC	UD5	GB	Hyper-Under	TGFBRAP1	Second	0.521100360286608
MYC	UD5	GB	Hyper-Under	STMN1	Second	117096512377714
MYC	UD5	GB	Hyper-Under	STAT3	Second	-0.862528941669265
MYC	UD5	GB	Hyper-Under	RBBP8	Second	0.874358986298302
MYC	UD5	GB	Hyper-Under	NFKBIA	Second	-138726493159191
MYC	UD5	GB	Hyper-Under	MTHFD1	Second	0.84580881325525
MYC	UD5	GB	Hyper-Under	MGEA5	Second	-0.735471658641101
MYC	UD5	GB	Hyper-Under	MDM2	Second	134365713988062
MYC	UD5	GB	Hyper-Under	ILK	Second	-0.532041166649618
MYC	UD5	GB	Hyper-Under	HIF1A	Second	-160155271409582
MYC	UD5	GB	Hyper-Under	HDAC2	Second	0.990009453535268
MYC	UD5	GB	Hyper-Under	GSTP1	Second	183320312821088
MYC	UD5	GB	Hyper-Under	EHMT2	Second	0.604355466896473
MYC	UD5	GB	Hyper-Under	E2F1	Second	165459869389834
MYC	UD5	GB	Hyper-Under	DDIT3	Second	-255846019325024
MYC	UD5	GB	Hyper-Under	DCK	Second	0.911724661155986
MYC	UD5	GB	Hyper-Under	CDK6	Second	185913469501723
MYC	UD5	GB	Hyper-Under	CCND2	Second	0.760716858282713
MYC	UD5	GB	Hyper-Under	CASP8	Second	-0.901785922667966
MYC	UD5	GB	Hyper-Under	BCL2	Second	313756945684232
MYC	UD5	GB	Hyper-Under	ACTG1	Second	0.89901388018023
MYC	UD5	GB	Hyper-Under	ABCC4	Second	-0.76904254115477
MYC	UD5	GB	Hyper-Under	ABCB6	Second	-388512945037033
MYC	UD5	GB	Hyper-Under	XBP1	Second	0.669930977127227
MYC	UD5	GB	Hyper-Under	UNG	Second	347278393678937
MYC	UD5	GB	Hyper-Under	UCK2	Second	131252662908642
MYC	UD5	GB	Hyper-Under	UBA52	Second	0.619049567101364
MYC	UD5	GB	Hyper-Under	TYMS	Second	144645408091809
MYC	UD5	GB	Hyper-Under	TXNRD1	Second	0.58778244343864
MYC	UD5	GB	Hyper-Under	TPD52L2	Second	-0.696466053175716
MYC	UD5	GB	Hyper-Under	TNFAIP3	Second	-145668156359993
MYC	UD5	GB	Hyper-Under	SULT1A1	Second	0.500314079336539
MYC	UD5	GB	Hyper-Under	SRI	Second	-0.702797731624241
MYC	UD5	GB	Hyper-Under	SPAG5	Second	-0.974122887082626
MYC	UD5	GB	Hyper-Under	SMARCA4	Second	0.900309465177501
MYC	UD5	GB	Hyper-Under	SLC2A1	Second	-276526399879262
MYC	UD5	GB	Hyper-Under	RRM2	Second	-0.598329380428646
MYC	UD5	GB	Hyper-Under	RPS6	Second	0.786678915834901
MYC	UD5	GB	Hyper-Under	RECQL	Second	0.949530166568304
MYC	UD5	GB	Hyper-Under	RAB11A	Second	0.6825684293244
MYC	UD5	GB	Hyper-Under	PTGR2	Second	-164031250016061
MYC	UD5	GB	Hyper-Under	PSMB7	Second	0.559665545165788
MYC	UD5	GB	Hyper-Under	PRKDC	Second	0.940718400092576
MYC	UD5	GB	Hyper-Under	PRDX1	Second	0.845264054182693
MYC	UD5	GB	Hyper-Under	PPT1	Second	123182735033432
MYC	UD5	GB	Hyper-Under	POLR1B	Second	0.92051622827668
MYC	UD5	GB	Hyper-Under	POLB	Second	-200567878918169
MYC	UD5	GB	Hyper-Under	PNP	Second	-0.918610591155228
MYC	UD5	GB	Hyper-Under	PLK1	Second	-241935924709075
MYC	UD5	GB	Hyper-Under	PI4KA	Second	-0.550644426604971
MYC	UD5	GB	Hyper-Under	PHLPP1	Second	-0.992593173073055
MYC	UD5	GB	Hyper-Under	PHB	Second	177679215143923
MYC	UD5	GB	Hyper-Under	PCNA	Second	149893796657504
MYC	UD5	GB	Hyper-Under	PARP1	Second	105014760009731
MYC	UD5	GB	Hyper-Under	NFE2L2	Second	-0.964678806779908
MYC	UD5	GB	Hyper-Under	NAPA	Second	-197347395715409
MYC	UD5	GB	Hyper-Under	MYC	Second	248821464857155
MYC	UD5	GB	Hyper-Under	MTOR	Second	0.633434871182112
MYC	UD5	GB	Hyper-Under	MTCH1	Second	-0.864006515734932
MYC	UD5	GB	Hyper-Under	MSH2	Second	125770922282153
MYC	UD5	GB	Hyper-Under	MIF	Second	256990579251874
MYC	UD5	GB	Hyper-Under	MCM5	Second	132990699458162
MYC	UD5	GB	Hyper-Under	MAD2L1	Second	107540756181301
MYC	UD5	GB	Hyper-Under	LYL1	Second	129397385855711
MYC	UD5	GB	Hyper-Under	LMNB1	Second	201244693876939
MYC	UD5	GB	Hyper-Under	JUN	Second	-333738874982242
MYC	UD5	GB	Hyper-Under	IMPDH2	Second	123915214611397
MYC	UD5	GB	Hyper-Under	IGF1R	Second	0.961819483268815
MYC	UD5	GB	Hyper-Under	HSPA5	Second	-240434731092157
MYC	UD5	GB	Hyper-Under	HSP90AA1	Second	-193588121800445
MYC	UD5	GB	Hyper-Under	HSF1	Second	-103066435368204
MYC	UD5	GB	Hyper-Under	GABPA	Second	0.70089974763456
MYC	UD5	GB	Hyper-Under	FTL	Second	-0.862534727026789
MYC	UD5	GB	Hyper-Under	FEN1	Second	171844097609194
MYC	UD5	GB	Hyper-Under	DUT	Second	149591527722799
MYC	UD5	GB	Hyper-Under	DUSP6	Second	197804550398868
MYC	UD5	GB	Hyper-Under	DNAJC10	Second	0.665487521323472
MYC	UD5	GB	Hyper-Under	DAXX	Second	124838764660999
MYC	UD5	GB	Hyper-Under	COMT	Second	177902753102891
MYC	UD5	GB	Hyper-Under	CNTLN	Second	101299062964271
MYC	UD5	GB	Hyper-Under	CFL1	Second	0.675159106789709
MYC	UD5	GB	Hyper-Under	CD44	Second	0.509214651623209
MYC	UD5	GB	Hyper-Under	CCT5	Second	135461782243455
MYC	UD5	GB	Hyper-Under	CCND3	Second	101685696985722
MYC	UD5	GB	Hyper-Under	CCNB1	Second	-0.70612414870282
MYC	UD5	GB	Hyper-Under	CANX	Second	-0.511130776628961
MYC	UD5	GB	Hyper-Under	BIRC5	Second	-0.868788999775125
MYC	UD5	GB	Hyper-Under	BAX	Second	116185566064595
MYC	UD5	GB	Hyper-Under	B4GALT1	Second	-105985511789367
MYC	UD5	GB	Hyper-Under	AHSA1	Second	0.626065662103128
MYC	UD5	GB	Hyper-Under	ABL1	Second	144814291753993
MYC	UD5	GB	Hyper-Under	ABCB10	Second	-147122030515467
MYC	UD5	GB	Hyper-Under	ABCA1	Second	-195154787970718
MYC	UD5	GB	Hyper-Under	RAF1	Second	-0.652348329759813
MYC	UD5	GB	Hyper-Under	RELA	Second	-0.590513158941275
ZFHX3	UD5	GB	Hyper-Under	MYB	Second	138393391140162
TSC22D3	UD5	GB	Hyper-Under	FOS	Second	-206055099269733
TSC22D3	UD5	GB	Hyper-Under	JUN	Second	-333738874982242
TSC22D3	UD5	GB	Hyper-Under	NFKB1	Second	-13691280710665
TSC22D3	UD5	GB	Hyper-Under	RAF1	Second	-0.652348329759813
TSC22D3	UD5	GB	Hyper-Under	RELA	Second	-0.590513158941275
TSC22D3	UD5	GB	Hyper-Under	TSC22D3	Second	156220512966649
SMARCA2	UD5	GB	Hyper-Under	PHB	Second	177679215143923
SAP18	UD5	GB	Hyper-Under	HDAC1	Second	0.577305219083709
PHF12	UD5	GB	Hyper-Under	HDAC1	Second	0.577305219083709
PA2G4	UD5	GB	Hyper-Under	HDAC2	Second	0.990009453535268
NCOR1	UD5	GB	Hyper-Under	ETS1	Second	-161299621348476
NCOR1	UD5	GB	Hyper-Under	HDAC9	Second	0.658412315164009
NCOR1	UD5	GB	Hyper-Under	NCOR1	Second	-0.537382268269003
NCOR1	UD5	GB	Hyper-Under	PHB	Second	177679215143923
NCOR1	UD5	GB	Hyper-Under	SKI	Second	-238934721800292
MEIS1	UD5	GB	Hyper-Under	SATB1	Second	0.962039019740864
MEIS1	UD5	GB	Hyper-Under	PIK3CG	Second	0.60512718727875
MEIS1	UD5	GB	Hyper-Under	FOS	Second	-206055099269733
MEIS1	UD5	GB	Hyper-Under	BAP1	Second	-0.57751293007112
MEIS1	UD5	GB	Hyper-Under	ETS1	Second	-161299621348476
MCM5	UD5	GB	Hyper-Under	NFKBIA	Second	-138726493159191
MCM5	UD5	GB	Hyper-Under	RPA2	Second	149478975277718
MCM5	UD5	GB	Hyper-Under	STAT1	Second	-201209942738063
MAFG	UD5	GB	Hyper-Under	NFE2L2	Second	-0.964678806779908
MAFG	UD5	GB	Hyper-Under	VIM	Second	148362500564344
HOXA9	UD5	GB	Hyper-Under	SATB1	Second	0.962039019740864
HOXA9	UD5	GB	Hyper-Under	PIK3CG	Second	0.60512718727875
HOXA9	UD5	GB	Hyper-Under	BAP1	Second	-0.57751293007112
HOXA9	UD5	GB	Hyper-Under	JUN	Second	-333738874982242
HOXA9	UD5	GB	Hyper-Under	NFKBIA	Second	-138726493159191
HOXA10	UD5	GB	Hyper-Under	FOXO1	Second	-595198122712252
HDAC9	UD5	GB	Hyper-Under	HDAC1	Second	0.577305219083709
HDAC9	UD5	GB	Hyper-Under	NCOR1	Second	-0.537382268269003
ETV6	UD5	GB	Hyper-Under	HDAC9	Second	0.658412315164009
ETS1	UD5	GB	Hyper-Under	TLR4	Second	220828495427058
ETS1	UD5	GB	Hyper-Under	TIMP1	Second	0.973486558917838
ETS1	UD5	GB	Hyper-Under	PARP1	Second	105014760009731
ETS1	UD5	GB	Hyper-Under	MYC	Second	248821464857155
ETS1	UD5	GB	Hyper-Under	MYB	Second	138393391140162
ETS1	UD5	GB	Hyper-Under	MDM2	Second	134365713988062
ETS1	UD5	GB	Hyper-Under	KRT18	Second	-0.742563523886034
ETS1	UD5	GB	Hyper-Under	KIT	Second	136889324963836
ETS1	UD5	GB	Hyper-Under	GABPA	Second	0.70089974763456
ETS1	UD5	GB	Hyper-Under	FOS	Second	-206055099269733
ETS1	UD5	GB	Hyper-Under	ETS1	Second	-161299621348476
ETS1	UD5	GB	Hyper-Under	EGR1	Second	-211540714116652
ETS1	UD5	GB	Hyper-Under	CDKN1A	Second	0.522675786968427
ETS1	UD5	GB	Hyper-Under	CDK4	Second	116944336542585
ETS1	UD5	GB	Hyper-Under	CDC37	Second	-0.750037893235089
ETS1	UD5	GB	Hyper-Under	CASP8	Second	-0.901785922667966
ETS1	UD5	GB	Hyper-Under	CASP4	Second	0.634353361531578
ETS1	UD5	GB	Hyper-Under	BCL2	Second	313756945684232
ETS1	UD5	GB	Hyper-Under	DAXX	Second	124838764660999
ETS1	UD5	GB	Hyper-Under	JUN	Second	-333738874982242
ETS1	UD5	GB	Hyper-Under	NCOR1	Second	-0.537382268269003
ETS1	UD5	GB	Hyper-Under	NFKB1	Second	-13691280710665
E2F3	UD5	GB	Hyper-Under	XIAP	Second	-128462637245336
E2F3	UD5	GB	Hyper-Under	UNG	Second	347278393678937
E2F3	UD5	GB	Hyper-Under	TYMP	Second	-16557622027339
E2F3	UD5	GB	Hyper-Under	TUBB	Second	127308112234684
E2F3	UD5	GB	Hyper-Under	TLE3	Second	-0.698414392066531
E2F3	UD5	GB	Hyper-Under	TAP1	Second	-0.650276702214504
E2F3	UD5	GB	Hyper-Under	STMN1	Second	117096512377714
E2F3	UD5	GB	Hyper-Under	SETD2	Second	-0.87749614980091
E2F3	UD5	GB	Hyper-Under	RPS6	Second	0.786678915834901
E2F3	UD5	GB	Hyper-Under	RPA2	Second	149478975277718
E2F3	UD5	GB	Hyper-Under	PCNA	Second	149893796657504
E2F3	UD5	GB	Hyper-Under	MYCN	Second	384606195098951
E2F3	UD5	GB	Hyper-Under	MSH6	Second	111356019636504
E2F3	UD5	GB	Hyper-Under	MSH3	Second	0.654970893489295
E2F3	UD5	GB	Hyper-Under	MCM5	Second	132990699458162
E2F3	UD5	GB	Hyper-Under	IGF1R	Second	0.961819483268815
E2F3	UD5	GB	Hyper-Under	FANCG	Second	138975664695562
E2F3	UD5	GB	Hyper-Under	ETS1	Second	-161299621348476
E2F3	UD5	GB	Hyper-Under	E2F3	Second	0.838582978298225
E2F3	UD5	GB	Hyper-Under	E2F1	Second	165459869389834
E2F3	UD5	GB	Hyper-Under	DAXX	Second	124838764660999
E2F3	UD5	GB	Hyper-Under	CFL1	Second	0.675159106789709
E2F3	UD5	GB	Hyper-Under	BAP1	Second	-0.57751293007112
E2F3	UD5	GB	Hyper-Under	B4GALT1	Second	-105985511789367
BCL6	UD5	GB	Hyper-Under	HDAC9	Second	0.658412315164009
BCL6	UD5	GB	Hyper-Under	JUN	Second	-333738874982242
BCL6	UD5	GB	Hyper-Under	NCOR1	Second	-0.537382268269003
BCL6	UD5	GB	Hyper-Under	NCOR2	Second	-161163283528836
E2F1	UD5	GB	Hyper-Under	UNG	Second	347278393678937
E2F1	UD5	GB	Hyper-Under	PCNA	Second	149893796657504
E2F1	UD5	GB	Hyper-Under	MCM5	Second	132990699458162
E2F1	UD5	GB	Hyper-Under	E2F3	Second	0.838582978298225
E2F1	UD5	GB	Hyper-Under	E2F1	Second	165459869389834
E2F1	UD5	GB	Hyper-Under	TUBB	Second	127308112234684
E2F1	UD5	GB	Hyper-Under	TLE3	Second	-0.698414392066531
E2F1	UD5	GB	Hyper-Under	STMN1	Second	117096512377714
E2F1	UD5	GB	Hyper-Under	RRM1	Second	102692990272041
E2F1	UD5	GB	Hyper-Under	PRKDC	Second	0.940718400092576
E2F1	UD5	GB	Hyper-Under	MYB	Second	138393391140162
E2F1	UD5	GB	Hyper-Under	MTHFD1	Second	0.84580881325525
E2F1	UD5	GB	Hyper-Under	MSH6	Second	111356019636504
E2F1	UD5	GB	Hyper-Under	MSH3	Second	0.654970893489295
E2F1	UD5	GB	Hyper-Under	MSH2	Second	125770922282153
E2F1	UD5	GB	Hyper-Under	IGF1R	Second	0.961819483268815
E2F1	UD5	GB	Hyper-Under	DUT	Second	149591527722799
E2F1	UD5	GB	Hyper-Under	ABCB10	Second	-147122030515467
E2F1	UD5	GB	Hyper-Under	XPC	Second	0.827447455434306
E2F1	UD5	GB	Hyper-Under	XIAP	Second	-128462637245336
E2F1	UD5	GB	Hyper-Under	VIM	Second	148362500564344
E2F1	UD5	GB	Hyper-Under	TYMP	Second	-16557622027339
E2F1	UD5	GB	Hyper-Under	TOP2A	Second	-0.929904468554791
E2F1	UD5	GB	Hyper-Under	TOP1	Second	-114485935660035
E2F1	UD5	GB	Hyper-Under	TIMP1	Second	0.973486558917838
E2F1	UD5	GB	Hyper-Under	TGFBRAP1	Second	0.521100360286608
E2F1	UD5	GB	Hyper-Under	TAP1	Second	-0.650276702214504
E2F1	UD5	GB	Hyper-Under	SMARCA4	Second	0.900309465177501
E2F1	UD5	GB	Hyper-Under	SLC3A2	Second	-0.67429671087846
E2F1	UD5	GB	Hyper-Under	SETD2	Second	-0.87749614980091
E2F1	UD5	GB	Hyper-Under	RRM2	Second	-0.598329380428646
E2F1	UD5	GB	Hyper-Under	RPS6	Second	0.786678915834901
E2F1	UD5	GB	Hyper-Under	RPA2	Second	149478975277718
E2F1	UD5	GB	Hyper-Under	REV3L	Second	15525937935087
E2F1	UD5	GB	Hyper-Under	PPT1	Second	123182735033432
E2F1	UD5	GB	Hyper-Under	PARP1	Second	105014760009731
E2F1	UD5	GB	Hyper-Under	NCL	Second	0.557776990389074
E2F1	UD5	GB	Hyper-Under	MYCN	Second	384606195098951
E2F1	UD5	GB	Hyper-Under	MTHFR	Second	-154955506516973
E2F1	UD5	GB	Hyper-Under	MDM2	Second	134365713988062
E2F1	UD5	GB	Hyper-Under	LMNB1	Second	201244693876939
E2F1	UD5	GB	Hyper-Under	KIF2C	Second	-106066240872052
E2F1	UD5	GB	Hyper-Under	JUN	Second	-333738874982242
E2F1	UD5	GB	Hyper-Under	HIST1H4A	Second	-107136317547294
E2F1	UD5	GB	Hyper-Under	HIF1A	Second	-160155271409582
E2F1	UD5	GB	Hyper-Under	FEN1	Second	171844097609194
E2F1	UD5	GB	Hyper-Under	FANCG	Second	138975664695562
E2F1	UD5	GB	Hyper-Under	ETS1	Second	-161299621348476
E2F1	UD5	GB	Hyper-Under	DCK	Second	0.911724661155986
E2F1	UD5	GB	Hyper-Under	DAXX	Second	124838764660999
E2F1	UD5	GB	Hyper-Under	CFL1	Second	0.675159106789709
E2F1	UD5	GB	Hyper-Under	CDK6	Second	185913469501723
E2F1	UD5	GB	Hyper-Under	CDK4	Second	116944336542585
E2F1	UD5	GB	Hyper-Under	CDC37	Second	-0.750037893235089
E2F1	UD5	GB	Hyper-Under	CANX	Second	-0.511130776628961
E2F1	UD5	GB	Hyper-Under	BAP1	Second	-0.57751293007112
E2F1	UD5	GB	Hyper-Under	B4GALT1	Second	-105985511789367
E2F1	UD5	GB	Hyper-Under	ASNA1	Second	129383209649162
E2F1	UD5	GB	Hyper-Under	AREG	Second	-100212697269995
E2F1	UD5	GB	Hyper-Under	ANXA4	Second	0.578234353198282
E2F1	UD5	GB	Hyper-Under	ADA	Second	0.928694399437486
E2F1	UD5	GB	Hyper-Under	ABCC4	Second	-0.76904254115477
E2F1	UD5	GB	Hyper-Under	ABCA1	Second	-195154787970718
E2F1	UD5	GB	Hyper-Under	CHEK2	Second	-0.711565324890054
E2F1	UD5	GB	Hyper-Under	MDM4	Second	-0.871743390711431
E2F1	UD5	GB	Hyper-Under	NCOA3	Second	-0.802338893203348
E2F1	UD5	GB	Hyper-Under	NFKB1	Second	-13691280710665
E2F1	UD5	GB	Hyper-Under	PHB	Second	177679215143923
E2F2	UD5	GB	Hyper-Under	XIAP	Second	-128462637245336
E2F2	UD5	GB	Hyper-Under	UNG	Second	347278393678937
E2F2	UD5	GB	Hyper-Under	TYMP	Second	-16557622027339
E2F2	UD5	GB	Hyper-Under	TUBB	Second	127308112234684
E2F2	UD5	GB	Hyper-Under	TLE3	Second	-0.698414392066531
E2F2	UD5	GB	Hyper-Under	TAP1	Second	-0.650276702214504
E2F2	UD5	GB	Hyper-Under	STMN1	Second	117096512377714
E2F2	UD5	GB	Hyper-Under	SETD2	Second	-0.87749614980091
E2F2	UD5	GB	Hyper-Under	RPS6	Second	0.786678915834901
E2F2	UD5	GB	Hyper-Under	RPA2	Second	149478975277718
E2F2	UD5	GB	Hyper-Under	PCNA	Second	149893796657504
E2F2	UD5	GB	Hyper-Under	MYCN	Second	384606195098951
E2F2	UD5	GB	Hyper-Under	MSH6	Second	111356019636504
E2F2	UD5	GB	Hyper-Under	MSH3	Second	0.654970893489295
E2F2	UD5	GB	Hyper-Under	MCM5	Second	132990699458162
E2F2	UD5	GB	Hyper-Under	IGF1R	Second	0.961819483268815
E2F2	UD5	GB	Hyper-Under	FANCG	Second	138975664695562
E2F2	UD5	GB	Hyper-Under	ETS1	Second	-161299621348476
E2F2	UD5	GB	Hyper-Under	E2F3	Second	0.838582978298225
E2F2	UD5	GB	Hyper-Under	E2F1	Second	165459869389834
E2F2	UD5	GB	Hyper-Under	DAXX	Second	124838764660999
E2F2	UD5	GB	Hyper-Under	CFL1	Second	0.675159106789709
E2F2	UD5	GB	Hyper-Under	BAP1	Second	-0.57751293007112
E2F2	UD5	GB	Hyper-Under	B4GALT1	Second	-105985511789367
E2F2	UD5	GB	Hyper-Under	ABCB10	Second	-147122030515467
BIN1	UD5	GB	Hyper-Under	ABL1	Second	144814291753993
BIN1	UD5	GB	Hyper-Under	MYC	Second	248821464857155
BIN1	UD5	GB	Hyper-Under	SOS1	Second	186922164980532
CREBBP	UD5	GB	Hyper-Under	DAXX	Second	124838764660999
CREBBP	UD5	GB	Hyper-Under	E2F1	Second	165459869389834
CREBBP	UD5	GB	Hyper-Under	EGR1	Second	-211540714116652
CREBBP	UD5	GB	Hyper-Under	ETS1	Second	-161299621348476
CREBBP	UD5	GB	Hyper-Under	FOXO1	Second	-595198122712252
CREBBP	UD5	GB	Hyper-Under	GABPA	Second	0.70089974763456
CREBBP	UD5	GB	Hyper-Under	HDAC1	Second	0.577305219083709
CREBBP	UD5	GB	Hyper-Under	HIF1A	Second	-160155271409582
CREBBP	UD5	GB	Hyper-Under	HSF1	Second	-103066435368204
CREBBP	UD5	GB	Hyper-Under	JUN	Second	-333738874982242
CREBBP	UD5	GB	Hyper-Under	KAT2B	Second	-165352032080683
CREBBP	UD5	GB	Hyper-Under	MDM2	Second	134365713988062
CREBBP	UD5	GB	Hyper-Under	MSH2	Second	125770922282153
CREBBP	UD5	GB	Hyper-Under	MSH6	Second	111356019636504
CREBBP	UD5	GB	Hyper-Under	MYB	Second	138393391140162
CREBBP	UD5	GB	Hyper-Under	MYC	Second	248821464857155
CREBBP	UD5	GB	Hyper-Under	NCOA3	Second	-0.802338893203348
CREBBP	UD5	GB	Hyper-Under	NFE2L2	Second	-0.964678806779908
CREBBP	UD5	GB	Hyper-Under	RELA	Second	-0.590513158941275
CREBBP	UD5	GB	Hyper-Under	STAT1	Second	-201209942738063
CREBBP	UD5	GB	Hyper-Under	STAT3	Second	-0.862528941669265
KAT2B	UD5	GB	Hyper-Under	IRF1	Second	-222352524716461
KAT2B	UD5	GB	Hyper-Under	KAT2B	Second	-165352032080683
KAT2B	UD5	GB	Hyper-Under	MDM2	Second	134365713988062
KAT2B	UD5	GB	Hyper-Under	NCOA3	Second	-0.802338893203348
KAT2B	UD5	GB	Hyper-Under	NRIP1	Second	154504099333267
KAT2B	UD5	GB	Hyper-Under	RELA	Second	-0.590513158941275
KAT2B	UD5	GB	Hyper-Under	SATB1	Second	0.962039019740864
SATB1	UD5	GB	Hyper-Under	HDAC1	Second	0.577305219083709
SATB1	UD5	GB	Hyper-Under	KAT2B	Second	-165352032080683
SATB1	UD5	GB	Hyper-Under	SATB1	Second	0.962039019740864
FLI1	UD5	GB	Hyper-Under	LYL1	Second	129397385855711
FLI1	UD5	GB	Hyper-Under	FOS	Second	-206055099269733
FLI1	UD5	GB	Hyper-Under	CDKN1A	Second	0.522675786968427
FLI1	UD5	GB	Hyper-Under	CCND3	Second	101685696985722
FLI1	UD5	GB	Hyper-Under	CCND2	Second	0.760716858282713
MAPK3	UD5	GB	Hyper-Under	CDK4	Second	116944336542585
AHR	UD5	GB	Hyper-Under	UCK2	Second	131252662908642
AHR	UD5	GB	Hyper-Under	TAP1	Second	-0.650276702214504
AHR	UD5	GB	Hyper-Under	REL	Second	-119253046059293
AHR	UD5	GB	Hyper-Under	PPIA	Second	134505421619117
AHR	UD5	GB	Hyper-Under	PHLPP1	Second	-0.992593173073055
AHR	UD5	GB	Hyper-Under	NFKB1	Second	-13691280710665
AHR	UD5	GB	Hyper-Under	NCOR1	Second	-0.537382268269003
AHR	UD5	GB	Hyper-Under	NACC1	Second	144556747853461
AHR	UD5	GB	Hyper-Under	MTHFR	Second	-154955506516973
AHR	UD5	GB	Hyper-Under	MTCH1	Second	-0.864006515734932
AHR	UD5	GB	Hyper-Under	IRF1	Second	-222352524716461
AHR	UD5	GB	Hyper-Under	HSP90AA1	Second	-193588121800445
AHR	UD5	GB	Hyper-Under	HIST1H4A	Second	-107136317547294
AHR	UD5	GB	Hyper-Under	GNB2L1	Second	109370289099491
AHR	UD5	GB	Hyper-Under	FOXO1	Second	-595198122712252
AHR	UD5	GB	Hyper-Under	FKBP1A	Second	0.582246317604925
AHR	UD5	GB	Hyper-Under	EHMT2	Second	0.604355466896473
AHR	UD5	GB	Hyper-Under	EGR1	Second	-211540714116652
AHR	UD5	GB	Hyper-Under	CFL1	Second	0.675159106789709
AHR	UD5	GB	Hyper-Under	CDK6	Second	185913469501723
AHR	UD5	GB	Hyper-Under	ACTG1	Second	0.89901388018023
AHR	UD5	GB	Hyper-Under	NCOR2	Second	-161163283528836
AHR	UD5	GB	Hyper-Under	NRIP1	Second	154504099333267
AHR	UD5	GB	Hyper-Under	RELA	Second	-0.590513158941275
AHR	UD5	GB	Hyper-Under	SMARCA4	Second	0.900309465177501
CBFA2T2	UD5	GB	Hyper-Under	NCOR1	Second	-0.537382268269003
CBFA2T2	UD5	GB	Hyper-Under	NCOR2	Second	-161163283528836
FOS	UD5	GB	Hyper-Under	ZYX	Second	-121069708618529
FOS	UD5	GB	Hyper-Under	TUBB6	Second	132933549090095
FOS	UD5	GB	Hyper-Under	SLC3A2	Second	-0.67429671087846
FOS	UD5	GB	Hyper-Under	GSTP1	Second	183320312821088
FOS	UD5	GB	Hyper-Under	VIM	Second	148362500564344
FOS	UD5	GB	Hyper-Under	TPM1	Second	-203998940129918
FOS	UD5	GB	Hyper-Under	TPD52L2	Second	-0.696466053175716
FOS	UD5	GB	Hyper-Under	TNFAIP3	Second	-145668156359993
FOS	UD5	GB	Hyper-Under	TIMP1	Second	0.973486558917838
FOS	UD5	GB	Hyper-Under	SRI	Second	-0.702797731624241
FOS	UD5	GB	Hyper-Under	NT5C2	Second	-0.55956687835455
FOS	UD5	GB	Hyper-Under	MT2A	Second	-605239994676781
FOS	UD5	GB	Hyper-Under	MALT1	Second	-21972246535027
FOS	UD5	GB	Hyper-Under	HSPA5	Second	-240434731092157
FOS	UD5	GB	Hyper-Under	FTL	Second	-0.862534727026789
FOS	UD5	GB	Hyper-Under	FTH1	Second	-211663278242426
FOS	UD5	GB	Hyper-Under	FAS	Second	-119748161847321
FOS	UD5	GB	Hyper-Under	ETS1	Second	-161299621348476
FOS	UD5	GB	Hyper-Under	ERCC1	Second	0.541267992270485
FOS	UD5	GB	Hyper-Under	CTPS2	Second	131091433522679
FOS	UD5	GB	Hyper-Under	CHEK2	Second	-0.711565324890054
FOS	UD5	GB	Hyper-Under	CDKN1A	Second	0.522675786968427
FOS	UD5	GB	Hyper-Under	CDK4	Second	116944336542585
FOS	UD5	GB	Hyper-Under	CD59	Second	-132113191206805
FOS	UD5	GB	Hyper-Under	BRD8	Second	-0.662819521946879
FOS	UD5	GB	Hyper-Under	ANXA2	Second	0.6347296119386
FOS	UD5	GB	Hyper-Under	DDIT3	Second	-255846019325024
FOS	UD5	GB	Hyper-Under	FOS	Second	-206055099269733
FOS	UD5	GB	Hyper-Under	JUN	Second	-333738874982242
FOS	UD5	GB	Hyper-Under	NCOR2	Second	-161163283528836
FOS	UD5	GB	Hyper-Under	NFKB1	Second	-13691280710665
FOS	UD5	GB	Hyper-Under	RELA	Second	-0.590513158941275
FOS	UD5	GB	Hyper-Under	STAT1	Second	-201209942738063
FOS	UD5	GB	Hyper-Under	TSC22D3	Second	156220512966649
FOS	UD5	GB	Hyper-Under	XBP1	Second	0.669930977127227
HDAC1	UD5	GB	Hyper-Under	BUB1B	Second	0.857503344681922
HDAC1	UD5	GB	Hyper-Under	DAXX	Second	124838764660999
HDAC1	UD5	GB	Hyper-Under	HDAC1	Second	0.577305219083709
HDAC1	UD5	GB	Hyper-Under	HDAC2	Second	0.990009453535268
HDAC1	UD5	GB	Hyper-Under	HDAC9	Second	0.658412315164009
HDAC1	UD5	GB	Hyper-Under	HIF1A	Second	-160155271409582
HDAC1	UD5	GB	Hyper-Under	MDM2	Second	134365713988062
HDAC1	UD5	GB	Hyper-Under	NCOR2	Second	-161163283528836
HDAC1	UD5	GB	Hyper-Under	NFKB1	Second	-13691280710665
HDAC1	UD5	GB	Hyper-Under	NFKBIA	Second	-138726493159191
HDAC1	UD5	GB	Hyper-Under	NRIP1	Second	154504099333267
HDAC1	UD5	GB	Hyper-Under	PCNA	Second	149893796657504
HDAC1	UD5	GB	Hyper-Under	PHB	Second	177679215143923
HDAC1	UD5	GB	Hyper-Under	RELA	Second	-0.590513158941275
HDAC1	UD5	GB	Hyper-Under	SATB1	Second	0.962039019740864
HDAC1	UD5	GB	Hyper-Under	STAT3	Second	-0.862528941669265
HDAC1	UD5	GB	Hyper-Under	TOP2A	Second	-0.929904468554791
HDAC3	UD5	GB	Hyper-Under	CCT5	Second	135461782243455
HDAC3	UD5	GB	Hyper-Under	DAXX	Second	124838764660999
HDAC3	UD5	GB	Hyper-Under	HDAC1	Second	0.577305219083709
HDAC3	UD5	GB	Hyper-Under	HDAC9	Second	0.658412315164009
HDAC3	UD5	GB	Hyper-Under	JUN	Second	-333738874982242
HDAC3	UD5	GB	Hyper-Under	NACC1	Second	144556747853461
HDAC3	UD5	GB	Hyper-Under	NCOR1	Second	-0.537382268269003
HDAC3	UD5	GB	Hyper-Under	NCOR2	Second	-161163283528836
HDAC3	UD5	GB	Hyper-Under	NFKBIA	Second	-138726493159191
HDAC3	UD5	GB	Hyper-Under	NRIP1	Second	154504099333267
HDAC3	UD5	GB	Hyper-Under	RELA	Second	-0.590513158941275
HDAC3	UD5	GB	Hyper-Under	STAT3	Second	-0.862528941669265
HDAC5	UD5	GB	Hyper-Under	NCOR1	Second	-0.537382268269003
HDAC5	UD5	GB	Hyper-Under	NCOR2	Second	-161163283528836
HDAC5	UD5	GB	Hyper-Under	NRIP1	Second	154504099333267
MYBL2	UD5	GB	Hyper-Under	NCOR1	Second	-0.537382268269003
MYBL2	UD5	GB	Hyper-Under	NCOR2	Second	-161163283528836
MYBL2	UD5	GB	Hyper-Under	PARP1	Second	105014760009731
NCOA3	UD5	GB	Hyper-Under	E2F1	Second	165459869389834
NCOA3	UD5	GB	Hyper-Under	JUN	Second	-333738874982242
NCOA3	UD5	GB	Hyper-Under	KAT2B	Second	-165352032080683
NCOA3	UD5	GB	Hyper-Under	NCOA3	Second	-0.802338893203348
NCOA3	UD5	GB	Hyper-Under	NCOR2	Second	-161163283528836
NCOA3	UD5	GB	Hyper-Under	RELA	Second	-0.590513158941275
NFKB1	UD5	GB	Hyper-Under	REV3L	Second	15525937935087
NFKB1	UD5	GB	Hyper-Under	NFKBIA	Second	-138726493159191
NFKB1	UD5	GB	Hyper-Under	NFKB1	Second	-13691280710665
NFKB1	UD5	GB	Hyper-Under	IRF1	Second	-222352524716461
NFKB1	UD5	GB	Hyper-Under	BCL2	Second	313756945684232
NFKB1	UD5	GB	Hyper-Under	XIAP	Second	-128462637245336
NFKB1	UD5	GB	Hyper-Under	VIM	Second	148362500564344
NFKB1	UD5	GB	Hyper-Under	TSC22D3	Second	156220512966649
NFKB1	UD5	GB	Hyper-Under	TOP1	Second	-114485935660035
NFKB1	UD5	GB	Hyper-Under	TIMP1	Second	0.973486558917838
NFKB1	UD5	GB	Hyper-Under	TAP1	Second	-0.650276702214504
NFKB1	UD5	GB	Hyper-Under	REL	Second	-119253046059293
NFKB1	UD5	GB	Hyper-Under	PHLPP1	Second	-0.992593173073055
NFKB1	UD5	GB	Hyper-Under	MYC	Second	248821464857155
NFKB1	UD5	GB	Hyper-Under	MYB	Second	138393391140162
NFKB1	UD5	GB	Hyper-Under	GSTP1	Second	183320312821088
NFKB1	UD5	GB	Hyper-Under	FOS	Second	-206055099269733
NFKB1	UD5	GB	Hyper-Under	FAS	Second	-119748161847321
NFKB1	UD5	GB	Hyper-Under	ETS1	Second	-161299621348476
NFKB1	UD5	GB	Hyper-Under	DPYD	Second	136153532643877
NFKB1	UD5	GB	Hyper-Under	CCND2	Second	0.760716858282713
NFKB1	UD5	GB	Hyper-Under	AREG	Second	-100212697269995
NFKB1	UD5	GB	Hyper-Under	E2F1	Second	165459869389834
NFKB1	UD5	GB	Hyper-Under	HDAC1	Second	0.577305219083709
NFKB1	UD5	GB	Hyper-Under	LYL1	Second	129397385855711
NFKB1	UD5	GB	Hyper-Under	MAP3K1	Second	104018695937251
NFKB1	UD5	GB	Hyper-Under	NCOR2	Second	-161163283528836
NFKB1	UD5	GB	Hyper-Under	PARP1	Second	105014760009731
NFKB1	UD5	GB	Hyper-Under	RELA	Second	-0.590513158941275
NFKB1	UD5	GB	Hyper-Under	STAT3	Second	-0.862528941669265
NFKB1	UD5	GB	Hyper-Under	TLR4	Second	220828495427058
NFKB1	UD5	GB	Hyper-Under	TXN	Second	0.847116332829602
NFKBIA	UD5	GB	Hyper-Under	CASP8	Second	-0.901785922667966
NFKBIA	UD5	GB	Hyper-Under	EIF2AK3	Second	-145353306432631
NFKBIA	UD5	GB	Hyper-Under	HDAC1	Second	0.577305219083709
NFKBIA	UD5	GB	Hyper-Under	MCM5	Second	132990699458162
NFKBIA	UD5	GB	Hyper-Under	NCOR2	Second	-161163283528836
NFKBIA	UD5	GB	Hyper-Under	NFKB1	Second	-13691280710665
NFKBIA	UD5	GB	Hyper-Under	NFKBIA	Second	-138726493159191
NFKBIA	UD5	GB	Hyper-Under	REL	Second	-119253046059293
NFKBIA	UD5	GB	Hyper-Under	RELA	Second	-0.590513158941275
NR4A1	UD5	GB	Hyper-Under	BCL2	Second	313756945684232
NR4A1	UD5	GB	Hyper-Under	HIF1A	Second	-160155271409582
NR4A1	UD5	GB	Hyper-Under	KAT2B	Second	-165352032080683
NR4A1	UD5	GB	Hyper-Under	NCOA3	Second	-0.802338893203348
NR4A1	UD5	GB	Hyper-Under	NCOR2	Second	-161163283528836
PPARA	UD5	GB	Hyper-Under	NFKBIA	Second	-138726493159191
PPARA	UD5	GB	Hyper-Under	MYC	Second	248821464857155
PPARA	UD5	GB	Hyper-Under	MYB	Second	138393391140162
PPARA	UD5	GB	Hyper-Under	CCND2	Second	0.760716858282713
PPARA	UD5	GB	Hyper-Under	DUT	Second	149591527722799
PPARA	UD5	GB	Hyper-Under	HSP90AA1	Second	-193588121800445
PPARA	UD5	GB	Hyper-Under	NCOR1	Second	-0.537382268269003
PPARA	UD5	GB	Hyper-Under	NCOR2	Second	-161163283528836
PPARA	UD5	GB	Hyper-Under	NRIP1	Second	154504099333267
PPARA	UD5	GB	Hyper-Under	RELA	Second	-0.590513158941275
RELA	UD5	GB	Hyper-Under	NFKBIA	Second	-138726493159191
RELA	UD5	GB	Hyper-Under	NFKB1	Second	-13691280710665
RELA	UD5	GB	Hyper-Under	BCL2	Second	313756945684232
RELA	UD5	GB	Hyper-Under	XIAP	Second	-128462637245336
RELA	UD5	GB	Hyper-Under	TSC22D3	Second	156220512966649
RELA	UD5	GB	Hyper-Under	TAP1	Second	-0.650276702214504
RELA	UD5	GB	Hyper-Under	REV3L	Second	15525937935087
RELA	UD5	GB	Hyper-Under	MYC	Second	248821464857155
RELA	UD5	GB	Hyper-Under	IRF1	Second	-222352524716461
RELA	UD5	GB	Hyper-Under	IGF1R	Second	0.961819483268815
RELA	UD5	GB	Hyper-Under	HDAC2	Second	0.990009453535268
RELA	UD5	GB	Hyper-Under	HDAC1	Second	0.577305219083709
RELA	UD5	GB	Hyper-Under	GSTP1	Second	183320312821088
RELA	UD5	GB	Hyper-Under	CASP8	Second	-0.901785922667966
RELA	UD5	GB	Hyper-Under	AREG	Second	-100212697269995
RELA	UD5	GB	Hyper-Under	EGR1	Second	-211540714116652
RELA	UD5	GB	Hyper-Under	FOS	Second	-206055099269733
RELA	UD5	GB	Hyper-Under	JUN	Second	-333738874982242
RELA	UD5	GB	Hyper-Under	KAT2B	Second	-165352032080683
RELA	UD5	GB	Hyper-Under	MAP3K1	Second	104018695937251
RELA	UD5	GB	Hyper-Under	NCOA3	Second	-0.802338893203348
RELA	UD5	GB	Hyper-Under	NCOR2	Second	-161163283528836
RELA	UD5	GB	Hyper-Under	PARP1	Second	105014760009731
RELA	UD5	GB	Hyper-Under	REL	Second	-119253046059293
RELA	UD5	GB	Hyper-Under	RELA	Second	-0.590513158941275
RELA	UD5	GB	Hyper-Under	STAT1	Second	-201209942738063
RELA	UD5	GB	Hyper-Under	STAT3	Second	-0.862528941669265
RELA	UD5	GB	Hyper-Under	TLR4	Second	220828495427058
RUNX1	UD5	GB	Hyper-Under	CSF1R	Second	110464511333419
RUNX1	UD5	GB	Hyper-Under	CCND2	Second	0.760716858282713
RUNX1	UD5	GB	Hyper-Under	CCND3	Second	101685696985722
RUNX1	UD5	GB	Hyper-Under	CDK6	Second	185913469501723
RUNX1	UD5	GB	Hyper-Under	FOS	Second	-206055099269733
RUNX1	UD5	GB	Hyper-Under	HDAC1	Second	0.577305219083709
RUNX1	UD5	GB	Hyper-Under	HDAC2	Second	0.990009453535268
RUNX1	UD5	GB	Hyper-Under	JUN	Second	-333738874982242
RUNX1	UD5	GB	Hyper-Under	NCOR2	Second	-161163283528836
RXRA	UD5	GB	Hyper-Under	RRM2	Second	-0.598329380428646
RXRA	UD5	GB	Hyper-Under	PCNA	Second	149893796657504
RXRA	UD5	GB	Hyper-Under	MDM2	Second	134365713988062
RXRA	UD5	GB	Hyper-Under	ILK	Second	-0.532041166649618
RXRA	UD5	GB	Hyper-Under	FTL	Second	-0.862534727026789
RXRA	UD5	GB	Hyper-Under	BRD8	Second	-0.662819521946879
RXRA	UD5	GB	Hyper-Under	NCOA3	Second	-0.802338893203348
RXRA	UD5	GB	Hyper-Under	NCOR2	Second	-161163283528836
RXRA	UD5	GB	Hyper-Under	NFKB1	Second	-13691280710665
RXRA	UD5	GB	Hyper-Under	NRIP1	Second	154504099333267
RXRA	UD5	GB	Hyper-Under	PARP1	Second	105014760009731
RXRA	UD5	GB	Hyper-Under	RELA	Second	-0.590513158941275
SAP30	UD5	GB	Hyper-Under	HDAC1	Second	0.577305219083709
SAP30	UD5	GB	Hyper-Under	HDAC2	Second	0.990009453535268
SAP30	UD5	GB	Hyper-Under	NCOR1	Second	-0.537382268269003
SAP30	UD5	GB	Hyper-Under	NCOR2	Second	-161163283528836
SKIL	UD5	GB	Hyper-Under	NCOR1	Second	-0.537382268269003
SKIL	UD5	GB	Hyper-Under	NCOR2	Second	-161163283528836
SKIL	UD5	GB	Hyper-Under	SKI	Second	-238934721800292
ZBTB16	UD5	GB	Hyper-Under	HDAC1	Second	0.577305219083709
ZBTB16	UD5	GB	Hyper-Under	HDAC9	Second	0.658412315164009
ZBTB16	UD5	GB	Hyper-Under	NCOR1	Second	-0.537382268269003
ZBTB16	UD5	GB	Hyper-Under	NCOR2	Second	-161163283528836
SERTAD2	UD5	GB	Hyper-Under	E2F1	Second	165459869389834
SMAD3	UD5	GB	Hyper-Under	MYC	Second	248821464857155
SMAD3	UD5	GB	Hyper-Under	TIMP1	Second	0.973486558917838
SMAD3	UD5	GB	Hyper-Under	JUN	Second	-333738874982242
SMAD3	UD5	GB	Hyper-Under	CDKN1A	Second	0.522675786968427
SMAD3	UD5	GB	Hyper-Under	AREG	Second	-100212697269995
SMAD3	UD5	GB	Hyper-Under	CDK4	Second	116944336542585
SMAD3	UD5	GB	Hyper-Under	ETS1	Second	-161299621348476
SMAD3	UD5	GB	Hyper-Under	FOS	Second	-206055099269733
SMAD3	UD5	GB	Hyper-Under	FOXO1	Second	-595198122712252
SMAD3	UD5	GB	Hyper-Under	KAT2B	Second	-165352032080683
SMAD3	UD5	GB	Hyper-Under	MDM4	Second	-0.871743390711431
SMAD3	UD5	GB	Hyper-Under	RPLP0	Second	111143558657645
SMAD3	UD5	GB	Hyper-Under	SKI	Second	-238934721800292
SMAD3	UD5	GB	Hyper-Under	VIM	Second	148362500564344
SMAD3	UD5	GB	Hyper-Under	YBX1	Second	0.526790306522469
MYC	UD5	GB	Hyper-Under	None	Second	Under
TSC22D3	UD5	GB	Hyper-Under	None	Second	Under
TLE3	UD5	GB	Hyper-Under	None	Second	Under
NCOR1	UD5	GB	Hyper-Under	None	Second	Under
MCM5	UD5	GB	Hyper-Under	None	Second	Under
HDAC9	UD5	GB	Hyper-Under	None	Second	Under
ETS1	UD5	GB	Hyper-Under	None	Second	Under
E2F3	UD5	GB	Hyper-Under	None	Second	Under
E2F1	UD5	GB	Hyper-Under	None	Second	Under
EHMT2	UD5	GB	Hyper-Under	None	Second	Under
KAT2B	UD5	GB	Hyper-Under	None	Second	Under
SATB1	UD5	GB	Hyper-Under	None	Second	Under
FOS	UD5	GB	Hyper-Under	None	Second	Under
HDAC1	UD5	GB	Hyper-Under	None	Second	Under
NCOA3	UD5	GB	Hyper-Under	None	Second	Under
NFKB1	UD5	GB	Hyper-Under	None	Second	Under
NFKBIA	UD5	GB	Hyper-Under	None	Second	Under
RELA	UD5	GB	Hyper-Under	None	Second	Under

## Sheet: UD10
TF	Sample	Location	Origin	TF-Target	Level	Expression
BRF1	UD10	GB	Hyper-Under	TP53	First	0.945139976936179
RARA	UD10	GB	Hyper-Under	TMSB10	First	105065910273532
RARA	UD10	GB	Hyper-Under	TGFB1	First	-0.910307981995486
RARA	UD10	GB	Hyper-Under	STAT3	First	-0.585750545505281
RARA	UD10	GB	Hyper-Under	NCOR2	First	-178189159945012
RARA	UD10	GB	Hyper-Under	NCOR1	First	-120504782097134
RARA	UD10	GB	Hyper-Under	NCOA3	First	-10185904623759
RARA	UD10	GB	Hyper-Under	MIF	First	367087711490591
RARA	UD10	GB	Hyper-Under	JUN	First	-0.609881063246116
RARA	UD10	GB	Hyper-Under	GSTP1	First	170243854396046
RARA	UD10	GB	Hyper-Under	ETS1	First	-190583998158804
RARA	UD10	GB	Hyper-Under	CDKN1A	First	-0.995295686234664
RARA	UD10	GB	Hyper-Under	BCL2	First	131714954913252
RARA	UD10	GB	Hyper-Under	AREG	First	425101244697851
RARA	UD10	GB	Hyper-Under	CCND3	First	139648686675804
RARA	UD10	GB	Hyper-Under	FOXO1	First	-238491009969503
RARA	UD10	GB	Hyper-Under	KAT2B	First	0.602343293352551
RARA	UD10	GB	Hyper-Under	PARP1	First	163806835429782
STAT3	UD10	GB	Hyper-Under	MYC	Second	362959175433636
STAT3	UD10	GB	Hyper-Under	JUN	Second	-0.609881063246116
STAT3	UD10	GB	Hyper-Under	IRF1	Second	-128235512466671
STAT3	UD10	GB	Hyper-Under	CCND3	Second	139648686675804
STAT3	UD10	GB	Hyper-Under	BCL2L1	Second	0.722185548046043
STAT3	UD10	GB	Hyper-Under	XRCC5	Second	153881832334024
STAT3	UD10	GB	Hyper-Under	TUBB	Second	293841220432529
STAT3	UD10	GB	Hyper-Under	STAT5A	Second	0.53468010099458
STAT3	UD10	GB	Hyper-Under	SOD1	Second	193450520102688
STAT3	UD10	GB	Hyper-Under	RHOA	Second	0.549693579875424
STAT3	UD10	GB	Hyper-Under	ILK	Second	0.523899992190799
STAT3	UD10	GB	Hyper-Under	HMOX1	Second	-217772462162407
STAT3	UD10	GB	Hyper-Under	FOS	Second	125520526626143
STAT3	UD10	GB	Hyper-Under	EIF4E	Second	0.720709269875373
STAT3	UD10	GB	Hyper-Under	E2F3	Second	0.775724650073042
STAT3	UD10	GB	Hyper-Under	COL4A3BP	Second	-0.93098411775964
STAT3	UD10	GB	Hyper-Under	CDKN1A	Second	-0.995295686234664
STAT3	UD10	GB	Hyper-Under	CCND2	Second	149398717502044
STAT3	UD10	GB	Hyper-Under	BIRC5	Second	15211958305269
STAT3	UD10	GB	Hyper-Under	BCL2	Second	131714954913252
STAT3	UD10	GB	Hyper-Under	ACTB	Second	100740623207214
STAT3	UD10	GB	Hyper-Under	ABCC4	Second	-0.67253689179608
STAT3	UD10	GB	Hyper-Under	BRCA1	Second	0.75065018755114
STAT3	UD10	GB	Hyper-Under	DAXX	Second	152739013193393
STAT3	UD10	GB	Hyper-Under	GNB2L1	Second	19232022819559
STAT3	UD10	GB	Hyper-Under	HDAC1	Second	153682810954025
STAT3	UD10	GB	Hyper-Under	HDAC2	Second	173514870947242
STAT3	UD10	GB	Hyper-Under	HIF1A	Second	-170538401750298
STAT3	UD10	GB	Hyper-Under	HSP90AA1	Second	0.957034336827819
STAT3	UD10	GB	Hyper-Under	IGF1R	Second	-221253107107747
STAT3	UD10	GB	Hyper-Under	JAK2	Second	-0.658667943664603
STAT3	UD10	GB	Hyper-Under	KIT	Second	194982682721948
STAT3	UD10	GB	Hyper-Under	PDIA3	Second	189316839005392
STAT3	UD10	GB	Hyper-Under	RELA	Second	-0.690042693313123
STAT3	UD10	GB	Hyper-Under	RPA2	Second	225215530691343
STAT3	UD10	GB	Hyper-Under	RPS6KA5	Second	-166136215674729
STAT3	UD10	GB	Hyper-Under	STAT3	Second	-0.585750545505281
STAT3	UD10	GB	Hyper-Under	STMN1	Second	32578097957125
SMARCA2	UD10	GB	Hyper-Under	BRCA1	Second	0.75065018755114
SMARCA2	UD10	GB	Hyper-Under	PHB	Second	291985198322622
RARA	UD10	GB	Hyper-Under	TMSB10	Second	105065910273532
RARA	UD10	GB	Hyper-Under	TGFB1	Second	-0.910307981995486
RARA	UD10	GB	Hyper-Under	STAT3	Second	-0.585750545505281
RARA	UD10	GB	Hyper-Under	NCOR2	Second	-178189159945012
RARA	UD10	GB	Hyper-Under	NCOR1	Second	-120504782097134
RARA	UD10	GB	Hyper-Under	NCOA3	Second	-10185904623759
RARA	UD10	GB	Hyper-Under	MIF	Second	367087711490591
RARA	UD10	GB	Hyper-Under	JUN	Second	-0.609881063246116
RARA	UD10	GB	Hyper-Under	GSTP1	Second	170243854396046
RARA	UD10	GB	Hyper-Under	ETS1	Second	-190583998158804
RARA	UD10	GB	Hyper-Under	CDKN1A	Second	-0.995295686234664
RARA	UD10	GB	Hyper-Under	BCL2	Second	131714954913252
RARA	UD10	GB	Hyper-Under	AREG	Second	425101244697851
RARA	UD10	GB	Hyper-Under	CCND3	Second	139648686675804
RARA	UD10	GB	Hyper-Under	FOXO1	Second	-238491009969503
RARA	UD10	GB	Hyper-Under	KAT2B	Second	0.602343293352551
RARA	UD10	GB	Hyper-Under	PARP1	Second	163806835429782
NCOR2	UD10	GB	Hyper-Under	FOS	Second	125520526626143
NCOR2	UD10	GB	Hyper-Under	HDAC1	Second	153682810954025
NCOR2	UD10	GB	Hyper-Under	NCOA3	Second	-10185904623759
NCOR2	UD10	GB	Hyper-Under	NFKBIA	Second	-121853252960473
NCOR2	UD10	GB	Hyper-Under	RELA	Second	-0.690042693313123
NCOR2	UD10	GB	Hyper-Under	SRF	Second	119711177191332
NCOR2	UD10	GB	Hyper-Under	STAT5A	Second	0.53468010099458
NCOR1	UD10	GB	Hyper-Under	ETS1	Second	-190583998158804
NCOR1	UD10	GB	Hyper-Under	HDAC9	Second	-0.515832099295213
NCOR1	UD10	GB	Hyper-Under	NCOR1	Second	-120504782097134
NCOR1	UD10	GB	Hyper-Under	PHB	Second	291985198322622
NCOR1	UD10	GB	Hyper-Under	SKI	Second	-209112582799967
NCOA3	UD10	GB	Hyper-Under	E2F1	Second	196427345820866
NCOA3	UD10	GB	Hyper-Under	JUN	Second	-0.609881063246116
NCOA3	UD10	GB	Hyper-Under	KAT2B	Second	0.602343293352551
NCOA3	UD10	GB	Hyper-Under	MAPK14	Second	0.976293551534255
NCOA3	UD10	GB	Hyper-Under	NCOA3	Second	-10185904623759
NCOA3	UD10	GB	Hyper-Under	NCOR2	Second	-178189159945012
NCOA3	UD10	GB	Hyper-Under	RELA	Second	-0.690042693313123
NCOA2	UD10	GB	Hyper-Under	CCND3	Second	139648686675804
NCOA2	UD10	GB	Hyper-Under	CDK4	Second	284578040545608
NCOA2	UD10	GB	Hyper-Under	HIF1A	Second	-170538401750298
NCOA2	UD10	GB	Hyper-Under	JUN	Second	-0.609881063246116
NCOA2	UD10	GB	Hyper-Under	KIF5B	Second	106669918443506
NCOA1	UD10	GB	Hyper-Under	FOS	Second	125520526626143
NCOA1	UD10	GB	Hyper-Under	HIF1A	Second	-170538401750298
NCOA1	UD10	GB	Hyper-Under	JUN	Second	-0.609881063246116
NCOA1	UD10	GB	Hyper-Under	KAT2B	Second	0.602343293352551
NCOA1	UD10	GB	Hyper-Under	SRF	Second	119711177191332
NCOA1	UD10	GB	Hyper-Under	STAT3	Second	-0.585750545505281
MIF	UD10	GB	Hyper-Under	SRF	Second	119711177191332
MIF	UD10	GB	Hyper-Under	RPS25	Second	238540180929967
MIF	UD10	GB	Hyper-Under	NACC1	Second	128306554841611
MIF	UD10	GB	Hyper-Under	HSF1	Second	-0.711025042752691
MIF	UD10	GB	Hyper-Under	E2F3	Second	0.775724650073042
MIF	UD10	GB	Hyper-Under	DDIT3	Second	-113201553484078
MIF	UD10	GB	Hyper-Under	CDK6	Second	156693964983095
MIF	UD10	GB	Hyper-Under	CD44	Second	-137146870375859
JUN	UD10	GB	Hyper-Under	PRNP	Second	0.672364789745541
JUN	UD10	GB	Hyper-Under	MTHFR	Second	-193283881997547
JUN	UD10	GB	Hyper-Under	GSTP1	Second	170243854396046
JUN	UD10	GB	Hyper-Under	ETS1	Second	-190583998158804
JUN	UD10	GB	Hyper-Under	CDKN1A	Second	-0.995295686234664
JUN	UD10	GB	Hyper-Under	CCND2	Second	149398717502044
JUN	UD10	GB	Hyper-Under	TXN	Second	222896547470298
JUN	UD10	GB	Hyper-Under	TUBB	Second	293841220432529
JUN	UD10	GB	Hyper-Under	TPM1	Second	-161473592587276
JUN	UD10	GB	Hyper-Under	TP53	Second	0.945139976936179
JUN	UD10	GB	Hyper-Under	TGFB1	Second	-0.910307981995486
JUN	UD10	GB	Hyper-Under	TCF3	Second	0.972595940475583
JUN	UD10	GB	Hyper-Under	STAT3	Second	-0.585750545505281
JUN	UD10	GB	Hyper-Under	SPAG5	Second	174632164143017
JUN	UD10	GB	Hyper-Under	SOD1	Second	193450520102688
JUN	UD10	GB	Hyper-Under	RRM2	Second	197160386410944
JUN	UD10	GB	Hyper-Under	RASSF1	Second	0.627491142570306
JUN	UD10	GB	Hyper-Under	PTGES3	Second	142132036804039
JUN	UD10	GB	Hyper-Under	PDIA3	Second	189316839005392
JUN	UD10	GB	Hyper-Under	PAK1	Second	-0.523296986157557
JUN	UD10	GB	Hyper-Under	NCL	Second	160047650654381
JUN	UD10	GB	Hyper-Under	MYC	Second	362959175433636
JUN	UD10	GB	Hyper-Under	MYB	Second	211804604286664
JUN	UD10	GB	Hyper-Under	MT2A	Second	148389088031037
JUN	UD10	GB	Hyper-Under	MALT1	Second	-0.995476397509451
JUN	UD10	GB	Hyper-Under	KRT18	Second	319284139463815
JUN	UD10	GB	Hyper-Under	JUN	Second	-0.609881063246116
JUN	UD10	GB	Hyper-Under	HSPA5	Second	0.889861717308412
JUN	UD10	GB	Hyper-Under	FOS	Second	125520526626143
JUN	UD10	GB	Hyper-Under	ERCC1	Second	0.944504686404621
JUN	UD10	GB	Hyper-Under	EIF4E	Second	0.720709269875373
JUN	UD10	GB	Hyper-Under	EEF2	Second	165247623523359
JUN	UD10	GB	Hyper-Under	DPYD	Second	-0.554684190167909
JUN	UD10	GB	Hyper-Under	DDIT3	Second	-113201553484078
JUN	UD10	GB	Hyper-Under	CTPS2	Second	100042911200371
JUN	UD10	GB	Hyper-Under	CDK4	Second	284578040545608
JUN	UD10	GB	Hyper-Under	CD59	Second	107203085001502
JUN	UD10	GB	Hyper-Under	CD44	Second	-137146870375859
JUN	UD10	GB	Hyper-Under	CCND3	Second	139648686675804
JUN	UD10	GB	Hyper-Under	CCNA2	Second	387362303913376
JUN	UD10	GB	Hyper-Under	ABCA1	Second	-303656596670088
JUN	UD10	GB	Hyper-Under	ABL1	Second	0.999617690523947
JUN	UD10	GB	Hyper-Under	BRCA1	Second	0.75065018755114
JUN	UD10	GB	Hyper-Under	HIF1A	Second	-170538401750298
JUN	UD10	GB	Hyper-Under	KRAS	Second	-0.957155425485092
JUN	UD10	GB	Hyper-Under	MAPK14	Second	0.976293551534255
JUN	UD10	GB	Hyper-Under	NCOA3	Second	-10185904623759
JUN	UD10	GB	Hyper-Under	NFE2L2	Second	-106703024679884
JUN	UD10	GB	Hyper-Under	RELA	Second	-0.690042693313123
JUN	UD10	GB	Hyper-Under	SKI	Second	-209112582799967
JUN	UD10	GB	Hyper-Under	TOP1	Second	0.511353085778875
JUN	UD10	GB	Hyper-Under	TOP2A	Second	345538776752569
JUN	UD10	GB	Hyper-Under	TSC22D3	Second	0.93504357162288
ETS1	UD10	GB	Hyper-Under	TP53	Second	0.945139976936179
ETS1	UD10	GB	Hyper-Under	TLR4	Second	-141727471079304
ETS1	UD10	GB	Hyper-Under	PARP1	Second	163806835429782
ETS1	UD10	GB	Hyper-Under	MYC	Second	362959175433636
ETS1	UD10	GB	Hyper-Under	MYB	Second	211804604286664
ETS1	UD10	GB	Hyper-Under	KRT18	Second	319284139463815
ETS1	UD10	GB	Hyper-Under	KIT	Second	194982682721948
ETS1	UD10	GB	Hyper-Under	HMOX1	Second	-217772462162407
ETS1	UD10	GB	Hyper-Under	GABPA	Second	104576035968056
ETS1	UD10	GB	Hyper-Under	FOS	Second	125520526626143
ETS1	UD10	GB	Hyper-Under	ETS1	Second	-190583998158804
ETS1	UD10	GB	Hyper-Under	CDKN1B	Second	0.849484774411214
ETS1	UD10	GB	Hyper-Under	CDKN1A	Second	-0.995295686234664
ETS1	UD10	GB	Hyper-Under	CDK4	Second	284578040545608
ETS1	UD10	GB	Hyper-Under	CDC37	Second	0.984408134266723
ETS1	UD10	GB	Hyper-Under	CASP8	Second	-0.595015610141834
ETS1	UD10	GB	Hyper-Under	CASP4	Second	101958802918059
ETS1	UD10	GB	Hyper-Under	BRCA2	Second	10111808329888
ETS1	UD10	GB	Hyper-Under	BCL2	Second	131714954913252
ETS1	UD10	GB	Hyper-Under	ABCC1	Second	-0.901834628622939
ETS1	UD10	GB	Hyper-Under	DAXX	Second	152739013193393
ETS1	UD10	GB	Hyper-Under	JUN	Second	-0.609881063246116
ETS1	UD10	GB	Hyper-Under	NCOR1	Second	-120504782097134
RBL1	UD10	GB	Hyper-Under	MYC	Second	362959175433636
RBL1	UD10	GB	Hyper-Under	CCNA2	Second	387362303913376
RBL1	UD10	GB	Hyper-Under	CCND2	Second	149398717502044
RBL1	UD10	GB	Hyper-Under	CCND3	Second	139648686675804
RBL1	UD10	GB	Hyper-Under	CDK4	Second	284578040545608
RBL1	UD10	GB	Hyper-Under	CDK6	Second	156693964983095
RBL1	UD10	GB	Hyper-Under	E2F4	Second	121483366329661
RBL1	UD10	GB	Hyper-Under	HDAC1	Second	153682810954025
RBL1	UD10	GB	Hyper-Under	PHB	Second	291985198322622
RBL1	UD10	GB	Hyper-Under	RBBP8	Second	134069905517903
TP53	UD10	GB	Hyper-Under	CDKN1A	Second	-0.995295686234664
TP53	UD10	GB	Hyper-Under	BAX	Second	128262798950598
TP53	UD10	GB	Hyper-Under	MAP4	Second	-116533416650999
TP53	UD10	GB	Hyper-Under	JAK2	Second	-0.658667943664603
TP53	UD10	GB	Hyper-Under	XRCC5	Second	153881832334024
TP53	UD10	GB	Hyper-Under	TYMS	Second	204758720726056
TP53	UD10	GB	Hyper-Under	TUBB	Second	293841220432529
TP53	UD10	GB	Hyper-Under	TP53	Second	0.945139976936179
TP53	UD10	GB	Hyper-Under	TOP2A	Second	345538776752569
TP53	UD10	GB	Hyper-Under	TGFB1	Second	-0.910307981995486
TP53	UD10	GB	Hyper-Under	STMN1	Second	32578097957125
TP53	UD10	GB	Hyper-Under	STAT3	Second	-0.585750545505281
TP53	UD10	GB	Hyper-Under	SKI	Second	-209112582799967
TP53	UD10	GB	Hyper-Under	SIRT1	Second	-0.650566220162049
TP53	UD10	GB	Hyper-Under	RRM2	Second	197160386410944
TP53	UD10	GB	Hyper-Under	RPA2	Second	225215530691343
TP53	UD10	GB	Hyper-Under	RHOA	Second	0.549693579875424
TP53	UD10	GB	Hyper-Under	RELA	Second	-0.690042693313123
TP53	UD10	GB	Hyper-Under	PTTG1	Second	352642031607847
TP53	UD10	GB	Hyper-Under	PLK1	Second	288324614402568
TP53	UD10	GB	Hyper-Under	PI4KA	Second	-128078824955772
TP53	UD10	GB	Hyper-Under	PCNA	Second	356635884048853
TP53	UD10	GB	Hyper-Under	MYC	Second	362959175433636
TP53	UD10	GB	Hyper-Under	MSH2	Second	303926868734225
TP53	UD10	GB	Hyper-Under	MIF	Second	367087711490591
TP53	UD10	GB	Hyper-Under	MDM4	Second	-15700677209739
TP53	UD10	GB	Hyper-Under	IGF1R	Second	-221253107107747
TP53	UD10	GB	Hyper-Under	FOS	Second	125520526626143
TP53	UD10	GB	Hyper-Under	FKBP4	Second	147191094881536
TP53	UD10	GB	Hyper-Under	ETS1	Second	-190583998158804
TP53	UD10	GB	Hyper-Under	E2F4	Second	121483366329661
TP53	UD10	GB	Hyper-Under	E2F3	Second	0.775724650073042
TP53	UD10	GB	Hyper-Under	E2F1	Second	196427345820866
TP53	UD10	GB	Hyper-Under	CHEK1	Second	0.86261957120191
TP53	UD10	GB	Hyper-Under	CFLAR	Second	-0.659741244026964
TP53	UD10	GB	Hyper-Under	CCNG2	Second	-0.827957648237375
TP53	UD10	GB	Hyper-Under	CCNB1	Second	366546883320461
TP53	UD10	GB	Hyper-Under	CCNA2	Second	387362303913376
TP53	UD10	GB	Hyper-Under	CASP8	Second	-0.595015610141834
TP53	UD10	GB	Hyper-Under	CASP3	Second	171259654304056
TP53	UD10	GB	Hyper-Under	BRCA2	Second	10111808329888
TP53	UD10	GB	Hyper-Under	BRCA1	Second	0.75065018755114
TP53	UD10	GB	Hyper-Under	BIRC5	Second	15211958305269
TP53	UD10	GB	Hyper-Under	BCL2L1	Second	0.722185548046043
TP53	UD10	GB	Hyper-Under	BCL2	Second	131714954913252
TP53	UD10	GB	Hyper-Under	AKT1	Second	0.688921499643625
TP53	UD10	GB	Hyper-Under	ABCC4	Second	-0.67253689179608
TP53	UD10	GB	Hyper-Under	ABCC1	Second	-0.901834628622939
TP53	UD10	GB	Hyper-Under	ABL1	Second	0.999617690523947
TP53	UD10	GB	Hyper-Under	CCT5	Second	202650885595877
TP53	UD10	GB	Hyper-Under	CDK1	Second	360837108739537
TP53	UD10	GB	Hyper-Under	DAXX	Second	152739013193393
TP53	UD10	GB	Hyper-Under	DHFR	Second	337630741116553
TP53	UD10	GB	Hyper-Under	EEF2	Second	165247623523359
TP53	UD10	GB	Hyper-Under	HDAC1	Second	153682810954025
TP53	UD10	GB	Hyper-Under	HDAC2	Second	173514870947242
TP53	UD10	GB	Hyper-Under	HIF1A	Second	-170538401750298
TP53	UD10	GB	Hyper-Under	HSP90AA1	Second	0.957034336827819
TP53	UD10	GB	Hyper-Under	KAT2B	Second	0.602343293352551
TP53	UD10	GB	Hyper-Under	MAPK14	Second	0.976293551534255
TP53	UD10	GB	Hyper-Under	NCL	Second	160047650654381
TP53	UD10	GB	Hyper-Under	NFKBIA	Second	-121853252960473
TP53	UD10	GB	Hyper-Under	NPM1	Second	269022843787252
TP53	UD10	GB	Hyper-Under	PARP1	Second	163806835429782
TP53	UD10	GB	Hyper-Under	PHB	Second	291985198322622
TP53	UD10	GB	Hyper-Under	PNP	Second	218766284074856
TP53	UD10	GB	Hyper-Under	TOP1	Second	0.511353085778875
TP53	UD10	GB	Hyper-Under	YBX1	Second	213395031149168
BTG1	UD10	GB	Hyper-Under	CCNA2	Second	387362303913376
FOXO1	UD10	GB	Hyper-Under	TLE3	Second	-111975341184988
FOXO1	UD10	GB	Hyper-Under	PTTG1	Second	352642031607847
FOXO1	UD10	GB	Hyper-Under	NFATC1	Second	-209571994316973
FOXO1	UD10	GB	Hyper-Under	IGF1R	Second	-221253107107747
FOXO1	UD10	GB	Hyper-Under	GABPA	Second	104576035968056
FOXO1	UD10	GB	Hyper-Under	E2F3	Second	0.775724650073042
FOXO1	UD10	GB	Hyper-Under	DPYD	Second	-0.554684190167909
FOXO1	UD10	GB	Hyper-Under	CD44	Second	-137146870375859
FOXO1	UD10	GB	Hyper-Under	AKT1	Second	0.688921499643625
FOXO1	UD10	GB	Hyper-Under	PAK1	Second	-0.523296986157557
FOXO1	UD10	GB	Hyper-Under	SIRT1	Second	-0.650566220162049
GATA2	UD10	GB	Hyper-Under	TP53	Second	0.945139976936179
GATA2	UD10	GB	Hyper-Under	TAP1	Second	0.675092927053148
GATA2	UD10	GB	Hyper-Under	SLC2A1	Second	126172373901411
GATA2	UD10	GB	Hyper-Under	RRM1	Second	179842499085192
GATA2	UD10	GB	Hyper-Under	MLH1	Second	109891423233926
GATA2	UD10	GB	Hyper-Under	JUN	Second	-0.609881063246116
GATA2	UD10	GB	Hyper-Under	FOS	Second	125520526626143
GATA2	UD10	GB	Hyper-Under	E2F1	Second	196427345820866
GATA2	UD10	GB	Hyper-Under	CDK6	Second	156693964983095
GATA2	UD10	GB	Hyper-Under	CD59	Second	107203085001502
GATA2	UD10	GB	Hyper-Under	CCNG2	Second	-0.827957648237375
GATA2	UD10	GB	Hyper-Under	AKT1	Second	0.688921499643625
GATA2	UD10	GB	Hyper-Under	STAT3	Second	-0.585750545505281
KAT2B	UD10	GB	Hyper-Under	BRCA2	Second	10111808329888
KAT2B	UD10	GB	Hyper-Under	IRF1	Second	-128235512466671
KAT2B	UD10	GB	Hyper-Under	KAT2B	Second	0.602343293352551
KAT2B	UD10	GB	Hyper-Under	NCOA3	Second	-10185904623759
KAT2B	UD10	GB	Hyper-Under	RELA	Second	-0.690042693313123
KAT2B	UD10	GB	Hyper-Under	TCF3	Second	0.972595940475583
KAT2B	UD10	GB	Hyper-Under	TP53	Second	0.945139976936179
NCOA6	UD10	GB	Hyper-Under	E2F1	Second	196427345820866
NCOA6	UD10	GB	Hyper-Under	NCOR2	Second	-178189159945012
NCOA6	UD10	GB	Hyper-Under	PARP1	Second	163806835429782
NCOA6	UD10	GB	Hyper-Under	TOP1	Second	0.511353085778875
NCOA6	UD10	GB	Hyper-Under	XRCC5	Second	153881832334024
PARP1	UD10	GB	Hyper-Under	BCL2	Second	131714954913252
PARP1	UD10	GB	Hyper-Under	CDKN1A	Second	-0.995295686234664
PARP1	UD10	GB	Hyper-Under	CTSG	Second	790886047307673
PARP1	UD10	GB	Hyper-Under	E2F1	Second	196427345820866
PARP1	UD10	GB	Hyper-Under	NCL	Second	160047650654381
PARP1	UD10	GB	Hyper-Under	NPM1	Second	269022843787252
PARP1	UD10	GB	Hyper-Under	PARP1	Second	163806835429782
PARP1	UD10	GB	Hyper-Under	PCNA	Second	356635884048853
PARP1	UD10	GB	Hyper-Under	RELA	Second	-0.690042693313123
PARP1	UD10	GB	Hyper-Under	TP53	Second	0.945139976936179
PARP1	UD10	GB	Hyper-Under	XRCC1	Second	10054028778609
PARP1	UD10	GB	Hyper-Under	XRCC5	Second	153881832334024
POU2F1	UD10	GB	Hyper-Under	TSC22D3	Second	0.93504357162288
POU2F1	UD10	GB	Hyper-Under	MYC	Second	362959175433636
POU2F1	UD10	GB	Hyper-Under	TXNRD1	Second	143411892200117
POU2F1	UD10	GB	Hyper-Under	TOP1	Second	0.511353085778875
POU2F1	UD10	GB	Hyper-Under	TLR4	Second	-141727471079304
POU2F1	UD10	GB	Hyper-Under	REL	Second	-191778898541709
POU2F1	UD10	GB	Hyper-Under	RASSF1	Second	0.627491142570306
POU2F1	UD10	GB	Hyper-Under	MT2A	Second	148389088031037
POU2F1	UD10	GB	Hyper-Under	KRAS	Second	-0.957155425485092
POU2F1	UD10	GB	Hyper-Under	HDAC1	Second	153682810954025
POU2F1	UD10	GB	Hyper-Under	FOS	Second	125520526626143
POU2F1	UD10	GB	Hyper-Under	ETS1	Second	-190583998158804
POU2F1	UD10	GB	Hyper-Under	EMP1	Second	-186718167757239
POU2F1	UD10	GB	Hyper-Under	DAXX	Second	152739013193393
POU2F1	UD10	GB	Hyper-Under	CASP3	Second	171259654304056
POU2F1	UD10	GB	Hyper-Under	BUB1B	Second	237508861467658
POU2F1	UD10	GB	Hyper-Under	BCL2L1	Second	0.722185548046043
POU2F1	UD10	GB	Hyper-Under	ABL1	Second	0.999617690523947
POU2F1	UD10	GB	Hyper-Under	ABCB6	Second	156041655261523
POU2F1	UD10	GB	Hyper-Under	BRCA1	Second	0.75065018755114
POU2F1	UD10	GB	Hyper-Under	NCOR2	Second	-178189159945012
POU2F1	UD10	GB	Hyper-Under	PARP1	Second	163806835429782
POU2F1	UD10	GB	Hyper-Under	RELA	Second	-0.690042693313123
POU2F1	UD10	GB	Hyper-Under	STAT5A	Second	0.53468010099458
RXRA	UD10	GB	Hyper-Under	RRM2	Second	197160386410944
RXRA	UD10	GB	Hyper-Under	PCNA	Second	356635884048853
RXRA	UD10	GB	Hyper-Under	ILK	Second	0.523899992190799
RXRA	UD10	GB	Hyper-Under	HMOX1	Second	-217772462162407
RXRA	UD10	GB	Hyper-Under	GSN	Second	183031028405662
RXRA	UD10	GB	Hyper-Under	NCOA3	Second	-10185904623759
RXRA	UD10	GB	Hyper-Under	NCOR2	Second	-178189159945012
RXRA	UD10	GB	Hyper-Under	PARP1	Second	163806835429782
RXRA	UD10	GB	Hyper-Under	RELA	Second	-0.690042693313123
RXRA	UD10	GB	Hyper-Under	SRF	Second	119711177191332
SPEN	UD10	GB	Hyper-Under	HDAC1	Second	153682810954025
SPEN	UD10	GB	Hyper-Under	HDAC2	Second	173514870947242
SPEN	UD10	GB	Hyper-Under	NCOR1	Second	-120504782097134
SPEN	UD10	GB	Hyper-Under	NCOR2	Second	-178189159945012
SPI1	UD10	GB	Hyper-Under	REL	Second	-191778898541709
SPI1	UD10	GB	Hyper-Under	UCP2	Second	-218512598242475
SPI1	UD10	GB	Hyper-Under	TSC22D3	Second	0.93504357162288
SPI1	UD10	GB	Hyper-Under	TMSB4X	Second	14138955220869
SPI1	UD10	GB	Hyper-Under	TLR4	Second	-141727471079304
SPI1	UD10	GB	Hyper-Under	STRADA	Second	-0.530832074218443
SPI1	UD10	GB	Hyper-Under	SRF	Second	119711177191332
SPI1	UD10	GB	Hyper-Under	RPS6	Second	230985932216799
SPI1	UD10	GB	Hyper-Under	RPS25	Second	238540180929967
SPI1	UD10	GB	Hyper-Under	RPL6	Second	218991600394071
SPI1	UD10	GB	Hyper-Under	RPL23	Second	210895974550842
SPI1	UD10	GB	Hyper-Under	RASSF1	Second	0.627491142570306
SPI1	UD10	GB	Hyper-Under	PRTN3	Second	761246016439794
SPI1	UD10	GB	Hyper-Under	PNP	Second	218766284074856
SPI1	UD10	GB	Hyper-Under	PLK1	Second	288324614402568
SPI1	UD10	GB	Hyper-Under	PIK3CG	Second	0.530644584791415
SPI1	UD10	GB	Hyper-Under	PDCD4	Second	0.709159547596372
SPI1	UD10	GB	Hyper-Under	NFKBIA	Second	-121853252960473
SPI1	UD10	GB	Hyper-Under	MYB	Second	211804604286664
SPI1	UD10	GB	Hyper-Under	MVP	Second	-0.887421721687784
SPI1	UD10	GB	Hyper-Under	MPO	Second	379751229714309
SPI1	UD10	GB	Hyper-Under	MLH1	Second	109891423233926
SPI1	UD10	GB	Hyper-Under	MDM4	Second	-15700677209739
SPI1	UD10	GB	Hyper-Under	MCM5	Second	209944569548252
SPI1	UD10	GB	Hyper-Under	MAP3K1	Second	-109251515063266
SPI1	UD10	GB	Hyper-Under	KRT18	Second	319284139463815
SPI1	UD10	GB	Hyper-Under	JAK2	Second	-0.658667943664603
SPI1	UD10	GB	Hyper-Under	HMOX1	Second	-217772462162407
SPI1	UD10	GB	Hyper-Under	GDI2	Second	139835790097202
SPI1	UD10	GB	Hyper-Under	GABPA	Second	104576035968056
SPI1	UD10	GB	Hyper-Under	FTH1	Second	-10856081370824
SPI1	UD10	GB	Hyper-Under	FEN1	Second	359014034678584
SPI1	UD10	GB	Hyper-Under	FANCD2	Second	0.509191821315522
SPI1	UD10	GB	Hyper-Under	E2F4	Second	121483366329661
SPI1	UD10	GB	Hyper-Under	E2F1	Second	196427345820866
SPI1	UD10	GB	Hyper-Under	DAXX	Second	152739013193393
SPI1	UD10	GB	Hyper-Under	DAP	Second	0.636711115719833
SPI1	UD10	GB	Hyper-Under	CSF1R	Second	-10365574036546
SPI1	UD10	GB	Hyper-Under	COMT	Second	209278478193951
SPI1	UD10	GB	Hyper-Under	CCT5	Second	202650885595877
SPI1	UD10	GB	Hyper-Under	CCND2	Second	149398717502044
SPI1	UD10	GB	Hyper-Under	CAT	Second	196229106627266
SPI1	UD10	GB	Hyper-Under	CASP8	Second	-0.595015610141834
SPI1	UD10	GB	Hyper-Under	BRCA1	Second	0.75065018755114
SPI1	UD10	GB	Hyper-Under	ABCA7	Second	-118806718554444
SPI1	UD10	GB	Hyper-Under	JUN	Second	-0.609881063246116
SPI1	UD10	GB	Hyper-Under	NFATC1	Second	-209571994316973
ZBTB16	UD10	GB	Hyper-Under	CDK1	Second	360837108739537
ZBTB16	UD10	GB	Hyper-Under	HDAC1	Second	153682810954025
ZBTB16	UD10	GB	Hyper-Under	HDAC6	Second	-0.5112361946379
ZBTB16	UD10	GB	Hyper-Under	HDAC9	Second	-0.515832099295213
ZBTB16	UD10	GB	Hyper-Under	NCOR1	Second	-120504782097134
ZBTB16	UD10	GB	Hyper-Under	NCOR2	Second	-178189159945012
TGFB1	UD10	GB	Hyper-Under	None	Second	Under
STAT3	UD10	GB	Hyper-Under	None	Second	Under
NCOR2	UD10	GB	Hyper-Under	None	Second	Under
NCOR1	UD10	GB	Hyper-Under	None	Second	Under
NCOA3	UD10	GB	Hyper-Under	None	Second	Under
MIF	UD10	GB	Hyper-Under	None	Second	Under
JUN	UD10	GB	Hyper-Under	None	Second	Under
ETS1	UD10	GB	Hyper-Under	None	Second	Under
CDKN1A	UD10	GB	Hyper-Under	None	Second	Under
TP53	UD10	GB	Hyper-Under	None	Second	Under
FOXO1	UD10	GB	Hyper-Under	None	Second	Under
KAT2B	UD10	GB	Hyper-Under	None	Second	Under
PARP1	UD10	GB	Hyper-Under	None	Second	Under

## Sheet: AML2
TF	Sample	Location	Origin	TF-Target	Level	Expression
ZBTB16	AML2	GB	Hyper-Under	NCOR2	First	-0.534602645596875
ZBTB16	AML2	GB	Hyper-Under	RB1	First	-0.544388260606499
NCOR2	AML2	GB	Hyper-Under	NCOA3	First	-0.654095868419388
NCOR2	AML2	GB	Hyper-Under	NFKB1	First	-0.651839210398258
NCOR2	AML2	GB	Hyper-Under	NFKBIA	First	-13344035124311
GTF2I	AML2	GB	Hyper-Under	STAT1	First	-0.627017953106664
CUX1	AML2	GB	Hyper-Under	TSC22D3	First	-179628071723083
CUX1	AML2	GB	Hyper-Under	TOP2A	First	-0.869853877754903
CUX1	AML2	GB	Hyper-Under	GSN	First	0.803640123073003
CUX1	AML2	GB	Hyper-Under	BRIP1	First	-0.67660080739855
CUX1	AML2	GB	Hyper-Under	RB1	First	-0.544388260606499
NCOR2	AML2	GB	Hyper-Under	None	First	Under
TSC22D4	AML2	GB	Hyper-Under	TSC22D1	Second	-144085133368988
SP1	AML2	GB	Hyper-Under	TGFB1	Second	0.692828298762563
SP1	AML2	GB	Hyper-Under	REL	Second	-120734132737438
SP1	AML2	GB	Hyper-Under	JUN	Second	-0.950103608626033
SP1	AML2	GB	Hyper-Under	HSPA8	Second	104169994801466
SP1	AML2	GB	Hyper-Under	TIMP1	Second	0.667602308856936
SP1	AML2	GB	Hyper-Under	STK17A	Second	-120638439247622
SP1	AML2	GB	Hyper-Under	SOS1	Second	-0.809471449790717
SP1	AML2	GB	Hyper-Under	S100A4	Second	0.532325717919168
SP1	AML2	GB	Hyper-Under	PRTN3	Second	-157338526789425
SP1	AML2	GB	Hyper-Under	PDCD4	Second	-0.737902708746062
SP1	AML2	GB	Hyper-Under	NFKBIA	Second	-13344035124311
SP1	AML2	GB	Hyper-Under	NFKB1	Second	-0.651839210398258
SP1	AML2	GB	Hyper-Under	NCL	Second	-114434072091118
SP1	AML2	GB	Hyper-Under	NCAPG	Second	-0.513537932512259
SP1	AML2	GB	Hyper-Under	MSH3	Second	-0.696855409532223
SP1	AML2	GB	Hyper-Under	MIF	Second	138492409561918
SP1	AML2	GB	Hyper-Under	MAP4	Second	-112230399406187
SP1	AML2	GB	Hyper-Under	KIT	Second	-142579397108287
SP1	AML2	GB	Hyper-Under	ILK	Second	0.652023892330305
SP1	AML2	GB	Hyper-Under	IGF1R	Second	-129655795149458
SP1	AML2	GB	Hyper-Under	HSPA5	Second	-0.608904840165091
SP1	AML2	GB	Hyper-Under	HIF1A	Second	-0.918824941675228
SP1	AML2	GB	Hyper-Under	H2AFX	Second	0.504486156832823
SP1	AML2	GB	Hyper-Under	GSN	Second	0.803640123073003
SP1	AML2	GB	Hyper-Under	DNMT1	Second	-0.544530150179462
SP1	AML2	GB	Hyper-Under	COMT	Second	0.917925006500339
SP1	AML2	GB	Hyper-Under	CANX	Second	-0.768329197468392
SP1	AML2	GB	Hyper-Under	BRCA2	Second	-105483168378106
SP1	AML2	GB	Hyper-Under	AREG	Second	-950508723959142
SP1	AML2	GB	Hyper-Under	AKT1	Second	0.516759802890169
SP1	AML2	GB	Hyper-Under	ADA	Second	0.749972574866439
SP1	AML2	GB	Hyper-Under	ACTB	Second	0.565486645887331
SP1	AML2	GB	Hyper-Under	AAK1	Second	-0.598773581899543
SP1	AML2	GB	Hyper-Under	GABPA	Second	-0.501912465547665
SP1	AML2	GB	Hyper-Under	NCOR2	Second	-0.534602645596875
SP1	AML2	GB	Hyper-Under	PRKDC	Second	-109685404683476
SP1	AML2	GB	Hyper-Under	RB1	Second	-0.544388260606499
EP300	AML2	GB	Hyper-Under	DCTD	Second	0.585612024634993
EP300	AML2	GB	Hyper-Under	ACTB	Second	0.565486645887331
EP300	AML2	GB	Hyper-Under	AKT1	Second	0.516759802890169
EP300	AML2	GB	Hyper-Under	FOXO3	Second	-0.715960549102702
EP300	AML2	GB	Hyper-Under	GABPA	Second	-0.501912465547665
EP300	AML2	GB	Hyper-Under	HIF1A	Second	-0.918824941675228
EP300	AML2	GB	Hyper-Under	JUN	Second	-0.950103608626033
EP300	AML2	GB	Hyper-Under	MDM2	Second	-0.508068483650553
EP300	AML2	GB	Hyper-Under	MGMT	Second	0.649943944801468
EP300	AML2	GB	Hyper-Under	MSH6	Second	-0.960723386807457
EP300	AML2	GB	Hyper-Under	NCOA3	Second	-0.654095868419388
EP300	AML2	GB	Hyper-Under	RB1	Second	-0.544388260606499
EP300	AML2	GB	Hyper-Under	STAT1	Second	-0.627017953106664
EP300	AML2	GB	Hyper-Under	TSG101	Second	0.512504977134205
TSC22D3	AML2	GB	Hyper-Under	JUN	Second	-0.950103608626033
TSC22D3	AML2	GB	Hyper-Under	NFKB1	Second	-0.651839210398258
TSC22D3	AML2	GB	Hyper-Under	TSC22D3	Second	-179628071723083
POU2F1	AML2	GB	Hyper-Under	TSC22D3	Second	-179628071723083
POU2F1	AML2	GB	Hyper-Under	TXNRD1	Second	-0.881864821291421
POU2F1	AML2	GB	Hyper-Under	S100A4	Second	0.532325717919168
POU2F1	AML2	GB	Hyper-Under	REL	Second	-120734132737438
POU2F1	AML2	GB	Hyper-Under	MDM2	Second	-0.508068483650553
POU2F1	AML2	GB	Hyper-Under	BRIP1	Second	-0.67660080739855
POU2F1	AML2	GB	Hyper-Under	AKR1C3	Second	0.70975803037573
POU2F1	AML2	GB	Hyper-Under	NCOR2	Second	-0.534602645596875
POU2F1	AML2	GB	Hyper-Under	PARP1	Second	-0.629834496469508
MEIS1	AML2	GB	Hyper-Under	RB1	Second	-0.544388260606499
MEIS1	AML2	GB	Hyper-Under	PIK3CG	Second	-0.543493019129028
MEIS1	AML2	GB	Hyper-Under	H2AFX	Second	0.504486156832823
BIN1	AML2	GB	Hyper-Under	SOS1	Second	-0.809471449790717
CREBBP	AML2	GB	Hyper-Under	GABPA	Second	-0.501912465547665
CREBBP	AML2	GB	Hyper-Under	HIF1A	Second	-0.918824941675228
CREBBP	AML2	GB	Hyper-Under	JUN	Second	-0.950103608626033
CREBBP	AML2	GB	Hyper-Under	MDM2	Second	-0.508068483650553
CREBBP	AML2	GB	Hyper-Under	MGMT	Second	0.649943944801468
CREBBP	AML2	GB	Hyper-Under	MSH2	Second	-0.767887867630913
CREBBP	AML2	GB	Hyper-Under	MSH6	Second	-0.960723386807457
CREBBP	AML2	GB	Hyper-Under	NCOA3	Second	-0.654095868419388
CREBBP	AML2	GB	Hyper-Under	STAT1	Second	-0.627017953106664
RB1	AML2	GB	Hyper-Under	DNMT1	Second	-0.544530150179462
RB1	AML2	GB	Hyper-Under	HSPA8	Second	104169994801466
RB1	AML2	GB	Hyper-Under	JUN	Second	-0.950103608626033
RB1	AML2	GB	Hyper-Under	MDM2	Second	-0.508068483650553
RB1	AML2	GB	Hyper-Under	RB1	Second	-0.544388260606499
RB1	AML2	GB	Hyper-Under	RBBP8	Second	-0.610055708626194
RB1	AML2	GB	Hyper-Under	TOP2A	Second	-0.869853877754903
ATF6	AML2	GB	Hyper-Under	PAK1	Second	-0.803078528814315
ATF6	AML2	GB	Hyper-Under	NFKB1	Second	-0.651839210398258
ATF6	AML2	GB	Hyper-Under	HSPA5	Second	-0.608904840165091
GTF2I	AML2	GB	Hyper-Under	STAT1	Second	-0.627017953106664
HDAC3	AML2	GB	Hyper-Under	HSPA8	Second	104169994801466
HDAC3	AML2	GB	Hyper-Under	JUN	Second	-0.950103608626033
HDAC3	AML2	GB	Hyper-Under	NCOR2	Second	-0.534602645596875
HDAC3	AML2	GB	Hyper-Under	NFKBIA	Second	-13344035124311
HDAC3	AML2	GB	Hyper-Under	NRIP1	Second	-116562927059522
HDAC3	AML2	GB	Hyper-Under	RB1	Second	-0.544388260606499
STAT1	AML2	GB	Hyper-Under	JUN	Second	-0.950103608626033
STAT1	AML2	GB	Hyper-Under	TIMP1	Second	0.667602308856936
STAT1	AML2	GB	Hyper-Under	ILK	Second	0.652023892330305
STAT1	AML2	GB	Hyper-Under	ACTB	Second	0.565486645887331
STAT1	AML2	GB	Hyper-Under	AKT1	Second	0.516759802890169
STAT1	AML2	GB	Hyper-Under	KIT	Second	-142579397108287
STAT1	AML2	GB	Hyper-Under	STAT1	Second	-0.627017953106664
ARNT	AML2	GB	Hyper-Under	REL	Second	-120734132737438
ARNT	AML2	GB	Hyper-Under	RALBP1	Second	-0.528199360269859
ARNT	AML2	GB	Hyper-Under	NFKB1	Second	-0.651839210398258
ARNT	AML2	GB	Hyper-Under	NCL	Second	-114434072091118
ARNT	AML2	GB	Hyper-Under	HSPA8	Second	104169994801466
ARNT	AML2	GB	Hyper-Under	HIF1A	Second	-0.918824941675228
ARNT	AML2	GB	Hyper-Under	GSN	Second	0.803640123073003
ARNT	AML2	GB	Hyper-Under	FOXO3	Second	-0.715960549102702
ARNT	AML2	GB	Hyper-Under	FKBP1A	Second	0.648319406913749
ARNT	AML2	GB	Hyper-Under	CANX	Second	-0.768329197468392
ARNT	AML2	GB	Hyper-Under	NCOR2	Second	-0.534602645596875
HDAC10	AML2	GB	Hyper-Under	NCOR2	Second	-0.534602645596875
NCOA3	AML2	GB	Hyper-Under	JUN	Second	-0.950103608626033
NCOA3	AML2	GB	Hyper-Under	NCOA3	Second	-0.654095868419388
NCOA3	AML2	GB	Hyper-Under	NCOR2	Second	-0.534602645596875
NFKB1	AML2	GB	Hyper-Under	NFKBIA	Second	-13344035124311
NFKB1	AML2	GB	Hyper-Under	NFKB1	Second	-0.651839210398258
NFKB1	AML2	GB	Hyper-Under	TSC22D3	Second	-179628071723083
NFKB1	AML2	GB	Hyper-Under	TIMP1	Second	0.667602308856936
NFKB1	AML2	GB	Hyper-Under	SFPQ	Second	-0.719958623387105
NFKB1	AML2	GB	Hyper-Under	REL	Second	-120734132737438
NFKB1	AML2	GB	Hyper-Under	RALBP1	Second	-0.528199360269859
NFKB1	AML2	GB	Hyper-Under	BRCA2	Second	-105483168378106
NFKB1	AML2	GB	Hyper-Under	AREG	Second	-950508723959142
NFKB1	AML2	GB	Hyper-Under	AKT1	Second	0.516759802890169
NFKB1	AML2	GB	Hyper-Under	ACTB	Second	0.565486645887331
NFKB1	AML2	GB	Hyper-Under	LYL1	Second	0.818161563877204
NFKB1	AML2	GB	Hyper-Under	MAP3K1	Second	-114815304466967
NFKB1	AML2	GB	Hyper-Under	NCOR2	Second	-0.534602645596875
NFKB1	AML2	GB	Hyper-Under	PARP1	Second	-0.629834496469508
NFKBIA	AML2	GB	Hyper-Under	AKT1	Second	0.516759802890169
NFKBIA	AML2	GB	Hyper-Under	NCOR2	Second	-0.534602645596875
NFKBIA	AML2	GB	Hyper-Under	NFKB1	Second	-0.651839210398258
NFKBIA	AML2	GB	Hyper-Under	NFKBIA	Second	-13344035124311
NFKBIA	AML2	GB	Hyper-Under	PTPN1	Second	-0.850346534412323
NFKBIA	AML2	GB	Hyper-Under	REL	Second	-120734132737438
RUNX1	AML2	GB	Hyper-Under	JUN	Second	-0.950103608626033
RUNX1	AML2	GB	Hyper-Under	NCOR2	Second	-0.534602645596875
SKIL	AML2	GB	Hyper-Under	NCOR2	Second	-0.534602645596875
SPEN	AML2	GB	Hyper-Under	NCOR2	Second	-0.534602645596875
ZBTB16	AML2	GB	Hyper-Under	NCOR2	Second	-0.534602645596875
ZBTB16	AML2	GB	Hyper-Under	RB1	Second	-0.544388260606499
EEF1A1	AML2	GB	Hyper-Under	ACTB	Second	0.565486645887331
NCOR2	AML2	GB	Hyper-Under	NCOA3	Second	-0.654095868419388
NCOR2	AML2	GB	Hyper-Under	NFKB1	Second	-0.651839210398258
NCOR2	AML2	GB	Hyper-Under	NFKBIA	Second	-13344035124311
SIN3A	AML2	GB	Hyper-Under	NFKB1	Second	-0.651839210398258
SIN3A	AML2	GB	Hyper-Under	REL	Second	-120734132737438
SIN3A	AML2	GB	Hyper-Under	SFPQ	Second	-0.719958623387105
TSC22D3	AML2	GB	Hyper-Under	None	Second	Under
BRIP1	AML2	GB	Hyper-Under	None	Second	Under
RB1	AML2	GB	Hyper-Under	None	Second	Under
STAT1	AML2	GB	Hyper-Under	None	Second	Under
NCOA3	AML2	GB	Hyper-Under	None	Second	Under
NFKB1	AML2	GB	Hyper-Under	None	Second	Under
NFKBIA	AML2	GB	Hyper-Under	None	Second	Under
NCOR2	AML2	GB	Hyper-Under	None	Second	Under
